# Supplementary material for: Harnessing genetic potential of wheat germplasm banks through impact-oriented-prebreeding for future food and nutritional security
Source: Sci Rep. 2018 Aug 21;8:12527. doi: 10.1038/s41598-018-30667-4 (PMC6104032; doi:10.1038/s41598-018-30667-4)
Supplement: Supplementary file 2 — Dataset 2 [file 41598_2018_30667_MOESM2_ESM.xlsx]

## Sheet: Sheet1
Table S2. Contribution of exotic and elite alleles in ten crosses with 16 or more than 16 pre-breeding lines selected after 7 cycles of selection
Elite 1	Elite 2	Exotic	Cross	Number of Pre-breeding Lines	Number of Markersa	Percentage of genotpyes by origin
						From Exotic		From Elite		Recombinant	Markers from un-identified origin plus recombinats	Missing
						Parental homozygos markers	All markers	Parental homozygos markers	All markers			Parental homozygos markers	All markers
KACHU	NAVOJOA M2007	68.111/RGB-U//WARD/3/AE.SQUARROSA (452)/4/2*OASIS/SKAUZ//4*BCN	1	29	721	22.005	4.19503	69.63	13.2743	3.8	81.6767	4.481	0.834186
BAJ # 1	KACHU	KE90-282/MILAN	2	20	1344	19.442	6.90906	67.054	23.8288	3.679	65.7716	9.825	3.40945
		CROC_1/AE.SQUARROSA (517)	3	16	1987	17.655	9.27564	72.414	38.0451	2.916	48.9952	7.014	3.59846
	Super152	CHEN/AE.SQ//2*OPATA	4	33	710	20.568	3.86126	70.073	13.1549	2.919	81.7752	6.44	1.18058
SERI.1B//KAUZ/HEVO/3/AMAD*2/4/KIRITATI	WBLL1/KUKUNA//TACUPETO F2001/3/BAJ #1	BCN//SORA/AE.SQUARROSA (323)	5	31	1235	23.223	7.5834	65.66	21.4411	3.949	68.6358	7.167	2.28537
FRET2*2/4/SNI/TRAP#1/3/KAUZ*2/TRAP//KAUZ/5/KACHU	SERI.1B//KAUZ/HEVO/3/AMAD*2/4/KIRITATI	IG 131673	6	26	813	25.031	5.3808	65.323	14.0422	2.914	79.1302	6.732	1.41315
		IG 41514	7	18	1132	23.528	7.04223	63.668	19.0566	3.308	71.0596	9.496	2.77549
		SABUF/4/ALTAR84/AE.SQUARROSA(224)//CUPE/3/CROC_1/AE.SQUARROSA (205)//F27202	8	19	1110	22.584	6.6283	68.227	20.0243	4.092	71.8518	5.097	1.4608
		CHEN/AE.SQ//2*OPATA	9	54	805	32.133	6.83952	57.419	12.2217	5.259	79.8344	5.19	1.07874
		CHEN/AE.SQ//WEAVER	10	32	488	27.542	3.55381	59.753	7.71006	5.123	87.7581	7.582	0.955336
			Total	278	10345	23.3711	6.1269	65.9221	18.2799	3.7959	73.6489	6.9024	1.89916
a: Markes in which allele origin (Exotic/Elite) can be identified.
