# Supplementary material for: Harnessing genetic potential of wheat germplasm banks through impact-oriented-prebreeding for future food and nutritional security
Source: Sci Rep. 2018 Aug 21;8:12527. doi: 10.1038/s41598-018-30667-4 (PMC6104032; doi:10.1038/s41598-018-30667-4)
Supplement: Supplementary file 3 — Dataset 3 [file 41598_2018_30667_MOESM3_ESM.xlsx]

## Sheet: Description
	Table S3. Haplotype block association with grain yield related agronomic traits in prebreeding germplasm population
	Haplotype	Designation	Environment	Location	Trait
	GY	Obregon IRRI	Irrigated	Ciudad Obregon, Mexico	Grain yield
	GY	Obregon DRT	Drought	Ciudad Obregon, Mexico	Grain yield
	GY	Obregon Heat	Heat	Ciudad Obregon, Mexico	Grain yield
	GY	BISA IRRI	Irrigated	Borlaug Institute of South Asia	Grain yield
	GY	IIWBR DRT	Drought	Indian Institute of Wheat and Barley Research, Karnal, Haryana	Grain yield
	GY	IIWBR IRRI	Irrigated	Indian Institute of Wheat and Barley Research, Karnal, Haryana	Grain yield
	GY	PAU IRRI	Irrigated	Punjab Agriculture University, Ludhiana, Punjab	Grain yield
	SPS	PAU IRRI	Irrigated	Punjab Agriculture University, Ludhiana, Punjab	Spike length
	TILLERS PER M2	PAU IRRI	Irrigated	Punjab Agriculture University, Ludhiana, Punjab	Number of tillers per meter square
	BIOMASS	IIWBR DRT	Drought	Indian Institute of Wheat and Barley Research, Karnal, Haryana	Biomass
	BIOMASS	IIWBR IRRI	Irrigated	Indian Institute of Wheat and Barley Research, Karnal, Haryana	Biomass
	BIOMASS	Obregon IRRI 2016	Irrigated	Ciudad Obregon, Mexico	Biomass
	BIOMASS	Obregon DRT 2016	Drought	Ciudad Obregon, Mexico	Biomass
	BIOMASS	Obregon Heat 2017	Heat	Ciudad Obregon, Mexico	Biomass
	DTH	Batan IRRI	Irrigated	El Batan, Texcoco, Mexico	Days to heading
	DTH	Obregon IRRI	Irrigated	Ciudad Obregon, Mexico	Days to heading
	DTH	Obregon DRT	Drought	Ciudad Obregon, Mexico	Days to heading
	DTH	Obregon Heat	Heat	Ciudad Obregon, Mexico	Days to heading

## Sheet: GY related association
Table S3. Haplotype block-trait association in prebreeding germplasm population
		984_2016	134_2016	134_2017	134_2017		984_2016	984_2017	134_2016		984_2016	134_2016	134_2017	134_2017	134_2017	134_2017				984 lines	134_2016	984 lines	984 lines	134_2016	134_2017	134_2017			984_2016	984_2016	984_2016	984_2016
Haplotype	Chr	GY	GY	GY	GY		GY	GY	GY		GY	GY	GY	GY	GY	GY				BIOMASS	BIOMASS	BIOMASS	BIOMASS	BIOMASS	BIOMASS	BIOMASS	DTH	DTH	DTH	DTH	DTH	DTH	Remarks
		Obregon DRT	Obregon DRT	Obregon DRT	IIWBR DRT		Obregon Heat	Obregon Heat	Obregon Heat		Obregon IRRI	Obregon IRRI	Obregon IRRI	BISA IRRI	IIWBR IRRI	PAU IRRI		Haplotype	Chr	Obregon IRRI 2016	Obregon IRRI 2016	Obregon DRT 2016	Obregon Heat 2017	Obregon DRT 2016	IIWBR DRT	IIWBR IRRI	Haplotype	Chr	Batan IRRI	Obregon IRRI	Obregon DRT	Obregon Heat
		GRAIN YIELD
		Drought					Heat				Well Irrigated
H1.3	1A																	H1.3	1A														Grain Yield + Biomass, QTL with no confounding effect of heading
H1.26	1A																	H1.27	1A			**											Grain Yield + Biomass, QTL with no confounding effect of heading
H1.27	1A						**											H8.2	3B														Grain Yield + Biomass, QTL with no confounding effect of heading
H8.2	3B	**					**											H9.1	3D														Grain Yield + Biomass, QTL with no confounding effect of heading
H18.1	6D				**		**	**	**		**				**			H18.1	6D			**	**	**	**	**							Grain Yield + Biomass, QTL with no confounding effect of heading
H19.24	7A				**		**	**						**	**			H19.24	7A			**				**							Grain Yield + Biomass, QTL with no confounding effect of heading
H20.23	7B																	H20.23	7B	**													Grain Yield + Biomass, QTL with no confounding effect of heading
H1.16	1A																																Grain Yield / Biomass, Uncharacterized QTL
H1.28	1A				**						**	**													**								Grain Yield / Biomass, Uncharacterized QTL
H2.9	1B																																Grain Yield / Biomass, Uncharacterized QTL
H2.10	1B																																Grain Yield / Biomass, Uncharacterized QTL
H2.13 (Exotic HB)	1B	**										**																					Grain Yield / Biomass, Uncharacterized QTL
H3.10	1D																	H3.11	1D	**	**	**	**										Grain Yield / Biomass, Uncharacterized QTL
H4.1	2A				**		**							**	**			H4.5	2A			**			**	**							Grain Yield / Biomass, Uncharacterized QTL
H4.12	2A																	H4.12	2A														Grain Yield / Biomass, Uncharacterized QTL
H4.13	2A				**										**			H4.13	2A				**			**							Grain Yield / Biomass, Uncharacterized QTL
H4.14	2A																	H4.6	2A			**											Grain Yield / Biomass, Uncharacterized QTL
H4.16	2A																																Grain Yield / Biomass, Uncharacterized QTL
H5.2	2B						**																										Grain Yield / Biomass, Uncharacterized QTL
H5.8	2B																	H5.10	2B			**											Grain Yield / Biomass, Uncharacterized QTL
H7.1	3A		**								**							H5.6	2B		**												Grain Yield / Biomass, Uncharacterized QTL
H7.3	3A						**											H5.7	2B			**											Grain Yield / Biomass, Uncharacterized QTL
H7.4	3A																	H5.11			**												Grain Yield / Biomass, Uncharacterized QTL
H8.1	3B	**					**											H5.14			**												Grain Yield / Biomass, Uncharacterized QTL
H8.17	3B																	H5.21						**									Grain Yield / Biomass, Uncharacterized QTL
H8.18	3B	**											**					H5.25			**												Grain Yield / Biomass, Uncharacterized QTL
H8.22	3B						**	**			**							H7.2	3A	**			**										Grain Yield / Biomass, Uncharacterized QTL
H8.23	3B			**				**					**					H8.31	3B	**													Grain Yield / Biomass, Uncharacterized QTL
H8.26	3B																																Grain Yield / Biomass, Uncharacterized QTL
H8.33	3B	**																H13.1	5A														Grain Yield / Biomass, Uncharacterized QTL
H9.4	3D										**												**										Grain Yield / Biomass, Uncharacterized QTL
H10.2	4A																	H13.11						**									Grain Yield / Biomass, Uncharacterized QTL
H10.3	4A																	H13.19	5A														Grain Yield / Biomass, Uncharacterized QTL
H10.4	4A			**			**						**					H14.11	5B			**											Grain Yield / Biomass, Uncharacterized QTL
H10.5	4A	**			**		**				**			**	**										**	**							Grain Yield / Biomass, Uncharacterized QTL
H10.6	4A																																Grain Yield / Biomass, Uncharacterized QTL
H10.9	4A										**							H16.6	6A			**											Grain Yield / Biomass, Uncharacterized QTL
H13.17	5A	**		**									**					H17.7	6B	**													Grain Yield / Biomass, Uncharacterized QTL
H14.16	5A																																Grain Yield / Biomass, Uncharacterized QTL
H14.18	5B										**																						Grain Yield / Biomass, Uncharacterized QTL
H14.27	5B										**			**																			Grain Yield / Biomass, Uncharacterized QTL
H14.32	5B																																Grain Yield / Biomass, Uncharacterized QTL
H16.2 (Exotic HB)	6A	**																															Grain Yield / Biomass, Uncharacterized QTL
H17.1 (Exotic HB)	6B							**	**		**																						Grain Yield / Biomass, Uncharacterized QTL
H17.3																																	Grain Yield / Biomass, Uncharacterized QTL
H19.13	7A				**						**																						Grain Yield / Biomass, Uncharacterized QTL
H21.3	7D						**					**																					Grain Yield / Biomass, Uncharacterized QTL
H5.3	2B						**									**									**		H5.3	2B	**		**		Grain Yield + DTH, Escape QTL
H5.5	2B																																Grain Yield + DTH, Escape QTL
H5.9	2B							**			**																H5.9	2B		**	**		Grain Yield + DTH, Escape QTL
H5.16	2B																																Grain Yield + DTH, Escape QTL
H8.15	3B										**																H8.15	3B				**	Grain Yield + DTH, Escape QTL
H8.28	3B																						**				H8.28	3B			**		Grain Yield + DTH, Escape QTL
H9.3	3D	**													**												H9.3	3D		**		**	Grain Yield + DTH, Escape QTL
H10.7	4A						**				**			**													H10.7	4A		**			Grain Yield + DTH, Escape QTL
H11.6	4B							**															**				H11.6	4B	**		**		Grain Yield + DTH, Escape QTL
H13.11	5A										**																H13.11	5A	**	**			Grain Yield + DTH, Escape QTL
H14.29	5B										**			**													H14.29	5B				**	Grain Yield + DTH, Escape QTL
H14.30	5B																																Grain Yield + DTH, Escape QTL
H14.31	5B							**							**								**		**	**							Grain Yield + DTH, Escape QTL
H14.36 (Exotic HB)	5B																																Grain Yield + DTH, Escape QTL
H16.4	6A																																Grain Yield + DTH, Escape QTL
H16.7	6A	**													**												H16.7	6A				**	Grain Yield + DTH, Escape QTL
H16.8	6A										**												**				H16.8	6A		**			Grain Yield + DTH, Escape QTL
H16.10	6A						**	**			**												**				H16.10	6A		**	**		Grain Yield + DTH, Escape QTL
H16.11	6A																																Grain Yield + DTH, Escape QTL
H16.13	6A																																Grain Yield + DTH, Escape QTL
H17.5	6B	**					**				**					**							**		**		H17.5	6B		**		**	Grain Yield + DTH, Escape QTL
H17.6	6B			**					**		**			**	**												H17.6	6B		**			Grain Yield + DTH, Escape QTL
H18.2	6D						**	**			**												**				H18.2	6D		**		**	Grain Yield + DTH, Escape QTL
H18.5	6D							**					**																				Grain Yield + DTH, Escape QTL
H18.6	6D																																Grain Yield + DTH, Escape QTL
H19.2	6D																																Grain Yield + DTH, Escape QTL
H19.3 (Exotic HB)	7A						**		**		**																H19.3	7A		**			Grain Yield + DTH, Escape QTL
H19.25																																	Grain Yield + DTH, Escape QTL
H19.28	7A		**								**																H19.28	7A	**	**			Grain Yield + DTH, Escape QTL
H20.8	7B										**																H20.8	7B				**	Grain Yield + DTH, Escape QTL
H21.1	7D																																Grain Yield + DTH, Escape QTL
H21.6	7D																																Grain Yield + DTH, Escape QTL
Group *:	QTLs with no confounding effect of heading on grain yield. These QTLs are associated with with GY + Biomass.
Group **:	Un characterized QTL, significantly associated with grain yield or Biomass
Group ***:	QTLs with confounding effect of heading on grain yield.
**	Significance of QTL at P≤ 0.01
