# Supplementary material for: Harnessing genetic potential of wheat germplasm banks through impact-oriented-prebreeding for future food and nutritional security
Source: Sci Rep. 2018 Aug 21;8:12527. doi: 10.1038/s41598-018-30667-4 (PMC6104032; doi:10.1038/s41598-018-30667-4)
Supplement: Supplementary file 4 — Dataset 6 [file 41598_2018_30667_MOESM4_ESM.xlsx]

## Sheet: Sheet1
Table S6. Genes found within trait associated intervals along with their molecular function and genome annotation
	Interval genes annotated as NBS-LRR resistance genes highlighted in red
	Interval genes with prior evidence to grain yield in Knetminer highlighted in yellow
Interval H5.23	Yellow Rust Resistance Inteval
Gene-ID	Functon	GO terms
TraesCS2B01G464200.1	LEAFY-like protein	GO:0003677 MF: DNA binding;GO:0006355 BP: regulation of transcription, DNA-templated
TraesCS2B01G464300.1	50S ribosomal protein L11	GO:0003735 MF: structural constituent of ribosome;GO:0005840 CC: ribosome;GO:0006412 BP: translation
TraesCS2B01G464400.1	Seed specific protein Bn15D1B
TraesCS2B01G464500.1	Single hybrid motif superfamily protein
TraesCS2B01G464500.2	aspartic/glutamic acid-rich protein
TraesCS2B01G464600.1	F-box domain containing protein, expressed
TraesCS2B01G464700.1	Major facilitator superfamily protein	GO:0005215 MF: transporter activity;GO:0006810 BP: transport;GO:0016020 CC: membrane
TraesCS2B01G464800.1	basic helix-loop-helix (bHLH) DNA-binding superfamily protein	GO:0046983 MF: protein dimerization activity
TraesCS2B01G464900.1	Peptide transporter	GO:0005215 MF: transporter activity;GO:0006810 BP: transport;GO:0016020 CC: membrane
TraesCS2B01G465000.1	WRKY transcription factor	GO:0003700 MF: transcription factor activity, sequence-specific DNA binding;GO:0006355 BP: regulation of transcription, DNA-templated;GO:0043565 MF: sequence-specific DNA binding
TraesCS2B01G465100.1	Secretory carrier-associated membrane protein	GO:0015031 BP: protein transport;GO:0016021 CC: integral component of membrane
TraesCS2B01G465200.1	Receptor-like kinase	GO:0004672 MF: protein kinase activity;GO:0005515 MF: protein binding;GO:0005524 MF: ATP binding;GO:0006468 BP: protein phosphorylation
TraesCS2B01G465300.1	Elongation factor 1-alpha, putative	GO:0003924 MF: GTPase activity;GO:0005525 MF: GTP binding;GO:0008270 MF: zinc ion binding
TraesCS2B01G465300.2	Elongation factor 1-alpha, putative	GO:0003924 MF: GTPase activity;GO:0005525 MF: GTP binding;GO:0008270 MF: zinc ion binding
TraesCS2B01G465300.3	Elongation factor 1-alpha, putative	GO:0003924 MF: GTPase activity;GO:0005525 MF: GTP binding;GO:0008270 MF: zinc ion binding
TraesCS2B01G465400.1	MIP18 family protein
TraesCS2B01G465500.1	Oligopeptide transporter, putative	GO:0055085 BP: transmembrane transport
TraesCS2B01G465600.1	Vacuolar cation/proton exchanger, putative	GO:0006812 BP: cation transport;GO:0006816 BP: calcium ion transport;GO:0008324 MF: cation transmembrane transporter activity;GO:0015369 MF: calcium:proton antiporter activity;GO:0016021 CC: integral component of membrane;GO:0055085 BP: transmembrane transport
TraesCS2B01G465600.2	Vacuolar cation/proton exchanger, putative	GO:0006812 BP: cation transport;GO:0006816 BP: calcium ion transport;GO:0008324 MF: cation transmembrane transporter activity;GO:0015369 MF: calcium:proton antiporter activity;GO:0016021 CC: integral component of membrane;GO:0055085 BP: transmembrane transport
TraesCS2B01G465700.1	DUF674 family protein
TraesCS2B01G465800.1	DUF674 family protein
TraesCS2B01G465900.1	DUF674 family protein
TraesCS2B01G466000.1	High mobility group family protein
TraesCS2B01G466100.1	RNA-binding protein 39	GO:0003676 MF: nucleic acid binding
TraesCS2B01G466200.1	Transmembrane protein, putative
TraesCS2B01G466300.1	Transmembrane protein, putative
TraesCS2B01G466400.1	MYB protein	GO:0003677 MF: DNA binding
TraesCS2B01G466500.1	MYB protein	GO:0003677 MF: DNA binding
TraesCS2B01G466600.1	E3 ubiquitin-protein ligase RNF14	GO:0005515 MF: protein binding;GO:0008270 MF: zinc ion binding
TraesCS2B01G466700.1	E3 ubiquitin-protein ligase RNF14	GO:0005515 MF: protein binding;GO:0008270 MF: zinc ion binding
TraesCS2B01G466800.1	E3 ubiquitin-protein ligase RNF14	GO:0005515 MF: protein binding;GO:0008270 MF: zinc ion binding
TraesCS2B01G466900.1	E3 ubiquitin-protein ligase RNF14
TraesCS2B01G467000.1	Subtilisin-like protease
TraesCS2B01G467100.1	E3 ubiquitin-protein ligase RNF14	GO:0005515 MF: protein binding;GO:0008270 MF: zinc ion binding
TraesCS2B01G467200.1	E3 ubiquitin-protein ligase RNF14	GO:0005515 MF: protein binding;GO:0008270 MF: zinc ion binding;GO:0046872 MF: metal ion binding
TraesCS2B01G467300.1	Pentatricopeptide repeat-containing protein
TraesCS2B01G467400.1	E3 ubiquitin-protein ligase RNF14	GO:0005515 MF: protein binding;GO:0008270 MF: zinc ion binding
TraesCS2B01G467500.1	S-norcoclaurine synthase 1	GO:0006952 BP: defense response;GO:0009607 BP: response to biotic stimulus
TraesCS2B01G467600.1	S-norcoclaurine synthase 1	GO:0006952 BP: defense response;GO:0009607 BP: response to biotic stimulus
TraesCS2B01G467700.1	MYB transcription factor	GO:0003677 MF: DNA binding
TraesCS2B01G467800.1	MYB transcription factor	GO:0003677 MF: DNA binding
TraesCS2B01G467900.1	MYB transcription factor	GO:0003677 MF: DNA binding
TraesCS2B01G468000.1	MYB transcription factor	GO:0003677 MF: DNA binding
TraesCS2B01G468000.2	MYB transcription factor	GO:0003677 MF: DNA binding
TraesCS2B01G468100.1	Transducin family protein / WD-40 repeat family protein	GO:0005515 MF: protein binding;GO:0006364 BP: rRNA processing;GO:0032040 CC: small-subunit processome
TraesCS2B01G468200.1	SNARE associated Golgi protein family
TraesCS2B01G468200.2	SNARE associated Golgi protein family
TraesCS2B01G468200.3	SNARE associated Golgi protein family
TraesCS2B01G468200.4	SNARE associated Golgi protein family
TraesCS2B01G468300.1	Phosphoenolpyruvate carboxykinase (ATP)	GO:0004611 MF: phosphoenolpyruvate carboxykinase activity;GO:0004612 MF: phosphoenolpyruvate carboxykinase (ATP) activity;GO:0005524 MF: ATP binding;GO:0006094 BP: gluconeogenesis;GO:0017076 MF: purine nucleotide binding
TraesCS2B01G468400.1	WEB family protein, chloroplastic
TraesCS2B01G468500.1	B0809H07.3 protein
TraesCS2B01G468600.1	Neuroendocrine convertase 1
TraesCS2B01G468700.1	Retrovirus-related Pol polyprotein from transposon 412 family	GO:0003676 MF: nucleic acid binding
TraesCS2B01G468800.1	3-hydroxy-5-phosphonooxypentane-2,4-dione thiolase
TraesCS2B01G468900.1	Protein FAR1-RELATED SEQUENCE 5	GO:0008270 MF: zinc ion binding
TraesCS2B01G469000.1	PLATZ transcription factor
TraesCS2B01G469100.1	RNA-binding family protein, putative	GO:0003676 MF: nucleic acid binding
TraesCS2B01G469200.1	Basic helix loop helix (BHLH) family transcription factor	GO:0046983 MF: protein dimerization activity
TraesCS2B01G469300.1	Basic helix loop helix (BHLH) family transcription factor	GO:0046983 MF: protein dimerization activity
TraesCS2B01G469400.1	Exocyst complex component SEC15A	GO:0000145 CC: exocyst;GO:0006904 BP: vesicle docking involved in exocytosis
TraesCS2B01G469500.1	Ring finger protein, putative	GO:0005515 MF: protein binding;GO:0008270 MF: zinc ion binding
TraesCS2B01G469600.1	F-box family protein	GO:0005515 MF: protein binding
TraesCS2B01G469700.1	Basic helix-loop-helix transcription factor	GO:0046983 MF: protein dimerization activity
TraesCS2B01G469800.1	Basic helix-loop-helix transcription factor	GO:0046983 MF: protein dimerization activity
TraesCS2B01G469900.1	F-box family protein	GO:0005515 MF: protein binding
TraesCS2B01G470000.1	Tetratricopeptide repeat (TPR)-like superfamily protein
TraesCS2B01G470100.1	transducin family protein / WD-40 repeat family protein
TraesCS2B01G470100.2	transducin family protein / WD-40 repeat family protein
TraesCS2B01G470200.1	transducin family protein / WD-40 repeat family protein
TraesCS2B01G470300.1	Fructose-1,6-bisphosphatase class 1
TraesCS2B01G470300.2	Fructose-1,6-bisphosphatase class 1
TraesCS2B01G470400.1	Low-density receptor-like protein
TraesCS2B01G470500.1	Zinc finger family protein	GO:0003676 MF: nucleic acid binding
TraesCS2B01G470600.1	AT hook motif DNA-binding family protein
TraesCS2B01G470700.1	Heavy metal-associated protein	GO:0030001 BP: metal ion transport;GO:0046872 MF: metal ion binding
TraesCS2B01G470800.1	Tetratricopeptide repeat (TPR)-like superfamily protein	GO:0005515 MF: protein binding
TraesCS2B01G470900.1	AT hook motif DNA-binding family protein
TraesCS2B01G471000.1	Protease inhibitor/seed storage/lipid transfer family protein
TraesCS2B01G471100.1	NBS-LRR disease resistance protein-like protein	GO:0043531 MF: ADP binding
TraesCS2B01G471200.1	GRF zinc finger / Zinc knuckle protein
TraesCS2B01G471300.1	Protease inhibitor/seed storage/lipid transfer family protein
TraesCS2B01G471400.1	Protease inhibitor/seed storage/lipid transfer family protein
TraesCS2B01G471500.1	Seed maturation protein	GO:0009793 BP: embryo development ending in seed dormancy
TraesCS2B01G471600.1	Seed maturation protein	GO:0009793 BP: embryo development ending in seed dormancy
TraesCS2B01G471700.1	Methyl esterase
TraesCS2B01G471800.1	Methyl esterase
TraesCS2B01G471900.1	U-box domain-containing protein	GO:0004842 MF: ubiquitin-protein transferase activity;GO:0005488 MF: binding;GO:0016567 BP: protein ubiquitination
TraesCS2B01G472000.1	Alpha-1,3-mannosyltransferase, putative
TraesCS2B01G472100.1	GTP cyclohydrolase 1 type 2 homolog
TraesCS2B01G472200.1	Xyloglucan galactosyltransferase KATAMARI1-like protein
TraesCS2B01G472300.1	Anthocyanin 5-aromatic acyltransferase	GO:0016747 MF: transferase activity, transferring acyl groups other than amino-acyl groups
TraesCS2B01G472400.1	Anthocyanin 5-aromatic acyltransferase	GO:0016747 MF: transferase activity, transferring acyl groups other than amino-acyl groups
TraesCS2B01G472500.1	Disease resistance protein (NBS-LRR class) family protein
TraesCS2B01G472600.1	Chaperone protein DNAj, putative	GO:0031072 MF: heat shock protein binding;GO:0051082 MF: unfolded protein binding
TraesCS2B01G472700.1	F-box family protein	GO:0005515 MF: protein binding
TraesCS2B01G472800.1	Multidrug resistance protein ABC transporter family	GO:0005524 MF: ATP binding;GO:0006810 BP: transport;GO:0016021 CC: integral component of membrane;GO:0016887 MF: ATPase activity;GO:0042626 MF: ATPase activity, coupled to transmembrane movement of substances;GO:0055085 BP: transmembrane transport
TraesCS2B01G472900.1	Peroxidase	GO:0004601 MF: peroxidase activity;GO:0006979 BP: response to oxidative stress;GO:0020037 MF: heme binding;GO:0055114 BP: oxidation-reduction process
TraesCS2B01G473000.1	Multidrug resistance protein ABC transporter family	GO:0005524 MF: ATP binding;GO:0006810 BP: transport;GO:0016021 CC: integral component of membrane;GO:0016887 MF: ATPase activity;GO:0042626 MF: ATPase activity, coupled to transmembrane movement of substances;GO:0055085 BP: transmembrane transport
TraesCS2B01G473100.1	Transposon protein
TraesCS2B01G473200.1	DNA replication helicase dna2, putative
TraesCS2B01G473300.1	Poly(A) polymerase	GO:0003723 MF: RNA binding;GO:0004652 MF: polynucleotide adenylyltransferase activity;GO:0005634 CC: nucleus;GO:0016779 MF: nucleotidyltransferase activity;GO:0031123 BP: RNA 3'-end processing;GO:0043631 BP: RNA polyadenylation
TraesCS2B01G473400.1	Poly(A) polymerase	GO:0003723 MF: RNA binding;GO:0004652 MF: polynucleotide adenylyltransferase activity;GO:0016779 MF: nucleotidyltransferase activity;GO:0031123 BP: RNA 3'-end processing;GO:0043631 BP: RNA polyadenylation
TraesCS2B01G473500.1	D-amino acid dehydrogenase
TraesCS2B01G473600.1	XH/XS domain-containing protein
TraesCS2B01G473600.2	XH/XS domain-containing protein
TraesCS2B01G473700.1	Ribosome biogenesis protein BRX1-like protein
TraesCS2B01G473800.1	Purine permease family protein
TraesCS2B01G473900.1	Purine permease family protein
TraesCS2B01G474000.1	Purine permease family protein
TraesCS2B01G474100.1	Purine permease family protein
TraesCS2B01G474200.1	Invertase/pectin methylesterase inhibitor family protein	GO:0004857 MF: enzyme inhibitor activity
TraesCS2B01G474300.1	Invertase inhibitor	GO:0004857 MF: enzyme inhibitor activity
TraesCS2B01G474400.1	Invertase/pectin methylesterase inhibitor family protein	GO:0004857 MF: enzyme inhibitor activity
TraesCS2B01G474500.1	Ring finger protein, putative	GO:0005515 MF: protein binding;GO:0008270 MF: zinc ion binding
TraesCS2B01G474600.1	Receptor-like kinase
TraesCS2B01G474700.1	senescence-associated family protein (DUF581)
TraesCS2B01G474800.1	senescence-associated family protein (DUF581)	GO:0006355 BP: regulation of transcription, DNA-templated;GO:0008270 MF: zinc ion binding
TraesCS2B01G474900.1	senescence-associated family protein (DUF581)
TraesCS2B01G475000.1	senescence-associated family protein (DUF581)
TraesCS2B01G475100.1	senescence-associated family protein (DUF581)	GO:0006355 BP: regulation of transcription, DNA-templated;GO:0008270 MF: zinc ion binding
TraesCS2B01G475200.1	senescence-associated family protein (DUF581)	GO:0006355 BP: regulation of transcription, DNA-templated;GO:0008270 MF: zinc ion binding
TraesCS2B01G475300.1	senescence-associated family protein (DUF581)
TraesCS2B01G475400.1	senescence-associated family protein (DUF581)
TraesCS2B01G475500.1	senescence-associated family protein (DUF581)
TraesCS2B01G475600.1	senescence-associated family protein (DUF581)
TraesCS2B01G475700.1	senescence-associated family protein (DUF581)
TraesCS2B01G475800.1	senescence-associated family protein (DUF581)
TraesCS2B01G475900.1	senescence-associated family protein (DUF581)	GO:0006355 BP: regulation of transcription, DNA-templated;GO:0008270 MF: zinc ion binding
TraesCS2B01G476000.1	senescence-associated family protein (DUF581)
TraesCS2B01G476100.1	senescence-associated family protein (DUF581)	GO:0006355 BP: regulation of transcription, DNA-templated;GO:0008270 MF: zinc ion binding
TraesCS2B01G476200.1	senescence-associated family protein (DUF581)
TraesCS2B01G476300.1	senescence-associated family protein (DUF581)	GO:0006355 BP: regulation of transcription, DNA-templated;GO:0008270 MF: zinc ion binding
TraesCS2B01G476400.1	senescence-associated family protein (DUF581)	GO:0006355 BP: regulation of transcription, DNA-templated;GO:0008270 MF: zinc ion binding
TraesCS2B01G476500.1	senescence-associated family protein (DUF581)	GO:0006355 BP: regulation of transcription, DNA-templated;GO:0008270 MF: zinc ion binding
TraesCS2B01G476600.1	senescence-associated family protein (DUF581)	GO:0006355 BP: regulation of transcription, DNA-templated;GO:0008270 MF: zinc ion binding
TraesCS2B01G476700.1	senescence-associated family protein (DUF581)
TraesCS2B01G476800.1	senescence-associated family protein (DUF581)
TraesCS2B01G476900.1	senescence-associated family protein (DUF581)
TraesCS2B01G477000.1	zinc finger matrin-type protein
TraesCS2B01G477000.2	zinc finger matrin-type protein
TraesCS2B01G477100.1	Glycosyltransferase
TraesCS2B01G477100.2	Glycosyltransferase
TraesCS2B01G477100.3	Glycosyltransferase
TraesCS2B01G477200.1	Nucleolar complex protein 4-like protein	GO:0005488 MF: binding
TraesCS2B01G477300.1	Glutamate receptor
TraesCS2B01G477300.2	Glutamate receptor	GO:0004970 MF: ionotropic glutamate receptor activity;GO:0016020 CC: membrane
TraesCS2B01G477300.3	Glutamate receptor	GO:0004970 MF: ionotropic glutamate receptor activity;GO:0016020 CC: membrane
TraesCS2B01G477300.4	Glutamate receptor	GO:0004970 MF: ionotropic glutamate receptor activity;GO:0016020 CC: membrane
TraesCS2B01G477300.5	Glutamate receptor	GO:0004970 MF: ionotropic glutamate receptor activity;GO:0016020 CC: membrane
TraesCS2B01G477400.1	S-acyltransferase
TraesCS2B01G477500.1	Ring finger protein	GO:0005515 MF: protein binding;GO:0008270 MF: zinc ion binding
TraesCS2B01G477600.1	Lectin receptor kinase	GO:0004672 MF: protein kinase activity;GO:0005524 MF: ATP binding;GO:0006468 BP: protein phosphorylation;GO:0030246 MF: carbohydrate binding
TraesCS2B01G477700.1	Myb/SANT-like DNA-binding domain protein
TraesCS2B01G477700.2	Myb/SANT-like DNA-binding domain protein
TraesCS2B01G477800.1	Protein MULTIPLE CHLOROPLAST DIVISION SITE 1
TraesCS2B01G477900.1	Ras-related protein Rab-8B	GO:0003924 MF: GTPase activity;GO:0005525 MF: GTP binding
TraesCS2B01G478000.1	Pentatricopeptide repeat-containing protein	GO:0005515 MF: protein binding;GO:0008270 MF: zinc ion binding
TraesCS2B01G478100.1	Calcium-dependent protein kinase	GO:0004672 MF: protein kinase activity;GO:0005509 MF: calcium ion binding;GO:0005524 MF: ATP binding;GO:0006468 BP: protein phosphorylation
TraesCS2B01G478200.1	Small glutamine-rich tetratricopeptide repeat-containing protein beta
TraesCS2B01G478300.1	U-box domain-containing protein	GO:0004842 MF: ubiquitin-protein transferase activity;GO:0005488 MF: binding;GO:0016567 BP: protein ubiquitination
TraesCS2B01G478300.2	U-box domain-containing protein	GO:0004842 MF: ubiquitin-protein transferase activity;GO:0005488 MF: binding;GO:0016567 BP: protein ubiquitination
TraesCS2B01G478400.1	Protein phosphatase 2c, putative	GO:0003824 MF: catalytic activity;GO:0043169 MF: cation binding
TraesCS2B01G478400.2	Protein phosphatase 2c, putative	GO:0003824 MF: catalytic activity;GO:0043169 MF: cation binding
TraesCS2B01G478500.1	Lectin receptor kinase	GO:0004672 MF: protein kinase activity;GO:0005524 MF: ATP binding;GO:0006468 BP: protein phosphorylation;GO:0030246 MF: carbohydrate binding
TraesCS2B01G478600.1	DNA-directed RNA polymerase subunit alpha
TraesCS2B01G478700.1	MYB-related transcription factor	GO:0003677 MF: DNA binding
TraesCS2B01G478800.1	Transposase
TraesCS2B01G478900.1	Regulator of chromosome condensation (RCC1) family with FYVE zinc finger domain-containing protein	GO:0046872 MF: metal ion binding
TraesCS2B01G479000.1	F-box family protein	GO:0005515 MF: protein binding
TraesCS2B01G479000.2	F-box family protein	GO:0005515 MF: protein binding
TraesCS2B01G479000.3	F-box family protein	GO:0005515 MF: protein binding
TraesCS2B01G479100.1	F-box family protein	GO:0005515 MF: protein binding
TraesCS2B01G479200.1	F-box family protein
TraesCS2B01G479200.2	F-box family protein	GO:0005515 MF: protein binding
TraesCS2B01G479300.1	F-box family protein	GO:0005515 MF: protein binding
TraesCS2B01G479400.1	Receptor-like protein kinase	GO:0004672 MF: protein kinase activity;GO:0005524 MF: ATP binding;GO:0006468 BP: protein phosphorylation
TraesCS2B01G479500.1	Disease resistance protein (TIR-NBS-LRR class) family
TraesCS2B01G479600.1	RING/U-box superfamily protein
TraesCS2B01G479700.1	Protein SET DOMAIN GROUP 40	GO:0005515 MF: protein binding
TraesCS2B01G479800.1	Prefoldin subunit 2	GO:0006457 BP: protein folding;GO:0016272 CC: prefoldin complex;GO:0051082 MF: unfolded protein binding
TraesCS2B01G479900.1	Structural maintenance of chromosomes protein	GO:0005515 MF: protein binding;GO:0005524 MF: ATP binding;GO:0005694 CC: chromosome;GO:0051276 BP: chromosome organization
TraesCS2B01G480000.1	ATP-dependent zinc metalloprotease FtsH	GO:0005524 MF: ATP binding
TraesCS2B01G480000.2	ATP-dependent zinc metalloprotease FtsH	GO:0005524 MF: ATP binding
TraesCS2B01G480000.3	ATP-dependent zinc metalloprotease FtsH	GO:0005524 MF: ATP binding
TraesCS2B01G480000.4	ATP-dependent zinc metalloprotease FtsH	GO:0005524 MF: ATP binding
TraesCS2B01G480100.1	Calcium-dependent lipid-binding (CaLB domain) family protein	GO:0005515 MF: protein binding
TraesCS2B01G480200.1	D-lactate dehydrogenase	GO:0003824 MF: catalytic activity;GO:0016491 MF: oxidoreductase activity;GO:0016614 MF: oxidoreductase activity, acting on CH-OH group of donors;GO:0050660 MF: flavin adenine dinucleotide binding;GO:0055114 BP: oxidation-reduction process
TraesCS2B01G480200.2	D-2-hydroxyglutarate dehydrogenase	GO:0003824 MF: catalytic activity;GO:0016491 MF: oxidoreductase activity;GO:0016614 MF: oxidoreductase activity, acting on CH-OH group of donors;GO:0050660 MF: flavin adenine dinucleotide binding;GO:0055114 BP: oxidation-reduction process
TraesCS2B01G480200.3	D-2-hydroxyglutarate dehydrogenase	GO:0003824 MF: catalytic activity;GO:0016491 MF: oxidoreductase activity;GO:0016614 MF: oxidoreductase activity, acting on CH-OH group of donors;GO:0050660 MF: flavin adenine dinucleotide binding;GO:0055114 BP: oxidation-reduction process
TraesCS2B01G480300.1	UBiQuitin family member	GO:0003735 MF: structural constituent of ribosome;GO:0005515 MF: protein binding;GO:0005840 CC: ribosome;GO:0006412 BP: translation
TraesCS2B01G480400.1	UBiQuitin family member	GO:0003735 MF: structural constituent of ribosome;GO:0005515 MF: protein binding;GO:0005840 CC: ribosome;GO:0006412 BP: translation
TraesCS2B01G480500.1	Ubiquitin	GO:0003735 MF: structural constituent of ribosome;GO:0005515 MF: protein binding;GO:0005840 CC: ribosome;GO:0006412 BP: translation
TraesCS2B01G480600.1	Ubiquitin	GO:0003735 MF: structural constituent of ribosome;GO:0005515 MF: protein binding;GO:0005840 CC: ribosome;GO:0006412 BP: translation
TraesCS2B01G480700.1	Expansin protein	GO:0005576 CC: extracellular region;GO:0019953 BP: sexual reproduction
TraesCS2B01G480800.1	filamentous hemagglutinin transporter
TraesCS2B01G480900.1	E3 ubiquitin-protein ligase
TraesCS2B01G481000.1	Imidazoleglycerol-phosphate dehydratase	GO:0000105 BP: histidine biosynthetic process;GO:0004424 MF: imidazoleglycerol-phosphate dehydratase activity
TraesCS2B01G481000.2	Imidazoleglycerol-phosphate dehydratase	GO:0000105 BP: histidine biosynthetic process;GO:0004424 MF: imidazoleglycerol-phosphate dehydratase activity
TraesCS2B01G481000.3	Imidazoleglycerol-phosphate dehydratase	GO:0000105 BP: histidine biosynthetic process;GO:0004424 MF: imidazoleglycerol-phosphate dehydratase activity
TraesCS2B01G481000.4	Imidazoleglycerol-phosphate dehydratase	GO:0000105 BP: histidine biosynthetic process;GO:0004424 MF: imidazoleglycerol-phosphate dehydratase activity
TraesCS2B01G481100.1	Anthocyanin 3'-O-beta-glucosyltransferase
TraesCS2B01G481200.1	WW domain-containing protein A
TraesCS2B01G481300.1	WW domain-containing protein A
TraesCS2B01G481400.1	NAC domain protein	GO:0003677 MF: DNA binding;GO:0006355 BP: regulation of transcription, DNA-templated
TraesCS2B01G481500.1	Germin-like protein	GO:0030145 MF: manganese ion binding;GO:0045735 MF: nutrient reservoir activity
TraesCS2B01G481600.1	Germin-like protein	GO:0030145 MF: manganese ion binding;GO:0045735 MF: nutrient reservoir activity
TraesCS2B01G481700.1	GPI mannosyltransferase 2	GO:0004584 MF: dolichyl-phosphate-mannose-glycolipid alpha-mannosyltransferase activity;GO:0006506 BP: GPI anchor biosynthetic process
TraesCS2B01G481800.1	Pentatricopeptide repeat-containing protein
TraesCS2B01G481900.1	Nodulation signaling protein 1
TraesCS2B01G482000.1	UDP-glucose 4-epimerase, putative	GO:0003978 MF: UDP-glucose 4-epimerase activity;GO:0006012 BP: galactose metabolic process
TraesCS2B01G482100.1	RNA recognition motif (RRM)-containing protein
TraesCS2B01G482200.1	BLT14.2 protein
TraesCS2B01G482300.1	Leguminosin group485 secreted peptide
TraesCS2B01G482400.1	B3 domain-containing protein	GO:0003677 MF: DNA binding
TraesCS2B01G482500.1	BLT14.2 protein
TraesCS2B01G482600.1	Acclimation protein
TraesCS2B01G482700.1	BLT14.1 protein
TraesCS2B01G482800.1	BLT14.1 protein
TraesCS2B01G482900.1	BLT14.1 protein
TraesCS2B01G483000.1	BLT14.1 protein
TraesCS2B01G483100.1	Collagen alpha-1(IV) chain
TraesCS2B01G483200.1	Gamma-soluble NSF attachment protein	GO:0005515 MF: protein binding
TraesCS2B01G483300.1	Basic helix-loop-helix transcription factor	GO:0046983 MF: protein dimerization activity
TraesCS2B01G483300.2	Basic helix-loop-helix transcription factor	GO:0046983 MF: protein dimerization activity
TraesCS2B01G483400.1	Receptor-like kinase	GO:0004672 MF: protein kinase activity;GO:0005515 MF: protein binding;GO:0005524 MF: ATP binding;GO:0006468 BP: protein phosphorylation
TraesCS2B01G483500.1	Leucine-rich repeat receptor-like protein kinase family protein
TraesCS2B01G483600.1	DTW domain containing protein
TraesCS2B01G483700.1	Transposon protein, putative, CACTA, En/Spm sub-class
TraesCS2B01G483800.1	Cytochrome P450 family protein	GO:0005506 MF: iron ion binding;GO:0016705 MF: oxidoreductase activity, acting on paired donors, with incorporation or reduction of molecular oxygen;GO:0020037 MF: heme binding;GO:0055114 BP: oxidation-reduction process
TraesCS2B01G483900.1	Glycosyltransferase	GO:0008152 BP: metabolic process;GO:0016758 MF: transferase activity, transferring hexosyl groups
TraesCS2B01G484000.1	membrane-associated kinase regulator, putative (DUF1645)
TraesCS2B01G484100.1	NAC domain-containing protein	GO:0003677 MF: DNA binding;GO:0006355 BP: regulation of transcription, DNA-templated
TraesCS2B01G484200.1	Kelch repeat-containing protein	GO:0005515 MF: protein binding
TraesCS2B01G484300.1	Receptor-like kinase	GO:0004672 MF: protein kinase activity;GO:0005524 MF: ATP binding;GO:0006468 BP: protein phosphorylation
TraesCS2B01G484400.1	F-box protein
TraesCS2B01G484500.1	Glycosyltransferase	GO:0008152 BP: metabolic process;GO:0016758 MF: transferase activity, transferring hexosyl groups
TraesCS2B01G484600.1	EKC/KEOPS complex subunit LAGE3
TraesCS2B01G484700.1	Receptor-like kinase	GO:0004672 MF: protein kinase activity;GO:0005524 MF: ATP binding;GO:0006468 BP: protein phosphorylation
TraesCS2B01G484800.1	F-box/WD-40 repeat-containing protein	GO:0005515 MF: protein binding
TraesCS2B01G484900.1	Leucine-rich repeat protein kinase family protein
TraesCS2B01G485000.1	Protein kinase	GO:0004672 MF: protein kinase activity;GO:0005524 MF: ATP binding;GO:0006468 BP: protein phosphorylation
TraesCS2B01G485100.1	Cytochrome P450	GO:0005506 MF: iron ion binding;GO:0016705 MF: oxidoreductase activity, acting on paired donors, with incorporation or reduction of molecular oxygen;GO:0020037 MF: heme binding;GO:0055114 BP: oxidation-reduction process
TraesCS2B01G485200.1	Ethylene-responsive transcription factor	GO:0003677 MF: DNA binding;GO:0003700 MF: transcription factor activity, sequence-specific DNA binding;GO:0006355 BP: regulation of transcription, DNA-templated
TraesCS2B01G485300.1	Glycosyltransferase	GO:0008152 BP: metabolic process;GO:0016758 MF: transferase activity, transferring hexosyl groups
TraesCS2B01G485400.1	Ethylene-responsive transcription factor	GO:0003677 MF: DNA binding;GO:0003700 MF: transcription factor activity, sequence-specific DNA binding;GO:0006355 BP: regulation of transcription, DNA-templated
TraesCS2B01G485500.1	BAG family molecular chaperone regulator	GO:0005515 MF: protein binding;GO:0051087 MF: chaperone binding
TraesCS2B01G485600.1	Multidrug resistance protein ABC transporter family protein	GO:0005524 MF: ATP binding;GO:0006810 BP: transport;GO:0016021 CC: integral component of membrane;GO:0016887 MF: ATPase activity;GO:0042626 MF: ATPase activity, coupled to transmembrane movement of substances;GO:0055085 BP: transmembrane transport
TraesCS2B01G485700.1	Remorin family protein
TraesCS2B01G485700.2	Remorin family protein
TraesCS2B01G485700.3	Remorin
TraesCS2B01G485800.1	Serine/threonine-protein phosphatase 6 regulatory subunit 3	GO:0005488 MF: binding
TraesCS2B01G485800.2	Serine/threonine-protein phosphatase 6 regulatory subunit 3	GO:0005488 MF: binding
TraesCS2B01G485900.1	RPM1-interacting protein 4
TraesCS2B01G486000.1	RNA binding protein, putative	GO:0003676 MF: nucleic acid binding
TraesCS2B01G486000.2	RNA binding protein, putative	GO:0003676 MF: nucleic acid binding
TraesCS2B01G486000.3	RNA binding protein, putative	GO:0003676 MF: nucleic acid binding
TraesCS2B01G486000.4	RNA binding protein, putative	GO:0003676 MF: nucleic acid binding
TraesCS2B01G486100.1	NBS-LRR disease resistance protein-like protein	GO:0043531 MF: ADP binding
TraesCS2B01G486200.1	NBS-LRR disease resistance protein-like protein	GO:0043531 MF: ADP binding
TraesCS2B01G486300.1	NBS-LRR disease resistance protein-like protein	GO:0043531 MF: ADP binding
TraesCS2B01G486300.2	NBS-LRR disease resistance protein-like protein	GO:0043531 MF: ADP binding
TraesCS2B01G486400.1	NBS-LRR disease resistance protein-like protein	GO:0043531 MF: ADP binding
TraesCS2B01G486500.1	Disease resistance protein (TIR-NBS-LRR class) family
TraesCS2B01G486600.1	Gag polyprotein	GO:0003676 MF: nucleic acid binding;GO:0008270 MF: zinc ion binding
TraesCS2B01G486700.1	NBS-LRR disease resistance protein-like protein	GO:0043531 MF: ADP binding
TraesCS2B01G486800.1	Glycine-rich cell wall structural protein
TraesCS2B01G486900.1	tRNA (Guanine-N(7)-)-methyltransferase	GO:0006400 BP: tRNA modification;GO:0008176 MF: tRNA (guanine-N7-)-methyltransferase activity
TraesCS2B01G487000.1	F-box family protein	GO:0005515 MF: protein binding
TraesCS2B01G487100.1	F-box family protein	GO:0005515 MF: protein binding
TraesCS2B01G487200.1	ATP synthase subunit b, chloroplastic	GO:0015078 MF: hydrogen ion transmembrane transporter activity;GO:0015986 BP: ATP synthesis coupled proton transport;GO:0045263 CC: proton-transporting ATP synthase complex, coupling factor F(o)
TraesCS2B01G487300.1	30S ribosomal protein S14	GO:0003735 MF: structural constituent of ribosome;GO:0005622 CC: intracellular;GO:0005840 CC: ribosome;GO:0006412 BP: translation
TraesCS2B01G487400.1	Photosystem I P700 chlorophyll a apoprotein A2	GO:0009522 CC: photosystem I;GO:0009579 CC: thylakoid;GO:0015979 BP: photosynthesis;GO:0016021 CC: integral component of membrane
TraesCS2B01G487500.1	Photosystem I assembly protein Ycf3	GO:0005515 MF: protein binding
TraesCS2B01G487600.1	Disease resistance protein RGA2
TraesCS2B01G487700.1	NBS-LRR disease resistance protein-like protein	GO:0043531 MF: ADP binding
TraesCS2B01G487800.1	B3 domain-containing protein	GO:0003677 MF: DNA binding
TraesCS2B01G487900.1	Transmembrane protein 45B
TraesCS2B01G488000.1	NBS-LRR disease resistance protein-like protein	GO:0003676 MF: nucleic acid binding;GO:0003677 MF: DNA binding;GO:0043531 MF: ADP binding
TraesCS2B01G488100.1	Pentatricopeptide repeat (PPR) superfamily protein
TraesCS2B01G488200.1	Mediator of RNA polymerase II transcription subunit 12-like protein
TraesCS2B01G488300.1	Non-reducing polyketide synthase nscA
TraesCS2B01G488400.1	NBS-LRR disease resistance protein-like protein	GO:0003676 MF: nucleic acid binding;GO:0003677 MF: DNA binding;GO:0043531 MF: ADP binding
TraesCS2B01G488500.1	Mediator of RNA polymerase II transcription subunit 12-like protein
TraesCS2B01G488600.1	Disease resistance protein RGA2	GO:0003676 MF: nucleic acid binding;GO:0003677 MF: DNA binding
TraesCS2B01G488700.1	Disease resistance protein (TIR-NBS-LRR class) family
TraesCS2B01G488800.1	Aliphatic amidase
TraesCS2B01G488800.2	Aliphatic amidase
TraesCS2B01G488900.1	Transposon Ty3-I Gag-Pol polyprotein	GO:0003676 MF: nucleic acid binding
TraesCS2B01G489000.1	Non-reducing polyketide synthase nscA
TraesCS2B01G489100.1	glutamate receptor 2
TraesCS2B01G489200.1	Deoxyuridine 5'-triphosphate nucleotidohydrolase
TraesCS2B01G489300.1	Mediator of RNA polymerase II transcription subunit 12-like protein
TraesCS2B01G489400.1	NBS-LRR disease resistance protein-like protein	GO:0003676 MF: nucleic acid binding;GO:0003677 MF: DNA binding;GO:0003700 MF: transcription factor activity, sequence-specific DNA binding;GO:0006355 BP: regulation of transcription, DNA-templated;GO:0043531 MF: ADP binding
TraesCS2B01G489500.1	Transcription factor GTE4	GO:0005515 MF: protein binding
TraesCS2B01G489500.2	Transcription factor GTE4	GO:0005515 MF: protein binding
TraesCS2B01G489600.1	Cysteine/Histidine-rich C1 domain family protein	GO:0045454 BP: cell redox homeostasis
TraesCS2B01G489600.2	Cysteine/Histidine-rich C1 domain family protein	GO:0045454 BP: cell redox homeostasis
TraesCS2B01G489600.3	Cysteine/Histidine-rich C1 domain family protein	GO:0035556 BP: intracellular signal transduction;GO:0045454 BP: cell redox homeostasis
TraesCS2B01G489700.1	Protein kinase family protein	GO:0004672 MF: protein kinase activity;GO:0005509 MF: calcium ion binding;GO:0005515 MF: protein binding;GO:0005524 MF: ATP binding;GO:0006468 BP: protein phosphorylation;GO:0030247 MF: polysaccharide binding
TraesCS2B01G489700.2	Protein kinase family protein	GO:0004672 MF: protein kinase activity;GO:0005509 MF: calcium ion binding;GO:0005515 MF: protein binding;GO:0005524 MF: ATP binding;GO:0006468 BP: protein phosphorylation;GO:0030247 MF: polysaccharide binding
TraesCS2B01G489800.1	Peroxidase	GO:0004601 MF: peroxidase activity;GO:0006979 BP: response to oxidative stress;GO:0020037 MF: heme binding;GO:0055114 BP: oxidation-reduction process
TraesCS2B01G489900.1	Transcription factor	GO:0003700 MF: transcription factor activity, sequence-specific DNA binding;GO:0006355 BP: regulation of transcription, DNA-templated;GO:0043565 MF: sequence-specific DNA binding
TraesCS2B01G490000.1	BEACH-DOMAIN HOMOLOG A1
TraesCS2B01G490100.1	Amine oxidase family protein	GO:0016491 MF: oxidoreductase activity;GO:0055114 BP: oxidation-reduction process
TraesCS2B01G490200.1	HXXXD-type acyl-transferase family protein	GO:0016747 MF: transferase activity, transferring acyl groups other than amino-acyl groups
TraesCS2B01G490300.1	F-box protein
TraesCS2B01G490400.1	Pectinesterase inhibitor domain containing protein	GO:0004857 MF: enzyme inhibitor activity
TraesCS2B01G490500.1	DNA polymerase III polC-type	GO:0003676 MF: nucleic acid binding
TraesCS2B01G490600.1	DNA polymerase III polC-type	GO:0003676 MF: nucleic acid binding
TraesCS2B01G490700.1	Peroxisomal (S)-2-hydroxy-acid oxidase	GO:0003824 MF: catalytic activity;GO:0010181 MF: FMN binding;GO:0016491 MF: oxidoreductase activity;GO:0055114 BP: oxidation-reduction process
TraesCS2B01G490700.2	Peroxisomal (S)-2-hydroxy-acid oxidase	GO:0003824 MF: catalytic activity;GO:0010181 MF: FMN binding;GO:0016491 MF: oxidoreductase activity;GO:0055114 BP: oxidation-reduction process
TraesCS2B01G490800.1	Signal recognition particle 14 kDa protein	GO:0005786 CC: signal recognition particle, endoplasmic reticulum targeting;GO:0006614 BP: SRP-dependent cotranslational protein targeting to membrane;GO:0008312 MF: 7S RNA binding;GO:0030942 MF: endoplasmic reticulum signal peptide binding;GO:0048500 CC: signal recognition particle
TraesCS2B01G490900.1	Aminomethyltransferase	GO:0004047 MF: aminomethyltransferase activity;GO:0006546 BP: glycine catabolic process
TraesCS2B01G491000.1	Polyphenol oxidase	GO:0004097 MF: catechol oxidase activity;GO:0008152 BP: metabolic process;GO:0016491 MF: oxidoreductase activity;GO:0046148 BP: pigment biosynthetic process;GO:0055114 BP: oxidation-reduction process
TraesCS2B01G491100.1	Polyphenol oxidase	GO:0004097 MF: catechol oxidase activity;GO:0008152 BP: metabolic process;GO:0016491 MF: oxidoreductase activity;GO:0055114 BP: oxidation-reduction process
TraesCS2B01G491200.1	Autophagy-related protein
TraesCS2B01G491300.1	Pectin lyase-like superfamily protein	GO:0004650 MF: polygalacturonase activity;GO:0005975 BP: carbohydrate metabolic process
TraesCS2B01G491400.1	Polyphenol oxidase	GO:0004097 MF: catechol oxidase activity;GO:0008152 BP: metabolic process;GO:0016491 MF: oxidoreductase activity;GO:0046148 BP: pigment biosynthetic process;GO:0055114 BP: oxidation-reduction process
TraesCS2B01G491500.1	F-box family protein	GO:0003677 MF: DNA binding;GO:0003700 MF: transcription factor activity, sequence-specific DNA binding;GO:0005515 MF: protein binding;GO:0005634 CC: nucleus;GO:0006355 BP: regulation of transcription, DNA-templated
TraesCS2B01G491600.1	transmembrane protein, putative (DUF594)
TraesCS2B01G491700.1	Starch synthase family protein	GO:0004373 MF: glycogen (starch) synthase activity;GO:2001070 MF: starch binding
TraesCS2B01G491700.2	Starch synthase family protein	GO:0004373 MF: glycogen (starch) synthase activity;GO:2001070 MF: starch binding
TraesCS2B01G491800.1	mechanosensitive channel of small conductance-like 10
TraesCS2B01G491900.1	Pectin lyase-like superfamily protein	GO:0004650 MF: polygalacturonase activity;GO:0005975 BP: carbohydrate metabolic process
TraesCS2B01G492000.1	actin cytoskeleton-regulatory complex pan-like protein
Interval H10.5	Grain Yield Interval
Gene-ID	Functon	GO terms
TraesCS4A01G107400.1	Glycosyltransferases	GO:0015018 MF: galactosylgalactosylxylosylprotein 3-beta-glucuronosyltransferase activity;GO:0016020 CC: membrane
TraesCS4A01G107400.2	Glycosyltransferases	GO:0015018 MF: galactosylgalactosylxylosylprotein 3-beta-glucuronosyltransferase activity;GO:0016020 CC: membrane
TraesCS4A01G107400.3	Glycosyltransferases	GO:0015018 MF: galactosylgalactosylxylosylprotein 3-beta-glucuronosyltransferase activity;GO:0016020 CC: membrane
TraesCS4A01G107500.1	galacturonic acid kinase
TraesCS4A01G107600.1	Elongation factor 1-alpha	GO:0003746 MF: translation elongation factor activity;GO:0003924 MF: GTPase activity;GO:0005525 MF: GTP binding;GO:0005737 CC: cytoplasm;GO:0006414 BP: translational elongation
TraesCS4A01G107700.1	Elongation factor 1-alpha	GO:0003746 MF: translation elongation factor activity;GO:0003924 MF: GTPase activity;GO:0005525 MF: GTP binding;GO:0005737 CC: cytoplasm;GO:0006414 BP: translational elongation
TraesCS4A01G107800.1	villin 4
TraesCS4A01G107900.1	Thioredoxin/protein disulfide isomerase	GO:0045454 BP: cell redox homeostasis
TraesCS4A01G108000.1	Alpha/beta-Hydrolases superfamily protein
TraesCS4A01G108000.2	Alpha/beta-Hydrolases superfamily protein
TraesCS4A01G108100.1	Cytochrome c oxidase assembly protein COX16, mitochondrial	GO:0031966 CC: mitochondrial membrane
TraesCS4A01G108200.1	Pseudouridine synthase	GO:0001522 BP: pseudouridine synthesis;GO:0003723 MF: RNA binding;GO:0009451 BP: RNA modification;GO:0009982 MF: pseudouridine synthase activity
TraesCS4A01G108200.2	Pseudouridine synthase	GO:0001522 BP: pseudouridine synthesis;GO:0003723 MF: RNA binding;GO:0009451 BP: RNA modification;GO:0009982 MF: pseudouridine synthase activity
TraesCS4A01G108300.1	Alpha-taxilin, putative, expressed	GO:0019905 MF: syntaxin binding
TraesCS4A01G108400.1	Lipid phosphate phosphatase
TraesCS4A01G108500.1	Transmembrane protein 209
TraesCS4A01G108600.1	Carbamoyl-phosphate synthase large chain
TraesCS4A01G108700.1	Non-specific serine/threonine protein kinase	GO:0004672 MF: protein kinase activity;GO:0005524 MF: ATP binding;GO:0006468 BP: protein phosphorylation
TraesCS4A01G108800.1	Non-specific serine/threonine protein kinase	GO:0004672 MF: protein kinase activity;GO:0005524 MF: ATP binding;GO:0006468 BP: protein phosphorylation
TraesCS4A01G108900.1	Protein YIPF	GO:0016020 CC: membrane
TraesCS4A01G109000.1	Phosphoinositide phospholipase C	GO:0004435 MF: phosphatidylinositol phospholipase C activity;GO:0006629 BP: lipid metabolic process;GO:0007165 BP: signal transduction;GO:0008081 MF: phosphoric diester hydrolase activity;GO:0035556 BP: intracellular signal transduction
TraesCS4A01G109000.2	Phosphoinositide phospholipase C	GO:0004435 MF: phosphatidylinositol phospholipase C activity;GO:0005515 MF: protein binding;GO:0006629 BP: lipid metabolic process;GO:0007165 BP: signal transduction;GO:0008081 MF: phosphoric diester hydrolase activity;GO:0035556 BP: intracellular signal transduction
TraesCS4A01G109100.1	Rhodanese-like family protein-like protein
TraesCS4A01G109200.1	2-oxoglutarate (2OG) and Fe(II)-dependent oxygenase superfamily protein	GO:0016491 MF: oxidoreductase activity;GO:0055114 BP: oxidation-reduction process
TraesCS4A01G109300.1	Omega-3 fatty acid desaturase	GO:0006629 BP: lipid metabolic process;GO:0016717 MF: oxidoreductase activity, acting on paired donors, with oxidation of a pair of donors resulting in the reduction of molecular oxygen to two molecules of water;GO:0055114 BP: oxidation-reduction process
TraesCS4A01G109400.1	Syntaxin-binding protein 5
TraesCS4A01G109500.1	Phosphoinositide phosphatase family protein	GO:0042578 MF: phosphoric ester hydrolase activity
TraesCS4A01G109500.2	Phosphoinositide phosphatase family protein	GO:0042578 MF: phosphoric ester hydrolase activity
TraesCS4A01G109500.3	Phosphoinositide phosphatase family protein	GO:0042578 MF: phosphoric ester hydrolase activity
TraesCS4A01G109500.4	Phosphoinositide phosphatase family protein	GO:0042578 MF: phosphoric ester hydrolase activity
TraesCS4A01G109600.1	RING/FYVE/PHD zinc finger protein	GO:0005515 MF: protein binding;GO:0008080 MF: N-acetyltransferase activity;GO:0008270 MF: zinc ion binding
TraesCS4A01G109600.2	RING/FYVE/PHD zinc finger protein	GO:0005515 MF: protein binding;GO:0008080 MF: N-acetyltransferase activity;GO:0008270 MF: zinc ion binding
TraesCS4A01G109700.1	Trichome birefringence-like protein
TraesCS4A01G109800.1	50S ribosomal protein L32, chloroplastic
TraesCS4A01G109900.1	Asparagine synthetase	GO:0004066 MF: asparagine synthase (glutamine-hydrolyzing) activity;GO:0006529 BP: asparagine biosynthetic process
TraesCS4A01G110000.1	Trichome birefringence-like protein
TraesCS4A01G110100.1	Protein phosphatase 2C family protein	GO:0003824 MF: catalytic activity;GO:0043169 MF: cation binding
TraesCS4A01G110200.1	Mitochondrial carrier protein, expressed	GO:0055085 BP: transmembrane transport
TraesCS4A01G110300.1	Kinase family protein	GO:0004672 MF: protein kinase activity;GO:0005524 MF: ATP binding;GO:0006468 BP: protein phosphorylation
TraesCS4A01G110400.1	Ran-binding protein 1	GO:0046907 BP: intracellular transport
TraesCS4A01G110500.1	Ribonuclease PH
TraesCS4A01G110600.1	Chaperone protein DnaJ
TraesCS4A01G110700.1	Septation ring formation regulator EzrA
TraesCS4A01G110800.1	Transcription factor bHLH140	GO:0003824 MF: catalytic activity
TraesCS4A01G110900.1	Pyruvate decarboxylase	GO:0000287 MF: magnesium ion binding;GO:0003824 MF: catalytic activity;GO:0016831 MF: carboxy-lyase activity;GO:0030976 MF: thiamine pyrophosphate binding
TraesCS4A01G110900.2	Pyruvate decarboxylase	GO:0000287 MF: magnesium ion binding;GO:0003824 MF: catalytic activity;GO:0016831 MF: carboxy-lyase activity;GO:0030976 MF: thiamine pyrophosphate binding
TraesCS4A01G111000.1	Protein CHUP1, chloroplastic
TraesCS4A01G111100.1	6-phosphofructo-2-kinase/fructose-2, 6-bisphosphatase	GO:0003824 MF: catalytic activity;GO:0003873 MF: 6-phosphofructo-2-kinase activity;GO:0005524 MF: ATP binding;GO:0006000 BP: fructose metabolic process;GO:0006003 BP: fructose 2,6-bisphosphate metabolic process;GO:0008152 BP: metabolic process;GO:0030246 MF: carbohydrate binding;GO:2001070 MF: starch binding
TraesCS4A01G111100.2	6-phosphofructo-2-kinase/fructose-2, 6-bisphosphatase	GO:0003824 MF: catalytic activity;GO:0003873 MF: 6-phosphofructo-2-kinase activity;GO:0005524 MF: ATP binding;GO:0006000 BP: fructose metabolic process;GO:0006003 BP: fructose 2,6-bisphosphate metabolic process;GO:0008152 BP: metabolic process;GO:0030246 MF: carbohydrate binding;GO:2001070 MF: starch binding
TraesCS4A01G111100.3	6-phosphofructo-2-kinase family protein, expressed	GO:0003824 MF: catalytic activity;GO:0003873 MF: 6-phosphofructo-2-kinase activity;GO:0005524 MF: ATP binding;GO:0006000 BP: fructose metabolic process;GO:0006003 BP: fructose 2,6-bisphosphate metabolic process;GO:0008152 BP: metabolic process;GO:0030246 MF: carbohydrate binding;GO:2001070 MF: starch binding
TraesCS4A01G111200.1	Trihelix transcription factor
TraesCS4A01G111300.1	Trihelix transcription factor
TraesCS4A01G111400.1	Importin subunit beta-1	GO:0005488 MF: binding;GO:0006886 BP: intracellular protein transport;GO:0008536 MF: Ran GTPase binding
TraesCS4A01G111400.2	Importin subunit beta-1	GO:0005488 MF: binding;GO:0006886 BP: intracellular protein transport;GO:0008536 MF: Ran GTPase binding
TraesCS4A01G111500.1	Ethylene-overproduction protein 1	GO:0005515 MF: protein binding
TraesCS4A01G111600.1	Protein kinase family protein, putative, expressed	GO:0004672 MF: protein kinase activity;GO:0005524 MF: ATP binding;GO:0006468 BP: protein phosphorylation
TraesCS4A01G111700.1	Ubiquitin activating enzyme E1	GO:0006464 BP: cellular protein modification process;GO:0008641 MF: small protein activating enzyme activity
TraesCS4A01G111700.2	Ubiquitin activating enzyme E1	GO:0006464 BP: cellular protein modification process;GO:0008641 MF: small protein activating enzyme activity
TraesCS4A01G111800.1	NADH dehydrogenase [ubiquinone] 1 alpha subcomplex subunit 8
TraesCS4A01G111900.1	Protein kinase, putative	GO:0004672 MF: protein kinase activity;GO:0005524 MF: ATP binding;GO:0006468 BP: protein phosphorylation
TraesCS4A01G112000.1	Rab3 GTPase-activating protein catalytic subunit	GO:0005096 MF: GTPase activator activity
TraesCS4A01G112000.2	Rab3 GTPase-activating protein catalytic subunit
TraesCS4A01G112000.3	Rab3 GTPase-activating protein catalytic subunit
TraesCS4A01G112000.4	Rab3 GTPase-activating protein catalytic subunit	GO:0005096 MF: GTPase activator activity
TraesCS4A01G112100.1	Transposon protein, putative, CACTA, En/Spm sub-class
TraesCS4A01G112200.1	Sphingoid base hydroxylase 2	GO:0005506 MF: iron ion binding;GO:0008610 BP: lipid biosynthetic process;GO:0016491 MF: oxidoreductase activity;GO:0055114 BP: oxidation-reduction process
TraesCS4A01G112300.1	Gamma-interferon-inducible lysosomal thiol reductase
TraesCS4A01G112300.2	Gamma-interferon-inducible lysosomal thiol reductase
TraesCS4A01G112300.3	Gamma-interferon-inducible lysosomal thiol reductase
TraesCS4A01G112300.4	Gamma-interferon-inducible lysosomal thiol reductase
TraesCS4A01G112400.1	E3 ubiquitin-protein ligase SINA-like 10
TraesCS4A01G112500.1	RING finger protein	GO:0005515 MF: protein binding;GO:0008270 MF: zinc ion binding
TraesCS4A01G112600.1	Gamma-interferon-inducible lysosomal thiol reductase
TraesCS4A01G112600.2	Gamma-interferon-inducible lysosomal thiol reductase
TraesCS4A01G112700.1	Gamma-interferon-inducible lysosomal thiol reductase
TraesCS4A01G112800.1	Gamma interferon inducible lysosomal thiol reductase family protein, expressed
TraesCS4A01G112800.2	Gamma interferon inducible lysosomal thiol reductase family protein, expressed
TraesCS4A01G112900.1	RING/U-box superfamily protein	GO:0005515 MF: protein binding;GO:0008270 MF: zinc ion binding
TraesCS4A01G113000.1	MYB domain transcription factor	GO:0003677 MF: DNA binding
TraesCS4A01G113100.1	Enoyl-[acyl-carrier-protein] reductase [NADH]
TraesCS4A01G113200.1	Mitochondrial import inner membrane translocase subunit tim22
TraesCS4A01G113300.1	Eukaryotic translation initiation factor 2 subunit alpha	GO:0003676 MF: nucleic acid binding;GO:0003723 MF: RNA binding;GO:0003743 MF: translation initiation factor activity
TraesCS4A01G113400.1	Profilin family protein
TraesCS4A01G113400.2	Profilin family protein
TraesCS4A01G113400.3	Profilin family protein
Interval H16.10	Grain Yield Interval
Gene-ID	Functon	GO terms
TraesCS6A01G223200.1	NOP56-like pre RNA processing ribonucleoprotein
TraesCS6A01G223300.1	Ubiquitin carboxyl-terminal hydrolase family protein	GO:0016579 BP: protein deubiquitination;GO:0036459 MF: thiol-dependent ubiquitinyl hydrolase activity
TraesCS6A01G223300.2	Ubiquitin carboxyl-terminal hydrolase family protein	GO:0016579 BP: protein deubiquitination;GO:0036459 MF: thiol-dependent ubiquitinyl hydrolase activity
TraesCS6A01G223400.1	Adenosine kinase-like protein	GO:0004001 MF: adenosine kinase activity;GO:0006166 BP: purine ribonucleoside salvage;GO:0016773 MF: phosphotransferase activity, alcohol group as acceptor
TraesCS6A01G223500.1	Kinase family protein	GO:0004672 MF: protein kinase activity;GO:0005524 MF: ATP binding;GO:0006468 BP: protein phosphorylation
TraesCS6A01G223600.1	Pentatricopeptide repeat-containing protein	GO:0005515 MF: protein binding
TraesCS6A01G223700.1	Cryptochrome	GO:0009785 BP: blue light signaling pathway;GO:0009882 MF: blue light photoreceptor activity
TraesCS6A01G223700.2	Cryptochrome	GO:0009785 BP: blue light signaling pathway;GO:0009882 MF: blue light photoreceptor activity
TraesCS6A01G223800.1	Phosphate transporter protein	GO:0005215 MF: transporter activity;GO:0005315 MF: inorganic phosphate transmembrane transporter activity;GO:0006817 BP: phosphate ion transport;GO:0016021 CC: integral component of membrane;GO:0022857 MF: transmembrane transporter activity;GO:0055085 BP: transmembrane transport
TraesCS6A01G223900.1	Hexosyltransferase	GO:0016757 MF: transferase activity, transferring glycosyl groups
TraesCS6A01G224000.1	MYB	GO:0003677 MF: DNA binding
TraesCS6A01G224100.1	MYB	GO:0003677 MF: DNA binding
TraesCS6A01G224200.1	MYB	GO:0003677 MF: DNA binding
TraesCS6A01G224300.1	MYB	GO:0003677 MF: DNA binding
TraesCS6A01G224400.1	MYB	GO:0003677 MF: DNA binding
TraesCS6A01G224500.1	Xanthine/uracil permease family protein
TraesCS6A01G224600.1	60S ribosomal protein L14, putative	GO:0003735 MF: structural constituent of ribosome;GO:0005622 CC: intracellular;GO:0005840 CC: ribosome;GO:0006412 BP: translation
TraesCS6A01G224700.1	Glycolipid transfer protein domain-containing protein	GO:0005737 CC: cytoplasm;GO:0017089 MF: glycolipid transporter activity;GO:0046836 BP: glycolipid transport;GO:0051861 MF: glycolipid binding
TraesCS6A01G224800.1	RNA-binding protein	GO:0003676 MF: nucleic acid binding
TraesCS6A01G224900.1	Allantoate deiminase
TraesCS6A01G225000.1	LIGHT-DEPENDENT SHORT HYPOCOTYLS-like protein (DUF640)
TraesCS6A01G225100.1	Ascorbate peroxidase	GO:0004601 MF: peroxidase activity;GO:0006979 BP: response to oxidative stress;GO:0020037 MF: heme binding;GO:0055114 BP: oxidation-reduction process
TraesCS6A01G225100.2	Ascorbate peroxidase	GO:0004601 MF: peroxidase activity;GO:0006979 BP: response to oxidative stress;GO:0020037 MF: heme binding;GO:0055114 BP: oxidation-reduction process
TraesCS6A01G225200.1	Lysine--tRNA ligase	GO:0000166 MF: nucleotide binding;GO:0003676 MF: nucleic acid binding;GO:0004812 MF: aminoacyl-tRNA ligase activity;GO:0004824 MF: lysine-tRNA ligase activity;GO:0005524 MF: ATP binding;GO:0005737 CC: cytoplasm;GO:0006418 BP: tRNA aminoacylation for protein translation;GO:0006430 BP: lysyl-tRNA aminoacylation
TraesCS6A01G225300.1	Receptor-like protein kinase	GO:0004672 MF: protein kinase activity;GO:0005509 MF: calcium ion binding;GO:0005515 MF: protein binding;GO:0005524 MF: ATP binding;GO:0006468 BP: protein phosphorylation
TraesCS6A01G225300.2	Receptor-like protein kinase	GO:0004672 MF: protein kinase activity;GO:0005509 MF: calcium ion binding;GO:0005515 MF: protein binding;GO:0005524 MF: ATP binding;GO:0006468 BP: protein phosphorylation;GO:0030247 MF: polysaccharide binding
TraesCS6A01G225400.1	Receptor-like protein kinase	GO:0004672 MF: protein kinase activity;GO:0005509 MF: calcium ion binding;GO:0005515 MF: protein binding;GO:0005524 MF: ATP binding;GO:0006468 BP: protein phosphorylation;GO:0030247 MF: polysaccharide binding
TraesCS6A01G225500.1	Phosphatidylinositol N-acetylglucosaminyltransferase subunit C, putative	GO:0006506 BP: GPI anchor biosynthetic process;GO:0016021 CC: integral component of membrane;GO:0017176 MF: phosphatidylinositol N-acetylglucosaminyltransferase activity
TraesCS6A01G225600.1	Protein kinase family protein	GO:0004672 MF: protein kinase activity;GO:0005524 MF: ATP binding;GO:0006468 BP: protein phosphorylation
TraesCS6A01G225700.1	Type I inositol-1,4,5-trisphosphate 5-phosphatase CVP2, putative, expressed	GO:0046856 BP: phosphatidylinositol dephosphorylation
TraesCS6A01G225700.2	Type I inositol-1,4,5-trisphosphate 5-phosphatase CVP2	GO:0046856 BP: phosphatidylinositol dephosphorylation
TraesCS6A01G225800.1	Long-chain-alcohol oxidase	GO:0016491 MF: oxidoreductase activity;GO:0016614 MF: oxidoreductase activity, acting on CH-OH group of donors;GO:0046577 MF: long-chain-alcohol oxidase activity;GO:0050660 MF: flavin adenine dinucleotide binding;GO:0055114 BP: oxidation-reduction process
TraesCS6A01G225900.1	Succinate--CoA ligase [ADP-forming] subunit beta	GO:0003824 MF: catalytic activity;GO:0005524 MF: ATP binding;GO:0006099 BP: tricarboxylic acid cycle;GO:0008152 BP: metabolic process;GO:0046872 MF: metal ion binding
TraesCS6A01G226000.1	Embryo sac development arrest 6, putative
TraesCS6A01G226100.1	E3 ubiquitin-protein ligase	GO:0005515 MF: protein binding;GO:0008270 MF: zinc ion binding
TraesCS6A01G226100.2	E3 ubiquitin-protein ligase	GO:0005515 MF: protein binding;GO:0008270 MF: zinc ion binding
TraesCS6A01G226200.1	Auxin-responsive family protein	GO:0009733 BP: response to auxin
TraesCS6A01G226300.1	Auxin-responsive family protein	GO:0009733 BP: response to auxin
TraesCS6A01G226400.1	Auxin-responsive family protein	GO:0009733 BP: response to auxin
TraesCS6A01G226500.1	Fatty acid hydroxylase superfamily protein	GO:0005506 MF: iron ion binding;GO:0008610 BP: lipid biosynthetic process;GO:0016491 MF: oxidoreductase activity;GO:0055114 BP: oxidation-reduction process
TraesCS6A01G226500.2	Fatty acid hydroxylase superfamily protein	GO:0005506 MF: iron ion binding;GO:0008610 BP: lipid biosynthetic process;GO:0016491 MF: oxidoreductase activity;GO:0055114 BP: oxidation-reduction process
TraesCS6A01G226600.1	Histone-lysine N-methyltransferase	GO:0005515 MF: protein binding;GO:0005634 CC: nucleus;GO:0008270 MF: zinc ion binding;GO:0018024 MF: histone-lysine N-methyltransferase activity;GO:0034968 BP: histone lysine methylation
TraesCS6A01G226700.1	Pentatricopeptide repeat-containing protein	GO:0005515 MF: protein binding
TraesCS6A01G226800.1	Ammonium transporter	GO:0008519 MF: ammonium transmembrane transporter activity;GO:0015696 BP: ammonium transport;GO:0016020 CC: membrane;GO:0072488 BP: ammonium transmembrane transport
TraesCS6A01G226900.1	RmlC-like cupins superfamily protein
TraesCS6A01G227000.1	Sin3 histone deacetylase corepressor complex component SDS3
TraesCS6A01G227100.1	Mis12 protein	GO:0000775 CC: chromosome, centromeric region;GO:0005634 CC: nucleus;GO:0007049 BP: cell cycle
TraesCS6A01G227100.2	Kinetochore protein-like	GO:0000775 CC: chromosome, centromeric region;GO:0005634 CC: nucleus;GO:0007049 BP: cell cycle
TraesCS6A01G227200.1	Protein ROOT HAIR DEFECTIVE 3 homolog	GO:0005525 MF: GTP binding
TraesCS6A01G227300.1	Zinc finger (C3HC4-type RING finger) family protein	GO:0005515 MF: protein binding;GO:0008270 MF: zinc ion binding
TraesCS6A01G227400.1	Late embryogenesis abundant hydroxyproline-rich glycoprotein
TraesCS6A01G227500.1	actin binding protein
TraesCS6A01G227600.1	Lung seven transmembrane receptor, putative	GO:0016021 CC: integral component of membrane
TraesCS6A01G227700.1	Myb transcription factor	GO:0003677 MF: DNA binding
TraesCS6A01G227800.1	H/ACA ribonucleoprotein complex subunit 3-like protein	GO:0001522 BP: pseudouridine synthesis;GO:0030515 MF: snoRNA binding;GO:0042254 BP: ribosome biogenesis
TraesCS6A01G227800.2	H/ACA ribonucleoprotein complex subunit 3-like protein	GO:0001522 BP: pseudouridine synthesis;GO:0030515 MF: snoRNA binding;GO:0042254 BP: ribosome biogenesis
TraesCS6A01G227900.1	response regulator 1	GO:0000160 BP: phosphorelay signal transduction system;GO:0005515 MF: protein binding
TraesCS6A01G227900.2	response regulator 1	GO:0000160 BP: phosphorelay signal transduction system;GO:0005515 MF: protein binding
TraesCS6A01G228000.1	39S ribosomal protein L41, mitochondrial
TraesCS6A01G228100.1	Polyribonucleotide nucleotidyltransferase	GO:0000175 MF: 3'-5'-exoribonuclease activity;GO:0003676 MF: nucleic acid binding;GO:0003723 MF: RNA binding;GO:0004654 MF: polyribonucleotide nucleotidyltransferase activity;GO:0006396 BP: RNA processing;GO:0006402 BP: mRNA catabolic process
TraesCS6A01G228200.1	GDSL esterase/lipase	GO:0016788 MF: hydrolase activity, acting on ester bonds
TraesCS6A01G228300.1	DNA-binding bromodomain-containing protein
TraesCS6A01G228400.1	Prolyl oligopeptidase family protein	GO:0004252 MF: serine-type endopeptidase activity;GO:0006508 BP: proteolysis;GO:0008236 MF: serine-type peptidase activity;GO:0070008 MF: serine-type exopeptidase activity
TraesCS6A01G228500.1	CLIP-associating family protein	GO:0005488 MF: binding;GO:0005515 MF: protein binding
TraesCS6A01G228500.2	CLIP-associating family protein	GO:0005488 MF: binding;GO:0005515 MF: protein binding
TraesCS6A01G228500.3	CLIP-associating family protein	GO:0005488 MF: binding;GO:0005515 MF: protein binding
TraesCS6A01G228500.4	CLIP-associating family protein	GO:0005488 MF: binding;GO:0005515 MF: protein binding
TraesCS6A01G228500.5	CLIP-associating family protein	GO:0005488 MF: binding;GO:0005515 MF: protein binding
TraesCS6A01G228500.6	CLIP-associating family protein	GO:0005488 MF: binding
TraesCS6A01G228600.1	Tetracenomycin polyketide synthesis 8-O-methyl transferase TcmO
TraesCS6A01G228700.1	methyl-coenzyme M reductase II subunit gamma, putative (DUF3741)
TraesCS6A01G228800.1	Leucine-rich repeat protein kinase family protein
TraesCS6A01G228900.1	Receptor-kinase, putative	GO:0004672 MF: protein kinase activity;GO:0005515 MF: protein binding;GO:0005524 MF: ATP binding;GO:0006468 BP: protein phosphorylation
TraesCS6A01G229000.1	SPla/RYanodine receptor (SPRY) domain protein
TraesCS6A01G229100.1	Phosphonates import ATP-binding protein PhnC 2
TraesCS6A01G229200.1	Filament-like plant protein
TraesCS6A01G229200.2	Filament-like plant protein
TraesCS6A01G229300.1	Transporter-related family protein
TraesCS6A01G229400.1	Protein TIC 20, chloroplastic
TraesCS6A01G229500.1	AP2-like ethylene-responsive transcription factor	GO:0003677 MF: DNA binding;GO:0003700 MF: transcription factor activity, sequence-specific DNA binding;GO:0006355 BP: regulation of transcription, DNA-templated
TraesCS6A01G229600.1	Embryo-specific 3
TraesCS6A01G229700.1	Light-independent protochlorophyllide reductase iron-sulfur ATP-binding protein	GO:0003676 MF: nucleic acid binding
TraesCS6A01G229800.1	histone acetyltransferase of the CBP family 12
TraesCS6A01G229900.1	UDP-sugar transporter-like protein
TraesCS6A01G229900.2	UDP-sugar transporter-like protein
TraesCS6A01G230000.1	Caveolin-1
TraesCS6A01G230000.2	Caveolin-1
TraesCS6A01G230100.1	Adenine phosphoribosyltransferase	GO:0003999 MF: adenine phosphoribosyltransferase activity;GO:0005737 CC: cytoplasm;GO:0006168 BP: adenine salvage;GO:0009116 BP: nucleoside metabolic process
TraesCS6A01G230200.1	Cyst nematode resistance protein-like
TraesCS6A01G230300.1	Trafficking protein particle complex subunit 2	GO:0005622 CC: intracellular;GO:0006810 BP: transport;GO:0006888 BP: ER to Golgi vesicle-mediated transport
TraesCS6A01G230400.1	Disease resistance protein RPM1	GO:0043531 MF: ADP binding
TraesCS6A01G230500.1	Ubiquitin carboxyl-terminal hydrolase, putative	GO:0005515 MF: protein binding
TraesCS6A01G230600.1	H/ACA ribonucleoprotein complex non-core subunit NAF1	GO:0001522 BP: pseudouridine synthesis;GO:0042254 BP: ribosome biogenesis
TraesCS6A01G230700.1	Leucine-rich repeat (LRR) family protein	GO:0005515 MF: protein binding
TraesCS6A01G230700.2	Leucine-rich repeat (LRR) family protein	GO:0005515 MF: protein binding
TraesCS6A01G230700.3	Leucine-rich repeat (LRR) family protein	GO:0005515 MF: protein binding
TraesCS6A01G230800.1	Retrovirus-related Pol polyprotein from transposon TNT 1-94	GO:0003676 MF: nucleic acid binding;GO:0008270 MF: zinc ion binding
TraesCS6A01G230900.1	RNA-binding family protein, putative	GO:0003676 MF: nucleic acid binding
TraesCS6A01G231000.1	Exostosin-like protein
TraesCS6A01G231100.1	Calcium uptake protein 1	GO:0005509 MF: calcium ion binding
TraesCS6A01G231200.1	30S ribosomal protein S17	GO:0003735 MF: structural constituent of ribosome;GO:0005622 CC: intracellular;GO:0005840 CC: ribosome;GO:0006412 BP: translation
TraesCS6A01G231300.1	Temperature-induced lipocalin
TraesCS6A01G231400.1	Sister chromatid cohesion protein PDS5 B-B	GO:0005488 MF: binding
TraesCS6A01G231400.2	Sister chromatid cohesion protein PDS5 B-B	GO:0005488 MF: binding
TraesCS6A01G231400.3	Sister chromatid cohesion protein PDS5 B-B	GO:0005488 MF: binding
TraesCS6A01G231400.4	Sister chromatid cohesion protein PDS5 B-B	GO:0005488 MF: binding
TraesCS6A01G231500.1	BTB/POZ domain-containing protein	GO:0005515 MF: protein binding;GO:0051260 BP: protein homooligomerization
TraesCS6A01G231600.1	Heptahelical transmembrane protein 4
TraesCS6A01G231700.1	Sugar transporter, putative	GO:0005215 MF: transporter activity;GO:0016020 CC: membrane;GO:0016021 CC: integral component of membrane;GO:0022857 MF: transmembrane transporter activity;GO:0022891 MF: substrate-specific transmembrane transporter activity;GO:0055085 BP: transmembrane transport
TraesCS6A01G231800.1	30S ribosomal protein S5
TraesCS6A01G231900.1	GrpE protein homolog	GO:0000774 MF: adenyl-nucleotide exchange factor activity;GO:0006457 BP: protein folding;GO:0042803 MF: protein homodimerization activity;GO:0051087 MF: chaperone binding
TraesCS6A01G232000.1	N-methyltransferase	GO:0006644 BP: phospholipid metabolic process;GO:0008170 MF: N-methyltransferase activity
TraesCS6A01G232100.1	Cap-binding protein	GO:0003676 MF: nucleic acid binding
TraesCS6A01G232200.1	Hydroxycinnamoyl-CoA shikimate/quinate hydroxycinnamoyltransferase	GO:0016747 MF: transferase activity, transferring acyl groups other than amino-acyl groups
TraesCS6A01G232300.1	Nitrilase	GO:0006807 BP: nitrogen compound metabolic process;GO:0016810 MF: hydrolase activity, acting on carbon-nitrogen (but not peptide) bonds
TraesCS6A01G232400.1	Nitrilase	GO:0006807 BP: nitrogen compound metabolic process;GO:0016810 MF: hydrolase activity, acting on carbon-nitrogen (but not peptide) bonds
TraesCS6A01G232400.2	Nitrilase	GO:0006807 BP: nitrogen compound metabolic process;GO:0016810 MF: hydrolase activity, acting on carbon-nitrogen (but not peptide) bonds
TraesCS6A01G232500.1	Nitrilase	GO:0006807 BP: nitrogen compound metabolic process;GO:0016810 MF: hydrolase activity, acting on carbon-nitrogen (but not peptide) bonds
TraesCS6A01G232500.2	Nitrilase	GO:0006807 BP: nitrogen compound metabolic process;GO:0016810 MF: hydrolase activity, acting on carbon-nitrogen (but not peptide) bonds
TraesCS6A01G232600.1	NAD(P)H-hydrate epimerase	GO:0004733 MF: pyridoxamine-phosphate oxidase activity;GO:0010181 MF: FMN binding;GO:0016491 MF: oxidoreductase activity;GO:0055114 BP: oxidation-reduction process
TraesCS6A01G232600.2	NAD(P)H-hydrate epimerase	GO:0004733 MF: pyridoxamine-phosphate oxidase activity;GO:0008615 BP: pyridoxine biosynthetic process;GO:0010181 MF: FMN binding;GO:0016491 MF: oxidoreductase activity;GO:0055114 BP: oxidation-reduction process
TraesCS6A01G232600.3	NAD(P)H-hydrate epimerase	GO:0004733 MF: pyridoxamine-phosphate oxidase activity;GO:0010181 MF: FMN binding;GO:0016491 MF: oxidoreductase activity;GO:0055114 BP: oxidation-reduction process
TraesCS6A01G232700.1	Beta-1,3-galactosyltransferase-like protein	GO:0006486 BP: protein glycosylation;GO:0008378 MF: galactosyltransferase activity;GO:0016020 CC: membrane;GO:0030246 MF: carbohydrate binding
TraesCS6A01G232800.1	Retrotransposon protein, putative, unclassified
TraesCS6A01G232900.1	E2F-associated phosphoprotein
TraesCS6A01G233000.1	F-box family protein	GO:0005515 MF: protein binding
TraesCS6A01G233100.1	3'(2'),5'-bisphosphate nucleotidase 1	GO:0046854 BP: phosphatidylinositol phosphorylation
TraesCS6A01G233200.1	Defensin protein	GO:0006952 BP: defense response
TraesCS6A01G233300.1	B-block binding subunit of TFIIIC
TraesCS6A01G233400.1	B-block binding subunit of TFIIIC
TraesCS6A01G233500.1	Pentatricopeptide repeat-containing protein
TraesCS6A01G233600.1	Major facilitator superfamily protein
TraesCS6A01G233700.1	Dof zinc finger protein
TraesCS6A01G233800.1	TCP transcription factor
TraesCS6A01G233900.1	BolA-like protein, expressed
TraesCS6A01G234000.1	Atp-dependent rna helicase	GO:0003676 MF: nucleic acid binding;GO:0005524 MF: ATP binding
TraesCS6A01G234100.1	F-box/LRR-repeat protein, putative	GO:0005515 MF: protein binding
TraesCS6A01G234100.2	F-box/LRR-repeat protein, putative	GO:0005515 MF: protein binding
TraesCS6A01G234200.1	GRAM domain-containing protein / ABA-responsive
TraesCS6A01G234300.1	GRAM domain-containing protein / ABA-responsive
TraesCS6A01G234400.1	Endosomal targeting BRO1-like domain-containing protein
TraesCS6A01G234500.1	Alcohol dehydrogenase family protein	GO:0008270 MF: zinc ion binding;GO:0016491 MF: oxidoreductase activity;GO:0055114 BP: oxidation-reduction process
TraesCS6A01G234500.2	Alcohol dehydrogenase	GO:0008270 MF: zinc ion binding;GO:0016491 MF: oxidoreductase activity;GO:0055114 BP: oxidation-reduction process
TraesCS6A01G234600.1	heat-inducible transcription repressor (DUF639)
TraesCS6A01G234700.1	DNA binding protein
TraesCS6A01G234800.1	OO_Ba0013J05-OO_Ba0033A15.14 protein
TraesCS6A01G234900.1	Ferredoxin-thioredoxin reductase, variable chain	GO:0015979 BP: photosynthesis
TraesCS6A01G235000.1	pH-response regulator protein palA/RIM20
TraesCS6A01G235100.1	ethylene-responsive transcription factor	GO:0003677 MF: DNA binding;GO:0003700 MF: transcription factor activity, sequence-specific DNA binding;GO:0006355 BP: regulation of transcription, DNA-templated
TraesCS6A01G235200.1	WD-repeat protein, putative	GO:0005515 MF: protein binding
TraesCS6A01G235300.1	RNA polymerase II C-terminal domain phosphatase-like protein
TraesCS6A01G235300.2	RNA polymerase II C-terminal domain phosphatase-like protein
TraesCS6A01G235300.3	RNA polymerase II C-terminal domain phosphatase-like protein
TraesCS6A01G235300.4	RNA polymerase II C-terminal domain phosphatase-like protein
TraesCS6A01G235300.5	RNA polymerase II C-terminal domain phosphatase-like protein
TraesCS6A01G235400.1	Receptor-like kinase	GO:0004672 MF: protein kinase activity;GO:0005524 MF: ATP binding;GO:0006468 BP: protein phosphorylation
TraesCS6A01G235500.1	HNH endonuclease family protein, expressed	GO:0003676 MF: nucleic acid binding;GO:0004519 MF: endonuclease activity
TraesCS6A01G235600.1	CBS domain-containing protein CBSX5
TraesCS6A01G235700.1	ubiquitin-specific protease 6
TraesCS6A01G235800.1	Expansin protein	GO:0005576 CC: extracellular region;GO:0019953 BP: sexual reproduction
TraesCS6A01G235900.1	Membrane steroid-binding protein
TraesCS6A01G236000.1	Calcium-dependent lipid-binding domain-containing protein	GO:0005515 MF: protein binding
TraesCS6A01G236100.1	E3 ubiquitin-protein ligase	GO:0005515 MF: protein binding;GO:0008270 MF: zinc ion binding;GO:0046872 MF: metal ion binding
TraesCS6A01G236200.1	Retrotransposon protein, putative, Ty1-copia subclass
TraesCS6A01G236300.1	Lectin receptor kinase	GO:0004672 MF: protein kinase activity;GO:0005524 MF: ATP binding;GO:0006468 BP: protein phosphorylation;GO:0030246 MF: carbohydrate binding
TraesCS6A01G236400.1	UBX domain-containing protein	GO:0005515 MF: protein binding
TraesCS6A01G236500.1	ARM repeat superfamily protein
TraesCS6A01G236600.1	LIM domain containing protein	GO:0008270 MF: zinc ion binding
TraesCS6A01G236700.1	MYB transcription factor	GO:0003677 MF: DNA binding
TraesCS6A01G236800.1	ATP-dependent RNA helicase	GO:0003676 MF: nucleic acid binding;GO:0005524 MF: ATP binding
TraesCS6A01G236900.1	MYB transcription factor	GO:0003677 MF: DNA binding
Interval H18.1	Grain Yield Interval
Gene-ID	Functon	GO terms
TraesCS6D01G011700.1	Guanine nucleotide-binding protein subunit alpha-like protein	GO:0003924 MF: GTPase activity;GO:0004871 MF: signal transducer activity;GO:0007165 BP: signal transduction;GO:0007186 BP: G-protein coupled receptor signaling pathway;GO:0019001 MF: guanyl nucleotide binding;GO:0031683 MF: G-protein beta/gamma-subunit complex binding
TraesCS6D01G011800.1	F-box family protein	GO:0005515 MF: protein binding
TraesCS6D01G011900.1	Heat shock protein DnaJ with tetratricopeptide repeat-containing protein
TraesCS6D01G012000.1	F-box family protein	GO:0005515 MF: protein binding
TraesCS6D01G012100.1	Bidirectional sugar transporter SWEET	GO:0016021 CC: integral component of membrane
TraesCS6D01G012200.1	Ferredoxin--NADP reductase	GO:0016491 MF: oxidoreductase activity;GO:0055114 BP: oxidation-reduction process
TraesCS6D01G012300.1	DUF674 family protein
TraesCS6D01G012400.1	WAT1-related protein	GO:0016020 CC: membrane;GO:0016021 CC: integral component of membrane
TraesCS6D01G012500.1	Nucleolar RNA binding protein
TraesCS6D01G012600.1	Disease resistance protein (TIR-NBS-LRR class) family	GO:0043531 MF: ADP binding
TraesCS6D01G012600.2	Disease resistance protein (TIR-NBS-LRR class) family	GO:0043531 MF: ADP binding
TraesCS6D01G012700.1	Disease resistance protein (TIR-NBS-LRR class) family	GO:0043531 MF: ADP binding
TraesCS6D01G012700.2	Disease resistance protein (TIR-NBS-LRR class) family	GO:0043531 MF: ADP binding
TraesCS6D01G012700.3	Disease resistance protein (TIR-NBS-LRR class) family	GO:0043531 MF: ADP binding
TraesCS6D01G012700.4	Disease resistance protein (TIR-NBS-LRR class) family	GO:0043531 MF: ADP binding
TraesCS6D01G012700.5	Disease resistance protein (TIR-NBS-LRR class) family	GO:0043531 MF: ADP binding
TraesCS6D01G012700.6	Disease resistance protein (TIR-NBS-LRR class) family	GO:0043531 MF: ADP binding
TraesCS6D01G012800.1	F-box family protein	GO:0005515 MF: protein binding
TraesCS6D01G012900.1	disease resistance protein (TIR-NBS-LRR class)	GO:0043531 MF: ADP binding
TraesCS6D01G013000.1	Disease resistance protein (TIR-NBS-LRR class) family	GO:0043531 MF: ADP binding
TraesCS6D01G013100.1	Disease resistance protein (TIR-NBS-LRR class)	GO:0043531 MF: ADP binding
TraesCS6D01G013200.1	Glutamyl-tRNA(Gln) amidotransferase subunit A
TraesCS6D01G013300.1	DNA topoisomerase
TraesCS6D01G013400.1	Receptor-like protein kinase, putative,expressed	GO:0004672 MF: protein kinase activity;GO:0005524 MF: ATP binding;GO:0006468 BP: protein phosphorylation
TraesCS6D01G013400.2	Receptor-like protein kinase, putative,expressed	GO:0004672 MF: protein kinase activity;GO:0005524 MF: ATP binding;GO:0006468 BP: protein phosphorylation
TraesCS6D01G013500.1	Myb/SANT-like DNA-binding domain protein
TraesCS6D01G013600.1	Receptor-like protein kinase, putative,expressed	GO:0004672 MF: protein kinase activity;GO:0005524 MF: ATP binding;GO:0006468 BP: protein phosphorylation
TraesCS6D01G013600.2	Receptor-like protein kinase, putative,expressed	GO:0004672 MF: protein kinase activity;GO:0005524 MF: ATP binding;GO:0006468 BP: protein phosphorylation
TraesCS6D01G013600.3	Receptor-like protein kinase, putative,expressed	GO:0004672 MF: protein kinase activity;GO:0005524 MF: ATP binding;GO:0006468 BP: protein phosphorylation
TraesCS6D01G013700.1	Zinc finger BED domain-containing protein DAYSLEEPER	GO:0003676 MF: nucleic acid binding;GO:0003677 MF: DNA binding
TraesCS6D01G013800.1	INO80 complex subunit D
TraesCS6D01G013900.1	F-box family protein	GO:0005515 MF: protein binding
TraesCS6D01G014000.1	RING/U-box superfamily protein
TraesCS6D01G014100.1	Tyrosine decarboxylase	GO:0003824 MF: catalytic activity;GO:0006520 BP: cellular amino acid metabolic process;GO:0016831 MF: carboxy-lyase activity;GO:0019752 BP: carboxylic acid metabolic process;GO:0030170 MF: pyridoxal phosphate binding
TraesCS6D01G014200.1	RNA binding protein	GO:0003676 MF: nucleic acid binding
TraesCS6D01G014300.1	stress response NST1-like protein
TraesCS6D01G014400.1	MADS-box transcription factor 21
TraesCS6D01G014500.1	rRNA N-glycosidase	GO:0017148 BP: negative regulation of translation;GO:0030598 MF: rRNA N-glycosylase activity
TraesCS6D01G014600.1	MADS-box transcription factor	GO:0003677 MF: DNA binding;GO:0003700 MF: transcription factor activity, sequence-specific DNA binding;GO:0005634 CC: nucleus;GO:0006355 BP: regulation of transcription, DNA-templated;GO:0046983 MF: protein dimerization activity
TraesCS6D01G014700.1	Two-component response regulator	GO:0000160 BP: phosphorelay signal transduction system;GO:0003677 MF: DNA binding
TraesCS6D01G014800.1	O-acyltransferase WSD1	GO:0004144 MF: diacylglycerol O-acyltransferase activity;GO:0045017 BP: glycerolipid biosynthetic process
TraesCS6D01G014900.1	Two-component response regulator	GO:0000160 BP: phosphorelay signal transduction system
TraesCS6D01G014900.2	Two-component response regulator	GO:0000160 BP: phosphorelay signal transduction system
TraesCS6D01G015000.1	Cytochrome P450	GO:0005506 MF: iron ion binding;GO:0016705 MF: oxidoreductase activity, acting on paired donors, with incorporation or reduction of molecular oxygen;GO:0020037 MF: heme binding;GO:0055114 BP: oxidation-reduction process
TraesCS6D01G015100.1	4,5-dioxygenase-like protein	GO:0006725 BP: cellular aromatic compound metabolic process;GO:0008198 MF: ferrous iron binding;GO:0008270 MF: zinc ion binding;GO:0016491 MF: oxidoreductase activity;GO:0016701 MF: oxidoreductase activity, acting on single donors with incorporation of molecular oxygen;GO:0055114 BP: oxidation-reduction process
TraesCS6D01G015200.1	Flavonoid 3'-hydroxylase	GO:0005506 MF: iron ion binding;GO:0016705 MF: oxidoreductase activity, acting on paired donors, with incorporation or reduction of molecular oxygen;GO:0020037 MF: heme binding;GO:0055114 BP: oxidation-reduction process
TraesCS6D01G015300.1	Flavonoid 3'-hydroxylase	GO:0005506 MF: iron ion binding;GO:0016705 MF: oxidoreductase activity, acting on paired donors, with incorporation or reduction of molecular oxygen;GO:0020037 MF: heme binding;GO:0055114 BP: oxidation-reduction process
TraesCS6D01G015400.1	Isoflavone reductase-like protein
TraesCS6D01G015500.1	Leucine-rich repeat receptor-like protein kinase family protein	GO:0005515 MF: protein binding
TraesCS6D01G015600.1	Leucine-rich repeat receptor-like protein kinase family protein	GO:0005515 MF: protein binding
TraesCS6D01G015700.1	Leucine-rich repeat receptor-like protein kinase family protein	GO:0005515 MF: protein binding
TraesCS6D01G015800.1	Leucine-rich repeat receptor-like protein kinase family protein	GO:0005515 MF: protein binding
TraesCS6D01G015900.1	Leucine-rich repeat receptor-like protein kinase family protein	GO:0005515 MF: protein binding
TraesCS6D01G016000.1	Leucine-rich repeat receptor-like protein kinase family protein	GO:0005515 MF: protein binding
TraesCS6D01G016100.1	Leucine-rich repeat receptor-like protein kinase family protein	GO:0005515 MF: protein binding
TraesCS6D01G016200.1	Retrovirus-related Pol polyprotein from transposon TNT 1-94
TraesCS6D01G016300.1	Trihelix transcription factor GT-2	GO:0005515 MF: protein binding
TraesCS6D01G016400.1	Transposon protein, putative, CACTA, En/Spm sub-class
