# Supplementary material for: Harnessing genetic potential of wheat germplasm banks through impact-oriented-prebreeding for future food and nutritional security
Source: Sci Rep. 2018 Aug 21;8:12527. doi: 10.1038/s41598-018-30667-4 (PMC6104032; doi:10.1038/s41598-018-30667-4)
Supplement: Supplementary file 5 — Dataset 9 [file 41598_2018_30667_MOESM5_ESM.xlsx]

## Sheet: Sheet1
Table S9. List of exotics with harboring haplotypes associated with argonomic traits
Trait	Haplotype block name	Chromosome	Minor haplotype	GID of exotics with minor haplotype	Origin/Class
YR	HB5.23	2B	GG	7137444	FIGS Drought
			GG	7137557	FIGS Drought
			GG	174226	Primary Synthetics
			GG	357609	Primary Synthetics
			GG	6772302	Australia Hot
			GG	3621024	Primary Synthetics
			GG	7137266	FIGS Drought
			GG	174340	Primary Synthetics
			GG	2440294	Primary Synthetics
			GG	174341	Primary Synthetics
			GG	6772412	Australia Hot
			GG	174285	Primary Synthetics
			GG	7137297	FIGS Drought
			GG	6772350	Australia Hot
			GG	227722	Primary Synthetics
			GG	1869973	Primary Synthetics
			GG	7137271	FIGS Drought
			GG	242338	Australia Hot
			GG	6772384	Australia Hot
			GG	7137296	FIGS Drought
			GG	6771952	Australia Hot
			GG	7137308	FIGS Drought
			GG	7137290	FIGS Drought
			GG	2447455	Primary Synthetics
			GG	1873788	Primary Synthetics
			GG	6772344	Australia Hot
			GG	357600	Primary Synthetics
			GG	7137113	FIGS Drought
			GG	4948814	Primary Synthetics
			GG	192520	Primary Synthetics
			GG	3583153	Primary Synthetics
PM	HB14.36	5B	GT	174189
			GT	1873191	Primary Synthetics
			GT	4061146	Primary Synthetics
			GT	1873195	Primary Synthetics
			GT	3583868	Primary Synthetics
			GT	3620970	Primary Synthetics
			GT	4320761	Primary Synthetics
			GT	4316751	Primary Synthetics
			GT	1873190	Primary Synthetics
			GT	4316751	Primary Synthetics
			GT	3569182	Primary Synthetics
			GT	174281	Primary Synthetics
			GT	386903	Primary Synthetics
			GT	3583939	Primary Synthetics
			GT	3583944	Primary Synthetics
			GT	3583093	Primary Synthetics
			GT	174259	Primary Synthetics
			GT	180239	Primary Synthetics
			GT	3562365	Primary Synthetics
			GT	3583920	Primary Synthetics
GY	HB16.1	6A	AGT	227779	Primary Synthetics
			AGT	3583926	Primary Synthetics
			AGT	3583991	Primary Synthetics
			AGT	227787	Primary Synthetics
			AGT	174226	Primary Synthetics
			AGT	192492	Primary Synthetics
			AGT	6772008	Australia Hot
			AGT	1873191	Primary Synthetics
			AGT	4061146	Primary Synthetics
			AGT	192558	Primary Synthetics
			AGT	357609	Primary Synthetics
			AGT	1873195	Primary Synthetics
			AGT	3583868	Primary Synthetics
			AGT	2685839	Primary Synthetics
			AGT	1873193	Primary Synthetics
			AGT	3832769	Primary Synthetics
			AGT	2593870	Primary Synthetics
			AGT	174340	Primary Synthetics
			AGT	2440294	Primary Synthetics
			AGT	174341	Primary Synthetics
			AGT	3583890	Primary Synthetics
			AGT	174284	Primary Synthetics
			AGT	174360	Primary Synthetics
			AGT	3562377	Primary Synthetics
			AGT	3832784	Primary Synthetics
			AGT	174285	Primary Synthetics
			AGT	174346	Primary Synthetics
			AGT	3583923	Primary Synthetics
			AGT	3583890	Primary Synthetics
			AGT	192588	Primary Synthetics
			AGT	6771996	Australia Hot
			AGT	1873190	Primary Synthetics
			AGT	227722	Primary Synthetics
			AGT	242676	Australia Hot
			AGT	174272	Primary Synthetics
			AGT	3569182	Primary Synthetics
			AGT	227716	Primary Synthetics
			AGT	2447495	Primary Synthetics
			AGT	174281	Primary Synthetics
			AGT	3583939	Primary Synthetics
			AGT	180248	Primary Synthetics
			AGT	7137290	FIGS Drought
			AGT	2440276	Primary Synthetics
			AGT	6772330	Australia Hot
			AGT	6771962	Australia Hot
			AGT	3583093	Primary Synthetics
			AGT	4061143	Primary Synthetics
			AGT	180246	Primary Synthetics
			AGT	357600	Primary Synthetics
			AGT	180231	Primary Synthetics
			AGT	174259	Primary Synthetics
			AGT	3583994	Primary Synthetics
			AGT	357607	Primary Synthetics
			AGT	192520	Primary Synthetics
			AGT	192602	Primary Synthetics
			AGT	3583153	Primary Synthetics
			AGT	192554	Primary Synthetics
			AGT	180241	Primary Synthetics
			AGT	3562365	Primary Synthetics
			AGT	174314	Primary Synthetics
			AGT	3583920	Primary Synthetics
GY	H18.1	6D	GT	3583926	Primary Synthetics
			GT	227787	Primary Synthetics
			GT	357609	Primary Synthetics
			GT	3583868	Primary Synthetics
			GT	2685839	Primary Synthetics
			GT	1873193	Primary Synthetics
			GT	3832769	Primary Synthetics
			GT	2593870	Primary Synthetics
			GT	174340	Primary Synthetics
			GT	2440294	Primary Synthetics
			GT	174341	Primary Synthetics
			GT	3832784	Primary Synthetics
			GT	174361	Primary Synthetics
			GT	1873190	Primary Synthetics
			GT	3569182	Primary Synthetics
			GT	2447495	Primary Synthetics
			GT	3583944	Primary Synthetics
			GT	174338	Primary Synthetics
			GT	180248	Primary Synthetics
			GT	3569189	Primary Synthetics
			GT	3583093	Primary Synthetics
			GT	4061143	Primary Synthetics
			GT	174253	Primary Synthetics
			GT	174297	Primary Synthetics
			GT	180239	Primary Synthetics
			GT	174305	Primary Synthetics
			GT	192504	Primary Synthetics
			GT	357607	Primary Synthetics
			GT	174314	Primary Synthetics
