# Supplementary material for: Harnessing genetic potential of wheat germplasm banks through impact-oriented-prebreeding for future food and nutritional security
Source: Sci Rep. 2018 Aug 21;8:12527. doi: 10.1038/s41598-018-30667-4 (PMC6104032; doi:10.1038/s41598-018-30667-4)
Supplement: Supplementary file 6 — Dataset 10 [file 41598_2018_30667_MOESM6_ESM.xlsx]

## Sheet: Table S10A
Table S10A. Details of elite lines listed as one of parents in prebreeding crosses
S.NO.	CID	SID	GID	CROSS	DETAILS
1	343585	64	4755013	KACHU	Released in India, high yield, heat tolerance, good leavened bread quality
2	436825	31	5106304	BAJ #1	Released in Bhutan, very early maturity, high yield, heat and drought tolerant, good flat and leavened bread quality
3	459355	73	5390612	SUPER 152	Released in India, earlier maturity, high yield, drought tolerant
4	448408	103	5398211	VILLA JUAREZ F2009	Released in Mexico, high yield, very large grains
5	509031	37	5995318	WBLL1/KUKUNA//TACUPETO F2001/3/BAJ #1	Early maturity, high yield, heat tolerant
6	510210	42	5994020	SERI.1B//KAUZ/HEVO/3/AMAD*2/4/KIRITATI	High yield,
7	509460	40	5995481	FRET2*2/SHAMA//KACHU	High yield, good quality
8	510256	54	5994247	HUW234+LR34/PRINIA*2//KIRITATI	Early maturity, high yield, heat tolerant, Ug99 stem rust resistant
9	485340	28	5793038	WHEAR/KRONSTAD F2004	High yield, good quality
10	488149	15	5793549	SHA7/VEE#5/5/VEE#8//JUP/BJY/3/F3.71/TRM/4/2*WEAVER/6/SKAUZ/PARUS//PARUS	High yield
11	494370	27	5794156	CNDO/R143//ENTE/MEXI_2/3/AEGILOPS SQUARROSA (TAUS)/4/WEAVER/5/PICUS/6/TROST/7/TACUPETO F2001	High yield
12	494425	23	5794159	KAUZ//ALTAR 84/AOS/3/PASTOR/4/MILAN/CUPE//SW89.3064/5/KIRITATI	High yield
13	494522	18	5794173	SW89.5277/BORL95//SKAUZ/3/PRL/2*PASTOR/4/HEILO	High yield, yellow rust resistant
14	492642	39	5794455	PRL/2*PASTOR//PBW343*2/KUKUNA/3/ROLF07	High yield, yellow rust resistant
15	492644	17	5794465	NELOKI	High yield
16	515918	22	6175744	ATTILA*2/PBW65//MURGA	High yield, highly resistant to septoria tritici blotch
17	516361	518	7806808	BORLAUG100 F2014	Released in Mexico and Bolivia, high yield in various environments, good bread quality
18	516463	89	6178402	COPIO	High yield, APR to Ug99 stem rust
19	516534	60	6178517	KACHU #1/KIRITATI//KACHU	Earlier maturity, high yield, APR to Ug99 stem rust
20	516587	46	6179227	PBW343*2/KUKUNA*2//FRTL/PIFED	Later maturity, high yield, APR to Ug99 stem rust
21	448392	50	5398757	QUAIU #1	High yield in various environments, excellent resistance to yellow rust
22	448400	62	5398530	MUNAL #1	Later maturity, high yield, highly resistant to karnal bunt
23	279807	0	297372	VOROBEY	Drought and heat tolerant, resistant to Septoria tritici blotch
24	420703	30	4905617	ROELFS F2007	Released in Mexico, high yield and drought tolerance, good bread quality
25	325362	63	4313703	NAVOJOA M2007	Released in Mexico, high yield and drought tolerance

## Sheet: Table S10B
Table S10B. Details of exotic lines listed as one of the parents in prebreeding crosses
S.No	Cid	Gid	Exotic Parent	Group
1	479568	3583868	68.111/RGB-U//WARD RESEL/3/STIL/4/AE.SQUARROSA (188)	Synthetic
2	476292	3583093	68.111/RGB-U//WARD RESEL/3/STIL/4/AE.SQUARROSA (617)	Synthetic
3	479619	3583919	68.111/RGB-U//WARD RESEL/3/STIL/4/AE.SQUARROSA (675)	Synthetic
4	479644	3583944	68.111/RGB-U//WARD RESEL/3/STIL/4/AE.SQUARROSA (700)	Synthetic
5	438660	3569182	68.111/RGB-U//WARD/3/AE.SQUARROSA (388)	Synthetic
6	454594	4948814	68.111/RGB-U//WARD/3/AE.SQUARROSA (452)/4/2*OASIS/SKAUZ//4*BCN	Synthetic
7	479639	3583939	68.111/RGB-U//WARD/3/AE.SQUARROSA (696)	Synthetic
8	479620	3583920	68.111/RGB-U//WARD/3/FGO/4/RABI/5/AE.SQUARROSA (675)	Synthetic
9	161078	180241	68.111/RGB-U//WARD/3/FGO/4/RABI/5/AE.SQUARROSA (809)	Synthetic
10	160213	180248	68.111/RGB-U//WARD/3/FGO/4/RABI/5/AE.SQUARROSA (878)	Synthetic
11	159556	172259	ACO89/AE.SQUARROSA (290)	Synthetic
12	181842	192602	AE.SQUARROSA (1031)/DVERD_2	Synthetic
13	159550	1808067	ALG86/4/FGO/PALES//MEXI_1/3/RUFF/FGO/5/ENTE/6/AE.SQUARROSA (254)	Synthetic
14	476352	3583153	ALG86/4/FGO/PALES//MEXI_1/3/RUFF/FGO/5/ENTE/6/AE.SQUARROSA (723)	Synthetic
15	479715	4061146	ALTAR 84/AE.SQUARROSA (1068)	Synthetic
16	161747	174338	ALTAR 84/AE.SQUARROSA (502)	Synthetic
17	214452	227779	ARLIN_1/AE.SQUARROSA (1017)	Synthetic
18	390617	2447482	ARLIN_1/AE.SQUARROSA (305)	Synthetic
19	161755	174346	ARLIN_1/AE.SQUARROSA (536)	Synthetic
20	6016	215552	ARVAND 1	Iranian Landrace
21	167276	3621024	BCN//CETA/AE.SEARSII (34D)	Synthetic
22	167256	1873191	BCN//SORA/AE.SQUARROSA (323)	Synthetic
23	167295	1875484	BCN/4/RABI//GS/CRA/3/AE.SQUARROSA (895)	Synthetic
24	161598	174189	BOTNO/AE.SQUARROSA (666)	Synthetic
25	161770	174361	CETA/AE.SQUARROSA (1025)	Synthetic
26	181825	192585	CETA/AE.SQUARROSA (1036)	Synthetic
27	214460	227787	CETA/AE.SQUARROSA (1055)	Synthetic
28	181732	192492	CETA/AE.SQUARROSA (166)	Synthetic
29	479580	3583880	CETA/AE.SQUARROSA (409)	Synthetic
30	181794	192554	CETA/AE.SQUARROSA (533)	Synthetic
31	161597	174188	CETA/AE.SQUARROSA (665)	Synthetic
32	479626	3583926	CETA/AE.SQUARROSA (681)	Synthetic
33	160229	180222	CETA/AE.SQUARROSA (954)	Synthetic
34	58520	3832784	CHEN/AE.SQ//2*OPATA	Synthetic
35	334631	2685839	CHEN/AE.SQ//WEAVER	Synthetic
36	181828	192588	CPI8/GEDIZ/3/GOO//ALB/CRA/4/AE.SQUARROSA (1038)	Synthetic
37	334396	357598	CPI8/GEDIZ/3/GOO//ALB/CRA/4/AE.SQUARROSA (227)	Synthetic
38	161706	174297	CROC_1/AE.SQUARROSA (256)	Synthetic
39	161635	174226	CROC_1/AE.SQUARROSA (298)	Synthetic
40	161742	174333	CROC_1/AE.SQUARROSA (466)	Synthetic
41	161743	174334	CROC_1/AE.SQUARROSA (481)	Synthetic
42	161749	174340	CROC_1/AE.SQUARROSA (516)	Synthetic
43	161750	174341	CROC_1/AE.SQUARROSA (517)	Synthetic
44	476381	4060324	D67.2/PARANA 66.270//AE.SQUARROSA (1068)	Synthetic
45	476383	4060326	D67.2/PARANA 66.270//AE.SQUARROSA (1074)	Synthetic
46	334393	357595	D67.2/PARANA 66.270//AE.SQUARROSA (185)	Synthetic
47	334398	357600	D67.2/PARANA 66.270//AE.SQUARROSA (238)	Synthetic
48	334405	357607	D67.2/PARANA 66.270//AE.SQUARROSA (301)	Synthetic
49	334407	357609	D67.2/PARANA 66.270//AE.SQUARROSA (320)	Synthetic
50	479708	3583987	D67.2/PARANA 66.270//AE.SQUARROSA (354)	Synthetic
51	438667	3569189	D67.2/PARANA 66.270//AE.SQUARROSA (465)	Synthetic
52	476317	3583118	D67.2/PARANA 66.270//AE.SQUARROSA (643)	Synthetic
53	476368	3583169	D67.2/PARANA 66.270//AE.SQUARROSA (788)	Synthetic
54	476373	3583174	D67.2/PARANA 66.270//AE.SQUARROSA (828)	Synthetic
55	161769	174360	DOY1/AE.SQUARROSA (1024)	Synthetic
56	161711	174302	DOY1/AE.SQUARROSA (264)	Synthetic
57	161723	174314	DOY1/AE.SQUARROSA (318)	Synthetic
58	161691	174282	DOY1/AE.SQUARROSA (532)	Synthetic
59	181798	192558	DVERD_2/T.URARTU (545)	Synthetic
60	161693	174284	GAN/AE.SQUARROSA (163)	Synthetic
61	161714	174305	GAN/AE.SQUARROSA (267)	Synthetic
62	479623	3583923	GAN/AE.SQUARROSA (680)	Synthetic
63	479712	3583991	GAN/AE.SQUARROSA (741)	Synthetic
64	161608	174199	GAN/AE.SQUARROSA (897)	Synthetic
65	390590	2447455	GARZA/BOY//AE.SQUARROSA (170)	Synthetic
66	426867	3562365	GARZA/BOY//AE.SQUARROSA (179)	Synthetic
67	390635	2447500	GARZA/BOY//AE.SQUARROSA (428)	Synthetic
68	161681	174272	GARZA/BOY//AE.SQUARROSA (467)	Synthetic
69	161690	174281	GARZA/BOY//AE.SQUARROSA (520)	Synthetic
70	575245	6772156	H-1442	Australia Hot
71	575250	6772166	H-1496	Australia Hot
72	575277	6772220	H-1534	Australia Hot
73	575292	6772250	H-1583	Australia Hot
74	575318	6772302	H-1644	Australia Hot
75	575332	6772330	H-1681A	Australia Hot
76	575342	6772350	H-1698	Australia Hot
77	298195	318175	HARLAN J.R 29	Mexican Landrace
78	605217	7137344	IG 107117	FIGS DROUGHT
79	605221	7137348	IG 107121	FIGS DROUGHT
80	605317	7137444	IG 122628	FIGS DROUGHT
81	605382	7137509	IG 122746	FIGS DROUGHT
82	605418	7137545	IG 122784	FIGS DROUGHT
83	605423	7137550	IG 122791	FIGS DROUGHT
84	605424	7137551	IG 122793	FIGS DROUGHT
85	605427	7137554	IG 126482	FIGS DROUGHT
86	605430	7137557	IG 131673	FIGS DROUGHT
87	604968	7137095	IG 41217	FIGS DROUGHT
88	604972	7137099	IG 41237	FIGS DROUGHT
89	604986	7137113	IG 41468	FIGS DROUGHT
90	604989	7137116	IG 41475	FIGS DROUGHT
91	604993	7137120	IG 41485	FIGS DROUGHT
92	605000	7137127	IG 41506	FIGS DROUGHT
93	605002	7137129	IG 41514	FIGS DROUGHT
94	605004	7137131	IG 41516	FIGS DROUGHT
95	605048	7137175	IG 41613	FIGS DROUGHT
96	605055	7137182	IG 41624	FIGS DROUGHT
97	605070	7137197	IG 41654	FIGS DROUGHT
98	605113	7137240	IG 41736	FIGS DROUGHT
99	605139	7137266	IG 41783	FIGS DROUGHT
100	605143	7137270	IG 41793	FIGS DROUGHT
101	605144	7137271	IG 41794	FIGS DROUGHT
102	605154	7137281	IG 42132	FIGS DROUGHT
103	605163	7137290	IG 42144	FIGS DROUGHT
104	605167	7137294	IG 42153	FIGS DROUGHT
105	605169	7137296	IG 42157	FIGS DROUGHT
106	605170	7137297	IG 42158	FIGS DROUGHT
107	605173	7137300	IG 42161	FIGS DROUGHT
108	605175	7137302	IG 42768	FIGS DROUGHT
109	605177	7137304	IG 43190	FIGS DROUGHT
110	605179	7137306	IG 43223	FIGS DROUGHT
111	575143	6771952	INDIA-106	Australia Hot
112	229417	242323	INDIA-209	Australia Hot
113	575148	6771962	INDIA-210	Australia Hot
114	575149	6771964	INDIA-211	Australia Hot
115	229432	242338	INDIA-227	Australia Hot
116	229474	242380	INDIA-321	Australia Hot
117	229487	242393	INDIA-40	Australia Hot
118	575157	6771980	INDIA-44	Australia Hot
119	575158	6771982	INDIA-46	Australia Hot
120	229498	242404	INDIA-57	Australia Hot
121	575163	6771992	INDIA-58	Australia Hot
122	575165	6771996	IRAQ-21	Australia Hot
123	575169	6772004	IRAQ-27	Australia Hot
124	575171	6772008	IRAQ-31	Australia Hot
125	229775	242676	IRAQ-34	Australia Hot
126	575174	6772014	IRAQ-37	Australia Hot
127	229785	242686	IRAQ-50	Australia Hot
128	268179	283579	IWA8611400	Iranian Landrace
129	349939	375395	IWA8612641	Iranian Landrace
130	209233	221686	JAL95.4.3	Mexican Landrace
131	161662	174253	KAPUDE/AE.SQUARROSA (385)	Synthetic
132	210448	2593870	KE90-282/MILAN	GeneBank Line
133	63026	227821	LARU/AE.SQUARROSA (309)	Synthetic
134	214367	227694	LOCAL RED/AE.SQUARROSA (189)	Synthetic
135	181744	192504	LOCAL RED/AE.SQUARROSA (222)	Synthetic
136	167144	1869973	MAYOOR//TK SN1081/AE.SQUARROSA (222)	Synthetic
137	184868	195563	MEX94.13.1.47	Mexican Landrace
138	146517	157641	OAX92.1.3	Mexican Landrace
139	146851	157975	OAX93.10.1	Mexican Landrace
140	146856	157980	OAX93.15.1	Mexican Landrace
141	146625	157749	OAX93.5.1.1	Mexican Landrace
142	575180	6772026	PERSIA-101	Iranian Landrace
143	575182	6772030	PERSIA-11	Iranian Landrace
144	299979	319957	PETTERSON ML68-13	Iranian Landrace
145	234799	247670	PI 222674	Iranian Landrace
146	297848	317829	PI 227948	Iranian Landrace
147	182671	193366	QRO94.1.4	Mexican Landrace
148	300598	320576	QRO95.4.46	Mexican Landrace
149	161585	174176	RABI//GS/CRA/3/AE.SQUARROSA (457)	Synthetic
150	167180	4316751	SABUF/4/ALTAR 84/AE.SQUARROSA (224)//CUPE/3/CROC_1/AE.SQUARROSA (205)//F27202	Synthetic
151	161592	174183	SCOOP_1/AE.SQUARROSA (634)	Synthetic
152	154097	165881	SCOOP_1/AE.SQUARROSA (659)	Synthetic
153	479651	3583951	SHAG_22/AE.SQUARROSA (721)	Synthetic
154	479590	3583890	SORA/AE.SQUARROSA (442)	Synthetic
155	380740	2440315	T.DICOCCON CI3686/AE.SQUARROSA (458)	Synthetic
156	380733	2440308	T.DICOCCON CI9309/AE.SQUARROSA (1027)	Synthetic
157	380701	2440276	T.DICOCCON PI225332/AE.SQUARROSA (700)	Synthetic
158	380719	2440294	T.DICOCCON PI347230/AE.SQUARROSA (879)	Synthetic
159	380737	2440312	T.DICOCCON PI94625/AE.SQUARROSA (502)	Synthetic
160	161601	174192	TK SN1081/AE.SQUARROSA (690)	Synthetic
161	150969	162205	TXL92.7.5.1	Mexican Landrace
162	575362	6772390	W163	GeneBank Line
163	575373	6772412	W47	GeneBank Line
164	575381	6772428	W98	GeneBank Line
165	161077	180231	YAV_2/TEZ//AE.SQUARROSA (249)	Synthetic

## Sheet: Table S10C
Table S10C. Details of pre-breeding lines including one exotic and two different elites in each cross
S.No	Cid	Gid	Cross	Exotic	Elite 1	Elite 2
1	609586	7640765	CETA/AE.SQUARROSA (665)//KACHU/3/BAJ #1	CETA/AE.SQUARROSA (665)	KACHU	BAJ #1
2	609593	7640781	CROC_1/AE.SQUARROSA (466)//KACHU/3/BAJ #1	CROC_1/AE.SQUARROSA (466)	KACHU	BAJ #1
3	609594	7640810	CROC_1/AE.SQUARROSA (481)//KACHU/3/BAJ #1	CROC_1/AE.SQUARROSA (481)	KACHU	BAJ #1
4	609613	7640823	KE90-282/MILAN//KACHU/3/BAJ #1	KE90-282/MILAN	KACHU	BAJ #1
5	609616	7640870	IG 41475/KACHU//BAJ #1	IG 41475	KACHU	BAJ #1
6	609617	7640900	IG 41485/KACHU//BAJ #1	IG 41485	KACHU	BAJ #1
7	609619	7640936	IG 42158/KACHU//BAJ #1	IG 42158	KACHU	BAJ #1
8	609585	7640954	SCOOP_1/AE.SQUARROSA (634)//KACHU/3/BAJ #1	SCOOP_1/AE.SQUARROSA (634)	KACHU	BAJ #1
9	609587	7640991	BOTNO/AE.SQUARROSA (666)//KACHU/3/BAJ #1	BOTNO/AE.SQUARROSA (666)	KACHU	BAJ #1
10	609588	7641008	TK SN1081/AE.SQUARROSA (690)//KACHU/3/BAJ #1	TK SN1081/AE.SQUARROSA (690)	KACHU	BAJ #1
11	609590	7641281	GAN/AE.SQUARROSA (897)//KACHU/3/BAJ #1	GAN/AE.SQUARROSA (897)	KACHU	BAJ #1
12	609596	7641303	CROC_1/AE.SQUARROSA (516)//KACHU/3/BAJ #1	CROC_1/AE.SQUARROSA (516)	KACHU	BAJ #1
13	609597	7641340	CROC_1/AE.SQUARROSA (517)//KACHU/3/BAJ #1	CROC_1/AE.SQUARROSA (517)	KACHU	BAJ #1
14	609598	7641390	DOY1/AE.SQUARROSA (1024)//KACHU/3/BAJ #1	DOY1/AE.SQUARROSA (1024)	KACHU	BAJ #1
15	609599	7641418	CETA/AE.SQUARROSA (1025)//KACHU/3/BAJ #1	CETA/AE.SQUARROSA (1025)	KACHU	BAJ #1
16	609601	7641453	ARLIN_1/AE.SQUARROSA (1017)//KACHU/3/BAJ #1	ARLIN_1/AE.SQUARROSA (1017)	KACHU	BAJ #1
17	609602	7641495	CETA/AE.SQUARROSA (1055)//KACHU/3/BAJ #1	CETA/AE.SQUARROSA (1055)	KACHU	BAJ #1
18	609603	7641530	LOCAL RED/AE.SQUARROSA (189)//KACHU/3/BAJ #1	LOCAL RED/AE.SQUARROSA (189)	KACHU	BAJ #1
19	609604	7641559	D67.2/PARANA 66.270//AE.SQUARROSA (185)/3/KACHU/4/BAJ #1	D67.2/PARANA 66.270//AE.SQUARROSA (185)	KACHU	BAJ #1
20	609605	7641581	CPI8/GEDIZ/3/GOO//ALB/CRA/4/AE.SQUARROSA (227)/5/KACHU/6/BAJ #1	CPI8/GEDIZ/3/GOO//ALB/CRA/4/AE.SQUARROSA (227)	KACHU	BAJ #1
21	609606	7641608	T.DICOCCON PI347230/AE.SQUARROSA (879)//KACHU/3/BAJ #1	T.DICOCCON PI347230/AE.SQUARROSA (879)	KACHU	BAJ #1
22	609611	7641628	GAN/AE.SQUARROSA (680)//KACHU/3/BAJ #1	GAN/AE.SQUARROSA (680)	KACHU	BAJ #1
23	609612	7641650	CETA/AE.SQUARROSA (681)//KACHU/3/BAJ #1	CETA/AE.SQUARROSA (681)	KACHU	BAJ #1
24	609614	7641675	CROC_1/AE.SQUARROSA (298)//KACHU/3/BAJ #1	CROC_1/AE.SQUARROSA (298)	KACHU	BAJ #1
25	609615	7641741	DVERD_2/T.URARTU (545)//KACHU/3/BAJ #1	DVERD_2/T.URARTU (545)	KACHU	BAJ #1
26	609618	7641769	IG 42153/KACHU//BAJ #1	IG 42153	KACHU	BAJ #1
27	609623	7641796	H-1442/KACHU//BAJ #1	H-1442	KACHU	BAJ #1
28	609624	7641845	W47/KACHU//BAJ #1	W47	KACHU	BAJ #1
29	609634	7641896	CHEN/AE.SQ//2*OPATA/3/BAJ #1/4/SUP152	CHEN/AE.SQ//2*OPATA	BAJ #1	SUPER 152
30	609636	7641999	IG 42161/BAJ #1//SUP152	IG 42161	BAJ #1	SUPER 152
31	609625	7642007	SCOOP_1/AE.SQUARROSA (659)//BAJ #1/3/SUP152	SCOOP_1/AE.SQUARROSA (659)	BAJ #1	SUPER 152
32	609626	7642035	CETA/AE.SQUARROSA (166)//BAJ #1/3/SUP152	CETA/AE.SQUARROSA (166)	BAJ #1	SUPER 152
33	609627	7642073	D67.2/PARANA 66.270//AE.SQUARROSA (320)/3/BAJ #1/4/SUP152	D67.2/PARANA 66.270//AE.SQUARROSA (320)	BAJ #1	SUPER 152
34	609628	7642083	D67.2/PARANA 66.270//AE.SQUARROSA (643)/3/BAJ #1/4/SUP152	D67.2/PARANA 66.270//AE.SQUARROSA (643)	BAJ #1	SUPER 152
35	609630	7642123	CETA/AE.SQUARROSA (409)//BAJ #1/3/SUP152	CETA/AE.SQUARROSA (409)	BAJ #1	SUPER 152
36	609633	7642153	DOY1/AE.SQUARROSA (264)//BAJ #1/3/SUP152	DOY1/AE.SQUARROSA (264)	BAJ #1	SUPER 152
37	609635	7642190	SABUF/4/ALTAR 84/AE.SQUARROSA (224)//CUPE/3/CROC_1/AE.SQUARROSA (205)//F27202/5/BAJ #1/6/SUP152	SABUF/4/ALTAR 84/AE.SQUARROSA (224)//CUPE/3/CROC_1/AE.SQUARROSA (205)//F27202	BAJ #1	SUPER 152
38	609637	7642202	IRAQ-27/BAJ #1//SUP152	IRAQ-27	BAJ #1	SUPER 152
39	609638	7642238	IRAQ-31/BAJ #1//SUP152	IRAQ-31	BAJ #1	SUPER 152
40	609639	7642249	H-1644/BAJ #1//SUP152	H-1644	BAJ #1	SUPER 152
41	609640	7642277	HARLAN J.R 29/BAJ #1//SUP152	HARLAN J.R 29	BAJ #1	SUPER 152
42	609644	7642278	BCN/4/RABI//GS/CRA/3/AE.SQUARROSA (895)/5/SUP152/6/VILLA JUAREZ F2009	BCN/4/RABI//GS/CRA/3/AE.SQUARROSA (895)	SUPER 152	VILLA JUAREZ F2009
43	609641	7642325	GAN/AE.SQUARROSA (163)//SUP152/3/VILLA JUAREZ F2009	GAN/AE.SQUARROSA (163)	SUPER 152	VILLA JUAREZ F2009
44	609643	7642370	SORA/AE.SQUARROSA (442)//SUP152/3/VILLA JUAREZ F2009	SORA/AE.SQUARROSA (442)	SUPER 152	VILLA JUAREZ F2009
45	609646	7642408	IG 122628/SUP152//VILLA JUAREZ F2009	IG 122628	SUPER 152	VILLA JUAREZ F2009
46	609649	7642436	BCN//SORA/AE.SQUARROSA (323)/3/VILLA JUAREZ F2009/4/WBLL1/KUKUNA//TACUPETO F2001/3/BAJ #1	BCN//SORA/AE.SQUARROSA (323)	VILLA JUAREZ F2009	WBLL1/KUKUNA//TACUPETO F2001/3/BAJ #1
47	609650	7642447	BCN//CETA/AE.SEARSII (34D)/3/VILLA JUAREZ F2009/4/WBLL1/KUKUNA//TACUPETO F2001/3/BAJ #1	BCN//CETA/AE.SEARSII (34D)	VILLA JUAREZ F2009	WBLL1/KUKUNA//TACUPETO F2001/3/BAJ #1
48	609651	7642491	CHEN/AE.SQ//WEAVER/3/VILLA JUAREZ F2009/4/WBLL1/KUKUNA//TACUPETO F2001/3/BAJ #1	CHEN/AE.SQ//WEAVER	VILLA JUAREZ F2009	WBLL1/KUKUNA//TACUPETO F2001/3/BAJ #1
49	609648	7642530	RABI//GS/CRA/3/AE.SQUARROSA (457)/4/VILLA JUAREZ F2009/5/WBLL1/KUKUNA//TACUPETO F2001/3/BAJ #1	RABI//GS/CRA/3/AE.SQUARROSA (457)	VILLA JUAREZ F2009	WBLL1/KUKUNA//TACUPETO F2001/3/BAJ #1
50	609653	7642566	IG 42157/VILLA JUAREZ F2009/4/WBLL1/KUKUNA//TACUPETO F2001/3/BAJ #1	IG 42157	VILLA JUAREZ F2009	WBLL1/KUKUNA//TACUPETO F2001/3/BAJ #1
51	609654	7642598	IG 122746/VILLA JUAREZ F2009/4/WBLL1/KUKUNA//TACUPETO F2001/3/BAJ #1	IG 122746	VILLA JUAREZ F2009	WBLL1/KUKUNA//TACUPETO F2001/3/BAJ #1
52	609655	7642611	IG 122793/VILLA JUAREZ F2009/4/WBLL1/KUKUNA//TACUPETO F2001/3/BAJ #1	IG 122793	VILLA JUAREZ F2009	WBLL1/KUKUNA//TACUPETO F2001/3/BAJ #1
53	609656	7642634	IG 126482/VILLA JUAREZ F2009/4/WBLL1/KUKUNA//TACUPETO F2001/3/BAJ #1	IG 126482	VILLA JUAREZ F2009	WBLL1/KUKUNA//TACUPETO F2001/3/BAJ #1
54	609671	7642653	BCN//CETA/AE.SEARSII (34D)/4/WBLL1/KUKUNA//TACUPETO F2001/3/BAJ #1/5/SERI.1B//KAUZ/HEVO/3/AMAD*2/4/KIRITATI	BCN//CETA/AE.SEARSII (34D)	WBLL1/KUKUNA//TACUPETO F2001/3/BAJ #1	SERI.1B//KAUZ/HEVO/3/AMAD*2/4/KIRITATI
55	609672	7642677	BCN//SORA/AE.SQUARROSA (323)/4/WBLL1/KUKUNA//TACUPETO F2001/3/BAJ #1/5/SERI.1B//KAUZ/HEVO/3/AMAD*2/4/KIRITATI	BCN//SORA/AE.SQUARROSA (323)	WBLL1/KUKUNA//TACUPETO F2001/3/BAJ #1	SERI.1B//KAUZ/HEVO/3/AMAD*2/4/KIRITATI
56	609674	7642728	CHEN/AE.SQ//2*OPATA/4/WBLL1/KUKUNA//TACUPETO F2001/3/BAJ #1/5/SERI.1B//KAUZ/HEVO/3/AMAD*2/4/KIRITATI	CHEN/AE.SQ//2*OPATA	WBLL1/KUKUNA//TACUPETO F2001/3/BAJ #1	SERI.1B//KAUZ/HEVO/3/AMAD*2/4/KIRITATI
57	609682	7642761	ARVAND 1/4/WBLL1/KUKUNA//TACUPETO F2001/3/BAJ #1/5/SERI.1B//KAUZ/HEVO/3/AMAD*2/4/KIRITATI	ARVAND 1	WBLL1/KUKUNA//TACUPETO F2001/3/BAJ #1	SERI.1B//KAUZ/HEVO/3/AMAD*2/4/KIRITATI
58	609661	7642793	ARLIN_1/AE.SQUARROSA (536)/4/WBLL1/KUKUNA//TACUPETO F2001/3/BAJ #1/5/SERI.1B//KAUZ/HEVO/3/AMAD*2/4/KIRITATI	ARLIN_1/AE.SQUARROSA (536)	WBLL1/KUKUNA//TACUPETO F2001/3/BAJ #1	SERI.1B//KAUZ/HEVO/3/AMAD*2/4/KIRITATI
59	609662	7642850	CETA/AE.SQUARROSA (1036)/4/WBLL1/KUKUNA//TACUPETO F2001/3/BAJ #1/5/SERI.1B//KAUZ/HEVO/3/AMAD*2/4/KIRITATI	CETA/AE.SQUARROSA (1036)	WBLL1/KUKUNA//TACUPETO F2001/3/BAJ #1	SERI.1B//KAUZ/HEVO/3/AMAD*2/4/KIRITATI
60	609663	7642877	CPI8/GEDIZ/3/GOO//ALB/CRA/4/AE.SQUARROSA (1038)/5/WBLL1/KUKUNA//TACUPETO F2001/3/BAJ #1/6/SERI.1B//KAUZ/HEVO/3/AMAD*2/4/KIRITATI	CPI8/GEDIZ/3/GOO//ALB/CRA/4/AE.SQUARROSA (1038)	WBLL1/KUKUNA//TACUPETO F2001/3/BAJ #1	SERI.1B//KAUZ/HEVO/3/AMAD*2/4/KIRITATI
61	609666	7642901	D67.2/PARANA 66.270//AE.SQUARROSA (828)/4/WBLL1/KUKUNA//TACUPETO F2001/3/BAJ #1/5/SERI.1B//KAUZ/HEVO/3/AMAD*2/4/KIRITATI	D67.2/PARANA 66.270//AE.SQUARROSA (828)	WBLL1/KUKUNA//TACUPETO F2001/3/BAJ #1	SERI.1B//KAUZ/HEVO/3/AMAD*2/4/KIRITATI
62	609667	7642928	GAN/AE.SQUARROSA (741)/4/WBLL1/KUKUNA//TACUPETO F2001/3/BAJ #1/5/SERI.1B//KAUZ/HEVO/3/AMAD*2/4/KIRITATI	GAN/AE.SQUARROSA (741)	WBLL1/KUKUNA//TACUPETO F2001/3/BAJ #1	SERI.1B//KAUZ/HEVO/3/AMAD*2/4/KIRITATI
63	609668	7642958	ALTAR 84/AE.SQUARROSA (1068)/4/WBLL1/KUKUNA//TACUPETO F2001/3/BAJ #1/5/SERI.1B//KAUZ/HEVO/3/AMAD*2/4/KIRITATI	ALTAR 84/AE.SQUARROSA (1068)	WBLL1/KUKUNA//TACUPETO F2001/3/BAJ #1	SERI.1B//KAUZ/HEVO/3/AMAD*2/4/KIRITATI
64	609670	7642967	68.111/RGB-U//WARD RESEL/3/STIL/4/AE.SQUARROSA (188)/5/WBLL1/KUKUNA//TACUPETO F2001/3/BAJ #1/6/SERI.1B//KAUZ/HEVO/3/AMAD*2/4/KIRITATI	68.111/RGB-U//WARD RESEL/3/STIL/4/AE.SQUARROSA (188)	WBLL1/KUKUNA//TACUPETO F2001/3/BAJ #1	SERI.1B//KAUZ/HEVO/3/AMAD*2/4/KIRITATI
65	609676	7642985	INDIA-40/4/WBLL1/KUKUNA//TACUPETO F2001/3/BAJ #1/5/SERI.1B//KAUZ/HEVO/3/AMAD*2/4/KIRITATI	INDIA-40	WBLL1/KUKUNA//TACUPETO F2001/3/BAJ #1	SERI.1B//KAUZ/HEVO/3/AMAD*2/4/KIRITATI
66	609677	7643006	PI 222674/4/WBLL1/KUKUNA//TACUPETO F2001/3/BAJ #1/5/SERI.1B//KAUZ/HEVO/3/AMAD*2/4/KIRITATI	PI 222674	WBLL1/KUKUNA//TACUPETO F2001/3/BAJ #1	SERI.1B//KAUZ/HEVO/3/AMAD*2/4/KIRITATI
67	609679	7643029	PI 227948/4/WBLL1/KUKUNA//TACUPETO F2001/3/BAJ #1/5/SERI.1B//KAUZ/HEVO/3/AMAD*2/4/KIRITATI	PI 227948	WBLL1/KUKUNA//TACUPETO F2001/3/BAJ #1	SERI.1B//KAUZ/HEVO/3/AMAD*2/4/KIRITATI
68	609681	7643041	IWA8611400/4/WBLL1/KUKUNA//TACUPETO F2001/3/BAJ #1/5/SERI.1B//KAUZ/HEVO/3/AMAD*2/4/KIRITATI	IWA8611400	WBLL1/KUKUNA//TACUPETO F2001/3/BAJ #1	SERI.1B//KAUZ/HEVO/3/AMAD*2/4/KIRITATI
69	609684	7643071	CHEN/AE.SQ//2*OPATA/5/SERI.1B//KAUZ/HEVO/3/AMAD*2/4/KIRITATI/6/FRET2*2/4/SNI/TRAP#1/3/KAUZ*2/TRAP//KAUZ/5/KACHU	CHEN/AE.SQ//2*OPATA	SERI.1B//KAUZ/HEVO/3/AMAD*2/4/KIRITATI	FRET2*2/4/SNI/TRAP#1/3/KAUZ*2/TRAP//KAUZ/5/KACHU
70	609685	7643116	CHEN/AE.SQ//WEAVER/5/SERI.1B//KAUZ/HEVO/3/AMAD*2/4/KIRITATI/6/FRET2*2/4/SNI/TRAP#1/3/KAUZ*2/TRAP//KAUZ/5/KACHU	CHEN/AE.SQ//WEAVER	SERI.1B//KAUZ/HEVO/3/AMAD*2/4/KIRITATI	FRET2*2/4/SNI/TRAP#1/3/KAUZ*2/TRAP//KAUZ/5/KACHU
71	609687	7643168	SABUF/4/ALTAR 84/AE.SQUARROSA (224)//CUPE/3/CROC_1/AE.SQUARROSA (205)//F27202/5/SERI.1B//KAUZ/HEVO/3/AMAD*2/4/KIRITATI/6/FRET2*2/4/SNI/TRAP#1/3/KAUZ*2/TRAP//KAUZ/5/KACHU	SABUF/4/ALTAR 84/AE.SQUARROSA (224)//CUPE/3/CROC_1/AE.SQUARROSA (205)//F27202	SERI.1B//KAUZ/HEVO/3/AMAD*2/4/KIRITATI	FRET2*2/4/SNI/TRAP#1/3/KAUZ*2/TRAP//KAUZ/5/KACHU
72	609690	7643296	IG 41506/5/SERI.1B//KAUZ/HEVO/3/AMAD*2/4/KIRITATI/6/FRET2*2/4/SNI/TRAP#1/3/KAUZ*2/TRAP//KAUZ/5/KACHU	IG 41506	SERI.1B//KAUZ/HEVO/3/AMAD*2/4/KIRITATI	FRET2*2/4/SNI/TRAP#1/3/KAUZ*2/TRAP//KAUZ/5/KACHU
73	609691	7643333	IG 41514/5/SERI.1B//KAUZ/HEVO/3/AMAD*2/4/KIRITATI/6/FRET2*2/4/SNI/TRAP#1/3/KAUZ*2/TRAP//KAUZ/5/KACHU	IG 41514	SERI.1B//KAUZ/HEVO/3/AMAD*2/4/KIRITATI	FRET2*2/4/SNI/TRAP#1/3/KAUZ*2/TRAP//KAUZ/5/KACHU
74	609694	7643372	IG 41654/5/SERI.1B//KAUZ/HEVO/3/AMAD*2/4/KIRITATI/6/FRET2*2/4/SNI/TRAP#1/3/KAUZ*2/TRAP//KAUZ/5/KACHU	IG 41654	SERI.1B//KAUZ/HEVO/3/AMAD*2/4/KIRITATI	FRET2*2/4/SNI/TRAP#1/3/KAUZ*2/TRAP//KAUZ/5/KACHU
75	609698	7643410	IG 131673/5/SERI.1B//KAUZ/HEVO/3/AMAD*2/4/KIRITATI/6/FRET2*2/4/SNI/TRAP#1/3/KAUZ*2/TRAP//KAUZ/5/KACHU	IG 131673	SERI.1B//KAUZ/HEVO/3/AMAD*2/4/KIRITATI	FRET2*2/4/SNI/TRAP#1/3/KAUZ*2/TRAP//KAUZ/5/KACHU
76	609699	7643461	INDIA-58/5/SERI.1B//KAUZ/HEVO/3/AMAD*2/4/KIRITATI/6/FRET2*2/4/SNI/TRAP#1/3/KAUZ*2/TRAP//KAUZ/5/KACHU	INDIA-58	SERI.1B//KAUZ/HEVO/3/AMAD*2/4/KIRITATI	FRET2*2/4/SNI/TRAP#1/3/KAUZ*2/TRAP//KAUZ/5/KACHU
77	609695	7643491	IG 41783/5/SERI.1B//KAUZ/HEVO/3/AMAD*2/4/KIRITATI/6/FRET2*2/4/SNI/TRAP#1/3/KAUZ*2/TRAP//KAUZ/5/KACHU	IG 41783	SERI.1B//KAUZ/HEVO/3/AMAD*2/4/KIRITATI	FRET2*2/4/SNI/TRAP#1/3/KAUZ*2/TRAP//KAUZ/5/KACHU
78	609697	7643512	IG 42132/5/SERI.1B//KAUZ/HEVO/3/AMAD*2/4/KIRITATI/6/FRET2*2/4/SNI/TRAP#1/3/KAUZ*2/TRAP//KAUZ/5/KACHU	IG 42132	SERI.1B//KAUZ/HEVO/3/AMAD*2/4/KIRITATI	FRET2*2/4/SNI/TRAP#1/3/KAUZ*2/TRAP//KAUZ/5/KACHU
79	609700	7643518	INDIA-209/5/SERI.1B//KAUZ/HEVO/3/AMAD*2/4/KIRITATI/6/FRET2*2/4/SNI/TRAP#1/3/KAUZ*2/TRAP//KAUZ/5/KACHU	INDIA-209	SERI.1B//KAUZ/HEVO/3/AMAD*2/4/KIRITATI	FRET2*2/4/SNI/TRAP#1/3/KAUZ*2/TRAP//KAUZ/5/KACHU
80	609701	7643537	IRAQ-21/5/SERI.1B//KAUZ/HEVO/3/AMAD*2/4/KIRITATI/6/FRET2*2/4/SNI/TRAP#1/3/KAUZ*2/TRAP//KAUZ/5/KACHU	IRAQ-21	SERI.1B//KAUZ/HEVO/3/AMAD*2/4/KIRITATI	FRET2*2/4/SNI/TRAP#1/3/KAUZ*2/TRAP//KAUZ/5/KACHU
81	609703	7643556	IRAQ-34/5/SERI.1B//KAUZ/HEVO/3/AMAD*2/4/KIRITATI/6/FRET2*2/4/SNI/TRAP#1/3/KAUZ*2/TRAP//KAUZ/5/KACHU	IRAQ-34	SERI.1B//KAUZ/HEVO/3/AMAD*2/4/KIRITATI	FRET2*2/4/SNI/TRAP#1/3/KAUZ*2/TRAP//KAUZ/5/KACHU
82	609705	7643577	H-1496/5/SERI.1B//KAUZ/HEVO/3/AMAD*2/4/KIRITATI/6/FRET2*2/4/SNI/TRAP#1/3/KAUZ*2/TRAP//KAUZ/5/KACHU	H-1496	SERI.1B//KAUZ/HEVO/3/AMAD*2/4/KIRITATI	FRET2*2/4/SNI/TRAP#1/3/KAUZ*2/TRAP//KAUZ/5/KACHU
83	609706	7643587	INDIA-227/5/SERI.1B//KAUZ/HEVO/3/AMAD*2/4/KIRITATI/6/FRET2*2/4/SNI/TRAP#1/3/KAUZ*2/TRAP//KAUZ/5/KACHU	INDIA-227	SERI.1B//KAUZ/HEVO/3/AMAD*2/4/KIRITATI	FRET2*2/4/SNI/TRAP#1/3/KAUZ*2/TRAP//KAUZ/5/KACHU
84	609707	7643639	INDIA-321/5/SERI.1B//KAUZ/HEVO/3/AMAD*2/4/KIRITATI/6/FRET2*2/4/SNI/TRAP#1/3/KAUZ*2/TRAP//KAUZ/5/KACHU	INDIA-321	SERI.1B//KAUZ/HEVO/3/AMAD*2/4/KIRITATI	FRET2*2/4/SNI/TRAP#1/3/KAUZ*2/TRAP//KAUZ/5/KACHU
85	609709	7643668	IRAQ-37/5/SERI.1B//KAUZ/HEVO/3/AMAD*2/4/KIRITATI/6/FRET2*2/4/SNI/TRAP#1/3/KAUZ*2/TRAP//KAUZ/5/KACHU	IRAQ-37	SERI.1B//KAUZ/HEVO/3/AMAD*2/4/KIRITATI	FRET2*2/4/SNI/TRAP#1/3/KAUZ*2/TRAP//KAUZ/5/KACHU
86	609710	7643669	ARLIN_1/AE.SQUARROSA (305)/6/FRET2*2/4/SNI/TRAP#1/3/KAUZ*2/TRAP//KAUZ/5/KACHU/7/HUW234+LR34/PRINIA*2//KIRITATI	ARLIN_1/AE.SQUARROSA (305)	FRET2*2/4/SNI/TRAP#1/3/KAUZ*2/TRAP//KAUZ/5/KACHU	HUW234+LR34/PRINIA*2//KIRITATI
87	609714	7643713	MAYOOR//TK SN1081/AE.SQUARROSA (222)/6/FRET2*2/4/SNI/TRAP#1/3/KAUZ*2/TRAP//KAUZ/5/KACHU/7/HUW234+LR34/PRINIA*2//KIRITATI	MAYOOR//TK SN1081/AE.SQUARROSA (222)	FRET2*2/4/SNI/TRAP#1/3/KAUZ*2/TRAP//KAUZ/5/KACHU	HUW234+LR34/PRINIA*2//KIRITATI
88	609715	7643724	IG 41516/6/FRET2*2/4/SNI/TRAP#1/3/KAUZ*2/TRAP//KAUZ/5/KACHU/7/HUW234+LR34/PRINIA*2//KIRITATI	IG 41516	FRET2*2/4/SNI/TRAP#1/3/KAUZ*2/TRAP//KAUZ/5/KACHU	HUW234+LR34/PRINIA*2//KIRITATI
89	609716	7643738	IG 41613/6/FRET2*2/4/SNI/TRAP#1/3/KAUZ*2/TRAP//KAUZ/5/KACHU/7/HUW234+LR34/PRINIA*2//KIRITATI	IG 41613	FRET2*2/4/SNI/TRAP#1/3/KAUZ*2/TRAP//KAUZ/5/KACHU	HUW234+LR34/PRINIA*2//KIRITATI
90	609718	7643753	IG 42144/6/FRET2*2/4/SNI/TRAP#1/3/KAUZ*2/TRAP//KAUZ/5/KACHU/7/HUW234+LR34/PRINIA*2//KIRITATI	IG 42144	FRET2*2/4/SNI/TRAP#1/3/KAUZ*2/TRAP//KAUZ/5/KACHU	HUW234+LR34/PRINIA*2//KIRITATI
91	609721	7643778	BCN/4/RABI//GS/CRA/3/AE.SQUARROSA (895)/5/HUW234+LR34/PRINIA*2//KIRITATI/6/WHEAR/KRONSTAD F2004	BCN/4/RABI//GS/CRA/3/AE.SQUARROSA (895)	HUW234+LR34/PRINIA*2//KIRITATI	WHEAR/KRONSTAD F2004
92	609722	7643810	SABUF/4/ALTAR 84/AE.SQUARROSA (224)//CUPE/3/CROC_1/AE.SQUARROSA (205)//F27202/5/HUW234+LR34/PRINIA*2//KIRITATI/6/WHEAR/KRONSTAD F2004	SABUF/4/ALTAR 84/AE.SQUARROSA (224)//CUPE/3/CROC_1/AE.SQUARROSA (205)//F27202	HUW234+LR34/PRINIA*2//KIRITATI	WHEAR/KRONSTAD F2004
93	609725	7643832	IG 41793/3/HUW234+LR34/PRINIA*2//KIRITATI/4/WHEAR/KRONSTAD F2004	IG 41793	HUW234+LR34/PRINIA*2//KIRITATI	WHEAR/KRONSTAD F2004
94	609726	7643835	IG 41794/3/HUW234+LR34/PRINIA*2//KIRITATI/4/WHEAR/KRONSTAD F2004	IG 41794	HUW234+LR34/PRINIA*2//KIRITATI	WHEAR/KRONSTAD F2004
95	609730	7643879	IG 107121/3/HUW234+LR34/PRINIA*2//KIRITATI/4/WHEAR/KRONSTAD F2004	IG 107121	HUW234+LR34/PRINIA*2//KIRITATI	WHEAR/KRONSTAD F2004
96	609732	7643922	GARZA/BOY//AE.SQUARROSA (467)/3/WHEAR/KRONSTAD F2004/7/SHA7/VEE#5/5/VEE#8//JUP/BJY/3/F3.71/TRM/4/2*WEAVER/6/SKAUZ/PARUS//PARUS	GARZA/BOY//AE.SQUARROSA (467)	WHEAR/KRONSTAD F2004	SHA7/VEE#5/5/VEE#8//JUP/BJY/3/F3.71/TRM/4/2*WEAVER/6/SKAUZ/PARUS//PARUS
97	609734	7643938	GARZA/BOY//AE.SQUARROSA (520)/3/WHEAR/KRONSTAD F2004/7/SHA7/VEE#5/5/VEE#8//JUP/BJY/3/F3.71/TRM/4/2*WEAVER/6/SKAUZ/PARUS//PARUS	GARZA/BOY//AE.SQUARROSA (520)	WHEAR/KRONSTAD F2004	SHA7/VEE#5/5/VEE#8//JUP/BJY/3/F3.71/TRM/4/2*WEAVER/6/SKAUZ/PARUS//PARUS
98	609735	7643942	DOY1/AE.SQUARROSA (532)//WHEAR/KRONSTAD F2004/7/SHA7/VEE#5/5/VEE#8//JUP/BJY/3/F3.71/TRM/4/2*WEAVER/6/SKAUZ/PARUS//PARUS	DOY1/AE.SQUARROSA (532)	WHEAR/KRONSTAD F2004	SHA7/VEE#5/5/VEE#8//JUP/BJY/3/F3.71/TRM/4/2*WEAVER/6/SKAUZ/PARUS//PARUS
99	609736	7643965	ALTAR 84/AE.SQUARROSA (502)//WHEAR/KRONSTAD F2004/7/SHA7/VEE#5/5/VEE#8//JUP/BJY/3/F3.71/TRM/4/2*WEAVER/6/SKAUZ/PARUS//PARUS	ALTAR 84/AE.SQUARROSA (502)	WHEAR/KRONSTAD F2004	SHA7/VEE#5/5/VEE#8//JUP/BJY/3/F3.71/TRM/4/2*WEAVER/6/SKAUZ/PARUS//PARUS
100	609738	7643989	T.DICOCCON PI225332/AE.SQUARROSA (700)//WHEAR/KRONSTAD F2004/7/SHA7/VEE#5/5/VEE#8//JUP/BJY/3/F3.71/TRM/4/2*WEAVER/6/SKAUZ/PARUS//PARUS	T.DICOCCON PI225332/AE.SQUARROSA (700)	WHEAR/KRONSTAD F2004	SHA7/VEE#5/5/VEE#8//JUP/BJY/3/F3.71/TRM/4/2*WEAVER/6/SKAUZ/PARUS//PARUS
101	609740	7643992	T.DICOCCON CI9309/AE.SQUARROSA (1027)//WHEAR/KRONSTAD F2004/7/SHA7/VEE#5/5/VEE#8//JUP/BJY/3/F3.71/TRM/4/2*WEAVER/6/SKAUZ/PARUS//PARUS	T.DICOCCON CI9309/AE.SQUARROSA (1027)	WHEAR/KRONSTAD F2004	SHA7/VEE#5/5/VEE#8//JUP/BJY/3/F3.71/TRM/4/2*WEAVER/6/SKAUZ/PARUS//PARUS
102	609741	7644002	T.DICOCCON PI94625/AE.SQUARROSA (502)//WHEAR/KRONSTAD F2004/7/SHA7/VEE#5/5/VEE#8//JUP/BJY/3/F3.71/TRM/4/2*WEAVER/6/SKAUZ/PARUS//PARUS	T.DICOCCON PI94625/AE.SQUARROSA (502)	WHEAR/KRONSTAD F2004	SHA7/VEE#5/5/VEE#8//JUP/BJY/3/F3.71/TRM/4/2*WEAVER/6/SKAUZ/PARUS//PARUS
103	609742	7644024	T.DICOCCON CI3686/AE.SQUARROSA (458)//WHEAR/KRONSTAD F2004/7/SHA7/VEE#5/5/VEE#8//JUP/BJY/3/F3.71/TRM/4/2*WEAVER/6/SKAUZ/PARUS//PARUS	T.DICOCCON CI3686/AE.SQUARROSA (458)	WHEAR/KRONSTAD F2004	SHA7/VEE#5/5/VEE#8//JUP/BJY/3/F3.71/TRM/4/2*WEAVER/6/SKAUZ/PARUS//PARUS
104	609743	7644049	D67.2/PARANA 66.270//AE.SQUARROSA (465)/3/WHEAR/KRONSTAD F2004/7/SHA7/VEE#5/5/VEE#8//JUP/BJY/3/F3.71/TRM/4/2*WEAVER/6/SKAUZ/PARUS//PARUS	D67.2/PARANA 66.270//AE.SQUARROSA (465)	WHEAR/KRONSTAD F2004	SHA7/VEE#5/5/VEE#8//JUP/BJY/3/F3.71/TRM/4/2*WEAVER/6/SKAUZ/PARUS//PARUS
105	609745	7644069	SHAG_22/AE.SQUARROSA (721)//WHEAR/KRONSTAD F2004/7/SHA7/VEE#5/5/VEE#8//JUP/BJY/3/F3.71/TRM/4/2*WEAVER/6/SKAUZ/PARUS//PARUS	SHAG_22/AE.SQUARROSA (721)	WHEAR/KRONSTAD F2004	SHA7/VEE#5/5/VEE#8//JUP/BJY/3/F3.71/TRM/4/2*WEAVER/6/SKAUZ/PARUS//PARUS
106	609747	7644079	INDIA-209//WHEAR/KRONSTAD F2004/7/SHA7/VEE#5/5/VEE#8//JUP/BJY/3/F3.71/TRM/4/2*WEAVER/6/SKAUZ/PARUS//PARUS	INDIA-209	WHEAR/KRONSTAD F2004	SHA7/VEE#5/5/VEE#8//JUP/BJY/3/F3.71/TRM/4/2*WEAVER/6/SKAUZ/PARUS//PARUS
107	609751	7644100	H-1534//WHEAR/KRONSTAD F2004/7/SHA7/VEE#5/5/VEE#8//JUP/BJY/3/F3.71/TRM/4/2*WEAVER/6/SKAUZ/PARUS//PARUS	H-1534	WHEAR/KRONSTAD F2004	SHA7/VEE#5/5/VEE#8//JUP/BJY/3/F3.71/TRM/4/2*WEAVER/6/SKAUZ/PARUS//PARUS
108	609752	7644112	QRO95.4.46//WHEAR/KRONSTAD F2004/7/SHA7/VEE#5/5/VEE#8//JUP/BJY/3/F3.71/TRM/4/2*WEAVER/6/SKAUZ/PARUS//PARUS	QRO95.4.46	WHEAR/KRONSTAD F2004	SHA7/VEE#5/5/VEE#8//JUP/BJY/3/F3.71/TRM/4/2*WEAVER/6/SKAUZ/PARUS//PARUS
109	609753	7644125	MEX94.13.1.47//WHEAR/KRONSTAD F2004/7/SHA7/VEE#5/5/VEE#8//JUP/BJY/3/F3.71/TRM/4/2*WEAVER/6/SKAUZ/PARUS//PARUS	MEX94.13.1.47	WHEAR/KRONSTAD F2004	SHA7/VEE#5/5/VEE#8//JUP/BJY/3/F3.71/TRM/4/2*WEAVER/6/SKAUZ/PARUS//PARUS
110	609754	7644145	OAX93.5.1.1//WHEAR/KRONSTAD F2004/7/SHA7/VEE#5/5/VEE#8//JUP/BJY/3/F3.71/TRM/4/2*WEAVER/6/SKAUZ/PARUS//PARUS	OAX93.5.1.1	WHEAR/KRONSTAD F2004	SHA7/VEE#5/5/VEE#8//JUP/BJY/3/F3.71/TRM/4/2*WEAVER/6/SKAUZ/PARUS//PARUS
111	609755	7644160	OAX93.15.1//WHEAR/KRONSTAD F2004/7/SHA7/VEE#5/5/VEE#8//JUP/BJY/3/F3.71/TRM/4/2*WEAVER/6/SKAUZ/PARUS//PARUS	OAX93.15.1	WHEAR/KRONSTAD F2004	SHA7/VEE#5/5/VEE#8//JUP/BJY/3/F3.71/TRM/4/2*WEAVER/6/SKAUZ/PARUS//PARUS
112	609761	7644191	68.111/RGB-U//WARD/3/AE.SQUARROSA (388)/7/SHA7/VEE#5/5/VEE#8//JUP/BJY/3/F3.71/TRM/4/2*WEAVER/6/SKAUZ/PARUS//PARUS/8/CNDO/R143//ENTE/MEXI_2/3/AEGILOPS SQUARROSA (TAUS)/4/WEAVER/5/PICUS/6/TROST/7/TACUPETO F2001	68.111/RGB-U//WARD/3/AE.SQUARROSA (388)	SHA7/VEE#5/5/VEE#8//JUP/BJY/3/F3.71/TRM/4/2*WEAVER/6/SKAUZ/PARUS//PARUS	CNDO/R143//ENTE/MEXI_2/3/AEGILOPS SQUARROSA (TAUS)/4/WEAVER/5/PICUS/6/TROST/7/TACUPETO F2001
113	609765	7644235	ACO89/AE.SQUARROSA (290)/7/SHA7/VEE#5/5/VEE#8//JUP/BJY/3/F3.71/TRM/4/2*WEAVER/6/SKAUZ/PARUS//PARUS/8/CNDO/R143//ENTE/MEXI_2/3/AEGILOPS SQUARROSA (TAUS)/4/WEAVER/5/PICUS/6/TROST/7/TACUPETO F2001	ACO89/AE.SQUARROSA (290)	SHA7/VEE#5/5/VEE#8//JUP/BJY/3/F3.71/TRM/4/2*WEAVER/6/SKAUZ/PARUS//PARUS	CNDO/R143//ENTE/MEXI_2/3/AEGILOPS SQUARROSA (TAUS)/4/WEAVER/5/PICUS/6/TROST/7/TACUPETO F2001
114	609766	7644256	LARU/AE.SQUARROSA (309)/7/SHA7/VEE#5/5/VEE#8//JUP/BJY/3/F3.71/TRM/4/2*WEAVER/6/SKAUZ/PARUS//PARUS/8/CNDO/R143//ENTE/MEXI_2/3/AEGILOPS SQUARROSA (TAUS)/4/WEAVER/5/PICUS/6/TROST/7/TACUPETO F2001	LARU/AE.SQUARROSA (309)	SHA7/VEE#5/5/VEE#8//JUP/BJY/3/F3.71/TRM/4/2*WEAVER/6/SKAUZ/PARUS//PARUS	CNDO/R143//ENTE/MEXI_2/3/AEGILOPS SQUARROSA (TAUS)/4/WEAVER/5/PICUS/6/TROST/7/TACUPETO F2001
115	609767	7644275	PERSIA-101/7/SHA7/VEE#5/5/VEE#8//JUP/BJY/3/F3.71/TRM/4/2*WEAVER/6/SKAUZ/PARUS//PARUS/8/CNDO/R143//ENTE/MEXI_2/3/AEGILOPS SQUARROSA (TAUS)/4/WEAVER/5/PICUS/6/TROST/7/TACUPETO F2001	PERSIA-101	SHA7/VEE#5/5/VEE#8//JUP/BJY/3/F3.71/TRM/4/2*WEAVER/6/SKAUZ/PARUS//PARUS	CNDO/R143//ENTE/MEXI_2/3/AEGILOPS SQUARROSA (TAUS)/4/WEAVER/5/PICUS/6/TROST/7/TACUPETO F2001
116	609773	7644313	INDIA-210/7/SHA7/VEE#5/5/VEE#8//JUP/BJY/3/F3.71/TRM/4/2*WEAVER/6/SKAUZ/PARUS//PARUS/8/CNDO/R143//ENTE/MEXI_2/3/AEGILOPS SQUARROSA (TAUS)/4/WEAVER/5/PICUS/6/TROST/7/TACUPETO F2001	INDIA-210	SHA7/VEE#5/5/VEE#8//JUP/BJY/3/F3.71/TRM/4/2*WEAVER/6/SKAUZ/PARUS//PARUS	CNDO/R143//ENTE/MEXI_2/3/AEGILOPS SQUARROSA (TAUS)/4/WEAVER/5/PICUS/6/TROST/7/TACUPETO F2001
117	609777	7644340	PETTERSON ML68-13/7/SHA7/VEE#5/5/VEE#8//JUP/BJY/3/F3.71/TRM/4/2*WEAVER/6/SKAUZ/PARUS//PARUS/8/CNDO/R143//ENTE/MEXI_2/3/AEGILOPS SQUARROSA (TAUS)/4/WEAVER/5/PICUS/6/TROST/7/TACUPETO F2001	PETTERSON ML68-13	SHA7/VEE#5/5/VEE#8//JUP/BJY/3/F3.71/TRM/4/2*WEAVER/6/SKAUZ/PARUS//PARUS	CNDO/R143//ENTE/MEXI_2/3/AEGILOPS SQUARROSA (TAUS)/4/WEAVER/5/PICUS/6/TROST/7/TACUPETO F2001
118	609788	7644389	GARZA/BOY//AE.SQUARROSA (170)/6/KAUZ//ALTAR 84/AOS/3/PASTOR/4/MILAN/CUPE//SW89.3064/5/KIRITATI/7/SW89.5277/BORL95//SKAUZ/3/PRL/2*PASTOR/4/HEILO	GARZA/BOY//AE.SQUARROSA (170)	KAUZ//ALTAR 84/AOS/3/PASTOR/4/MILAN/CUPE//SW89.3064/5/KIRITATI	SW89.5277/BORL95//SKAUZ/3/PRL/2*PASTOR/4/HEILO
119	609798	7644417	BCN//CETA/AE.SEARSII (34D)/6/KAUZ//ALTAR 84/AOS/3/PASTOR/4/MILAN/CUPE//SW89.3064/5/KIRITATI/7/SW89.5277/BORL95//SKAUZ/3/PRL/2*PASTOR/4/HEILO	BCN//CETA/AE.SEARSII (34D)	KAUZ//ALTAR 84/AOS/3/PASTOR/4/MILAN/CUPE//SW89.3064/5/KIRITATI	SW89.5277/BORL95//SKAUZ/3/PRL/2*PASTOR/4/HEILO
120	609800	7644473	CHEN/AE.SQ//2*OPATA/6/KAUZ//ALTAR 84/AOS/3/PASTOR/4/MILAN/CUPE//SW89.3064/5/KIRITATI/7/SW89.5277/BORL95//SKAUZ/3/PRL/2*PASTOR/4/HEILO	CHEN/AE.SQ//2*OPATA	KAUZ//ALTAR 84/AOS/3/PASTOR/4/MILAN/CUPE//SW89.3064/5/KIRITATI	SW89.5277/BORL95//SKAUZ/3/PRL/2*PASTOR/4/HEILO
121	609803	7644526	IG 43223/6/KAUZ//ALTAR 84/AOS/3/PASTOR/4/MILAN/CUPE//SW89.3064/5/KIRITATI/7/SW89.5277/BORL95//SKAUZ/3/PRL/2*PASTOR/4/HEILO	IG 43223	KAUZ//ALTAR 84/AOS/3/PASTOR/4/MILAN/CUPE//SW89.3064/5/KIRITATI	SW89.5277/BORL95//SKAUZ/3/PRL/2*PASTOR/4/HEILO
122	609792	7644573	68.111/RGB-U//WARD/3/AE.SQUARROSA (696)/6/KAUZ//ALTAR 84/AOS/3/PASTOR/4/MILAN/CUPE//SW89.3064/5/KIRITATI/7/SW89.5277/BORL95//SKAUZ/3/PRL/2*PASTOR/4/HEILO	68.111/RGB-U//WARD/3/AE.SQUARROSA (696)	KAUZ//ALTAR 84/AOS/3/PASTOR/4/MILAN/CUPE//SW89.3064/5/KIRITATI	SW89.5277/BORL95//SKAUZ/3/PRL/2*PASTOR/4/HEILO
123	609793	7644593	68.111/RGB-U//WARD RESEL/3/STIL/4/AE.SQUARROSA (700)/6/KAUZ//ALTAR 84/AOS/3/PASTOR/4/MILAN/CUPE//SW89.3064/5/KIRITATI/7/SW89.5277/BORL95//SKAUZ/3/PRL/2*PASTOR/4/HEILO	68.111/RGB-U//WARD RESEL/3/STIL/4/AE.SQUARROSA (700)	KAUZ//ALTAR 84/AOS/3/PASTOR/4/MILAN/CUPE//SW89.3064/5/KIRITATI	SW89.5277/BORL95//SKAUZ/3/PRL/2*PASTOR/4/HEILO
124	609795	7644625	68.111/RGB-U//WARD/3/FGO/4/RABI/5/AE.SQUARROSA (878)/6/KAUZ//ALTAR 84/AOS/3/PASTOR/4/MILAN/CUPE//SW89.3064/5/KIRITATI/7/SW89.5277/BORL95//SKAUZ/3/PRL/2*PASTOR/4/HEILO	68.111/RGB-U//WARD/3/FGO/4/RABI/5/AE.SQUARROSA (878)	KAUZ//ALTAR 84/AOS/3/PASTOR/4/MILAN/CUPE//SW89.3064/5/KIRITATI	SW89.5277/BORL95//SKAUZ/3/PRL/2*PASTOR/4/HEILO
125	609804	7644665	PERSIA-11/6/KAUZ//ALTAR 84/AOS/3/PASTOR/4/MILAN/CUPE//SW89.3064/5/KIRITATI/7/SW89.5277/BORL95//SKAUZ/3/PRL/2*PASTOR/4/HEILO	PERSIA-11	KAUZ//ALTAR 84/AOS/3/PASTOR/4/MILAN/CUPE//SW89.3064/5/KIRITATI	SW89.5277/BORL95//SKAUZ/3/PRL/2*PASTOR/4/HEILO
126	609810	7644690	CETA/AE.SQUARROSA (409)/5/SW89.5277/BORL95//SKAUZ/3/PRL/2*PASTOR/4/HEILO/6/PRL/2*PASTOR//PBW343*2/KUKUNA/3/ROLF07	CETA/AE.SQUARROSA (409)	SW89.5277/BORL95//SKAUZ/3/PRL/2*PASTOR/4/HEILO	PRL/2*PASTOR//PBW343*2/KUKUNA/3/ROLF07
127	609811	7644703	GARZA/BOY//AE.SQUARROSA (428)/5/SW89.5277/BORL95//SKAUZ/3/PRL/2*PASTOR/4/HEILO/6/PRL/2*PASTOR//PBW343*2/KUKUNA/3/ROLF07	GARZA/BOY//AE.SQUARROSA (428)	SW89.5277/BORL95//SKAUZ/3/PRL/2*PASTOR/4/HEILO	PRL/2*PASTOR//PBW343*2/KUKUNA/3/ROLF07
128	609818	7644751	IG 41736/5/SW89.5277/BORL95//SKAUZ/3/PRL/2*PASTOR/4/HEILO/6/PRL/2*PASTOR//PBW343*2/KUKUNA/3/ROLF07	IG 41736	SW89.5277/BORL95//SKAUZ/3/PRL/2*PASTOR/4/HEILO	PRL/2*PASTOR//PBW343*2/KUKUNA/3/ROLF07
129	609822	7644803	INDIA-211/5/SW89.5277/BORL95//SKAUZ/3/PRL/2*PASTOR/4/HEILO/6/PRL/2*PASTOR//PBW343*2/KUKUNA/3/ROLF07	INDIA-211	SW89.5277/BORL95//SKAUZ/3/PRL/2*PASTOR/4/HEILO	PRL/2*PASTOR//PBW343*2/KUKUNA/3/ROLF07
130	609827	7644820	W163/5/SW89.5277/BORL95//SKAUZ/3/PRL/2*PASTOR/4/HEILO/6/PRL/2*PASTOR//PBW343*2/KUKUNA/3/ROLF07	W163	SW89.5277/BORL95//SKAUZ/3/PRL/2*PASTOR/4/HEILO	PRL/2*PASTOR//PBW343*2/KUKUNA/3/ROLF07
131	609834	7644852	IG 43190/4/PRL/2*PASTOR//PBW343*2/KUKUNA/3/ROLF07/5/NELOKI	IG 43190	PRL/2*PASTOR//PBW343*2/KUKUNA/3/ROLF07	NELOKI
132	609829	7644875	IG 41217/4/PRL/2*PASTOR//PBW343*2/KUKUNA/3/ROLF07/5/NELOKI	IG 41217	PRL/2*PASTOR//PBW343*2/KUKUNA/3/ROLF07	NELOKI
133	609833	7644912	IG 42768/4/PRL/2*PASTOR//PBW343*2/KUKUNA/3/ROLF07/5/NELOKI	IG 42768	PRL/2*PASTOR//PBW343*2/KUKUNA/3/ROLF07	NELOKI
134	609836	7644933	IG 122784/4/PRL/2*PASTOR//PBW343*2/KUKUNA/3/ROLF07/5/NELOKI	IG 122784	PRL/2*PASTOR//PBW343*2/KUKUNA/3/ROLF07	NELOKI
135	609839	7644951	IG 122791/4/PRL/2*PASTOR//PBW343*2/KUKUNA/3/ROLF07/5/NELOKI	IG 122791	PRL/2*PASTOR//PBW343*2/KUKUNA/3/ROLF07	NELOKI
136	609841	7644966	H-1583/4/PRL/2*PASTOR//PBW343*2/KUKUNA/3/ROLF07/5/NELOKI	H-1583	PRL/2*PASTOR//PBW343*2/KUKUNA/3/ROLF07	NELOKI
137	609842	7644990	H-1681A/4/PRL/2*PASTOR//PBW343*2/KUKUNA/3/ROLF07/5/NELOKI	H-1681A	PRL/2*PASTOR//PBW343*2/KUKUNA/3/ROLF07	NELOKI
138	609844	7644999	H-1698/4/PRL/2*PASTOR//PBW343*2/KUKUNA/3/ROLF07/5/NELOKI	H-1698	PRL/2*PASTOR//PBW343*2/KUKUNA/3/ROLF07	NELOKI
139	609849	7645045	INDIA-106/4/PRL/2*PASTOR//PBW343*2/KUKUNA/3/ROLF07/5/NELOKI	INDIA-106	PRL/2*PASTOR//PBW343*2/KUKUNA/3/ROLF07	NELOKI
140	609851	7645053	OAX92.1.3/4/PRL/2*PASTOR//PBW343*2/KUKUNA/3/ROLF07/5/NELOKI	OAX92.1.3	PRL/2*PASTOR//PBW343*2/KUKUNA/3/ROLF07	NELOKI
141	609854	7645073	TXL92.7.5.1/4/PRL/2*PASTOR//PBW343*2/KUKUNA/3/ROLF07/5/NELOKI	TXL92.7.5.1	PRL/2*PASTOR//PBW343*2/KUKUNA/3/ROLF07	NELOKI
142	609855	7645090	ALG86/4/FGO/PALES//MEXI_1/3/RUFF/FGO/5/ENTE/6/AE.SQUARROSA (254)/7/NELOKI/8/ATTILA*2/PBW65//MURGA	ALG86/4/FGO/PALES//MEXI_1/3/RUFF/FGO/5/ENTE/6/AE.SQUARROSA (254)	NELOKI	ATTILA*2/PBW65//MURGA
143	609856	7645108	CROC_1/AE.SQUARROSA (256)//NELOKI/3/ATTILA*2/PBW65//MURGA	CROC_1/AE.SQUARROSA (256)	NELOKI	ATTILA*2/PBW65//MURGA
144	609857	7645126	GAN/AE.SQUARROSA (267)//NELOKI/3/ATTILA*2/PBW65//MURGA	GAN/AE.SQUARROSA (267)	NELOKI	ATTILA*2/PBW65//MURGA
145	609858	7645143	D67.2/PARANA 66.270//AE.SQUARROSA (301)/3/NELOKI/4/ATTILA*2/PBW65//MURGA	D67.2/PARANA 66.270//AE.SQUARROSA (301)	NELOKI	ATTILA*2/PBW65//MURGA
146	609859	7645154	ALG86/4/FGO/PALES//MEXI_1/3/RUFF/FGO/5/ENTE/6/AE.SQUARROSA (723)/7/NELOKI/8/ATTILA*2/PBW65//MURGA	ALG86/4/FGO/PALES//MEXI_1/3/RUFF/FGO/5/ENTE/6/AE.SQUARROSA (723)	NELOKI	ATTILA*2/PBW65//MURGA
147	609860	7645167	68.111/RGB-U//WARD/3/FGO/4/RABI/5/AE.SQUARROSA (809)/6/NELOKI/7/ATTILA*2/PBW65//MURGA	68.111/RGB-U//WARD/3/FGO/4/RABI/5/AE.SQUARROSA (809)	NELOKI	ATTILA*2/PBW65//MURGA
148	609862	7645184	INDIA-46/NELOKI/3/ATTILA*2/PBW65//MURGA	INDIA-46	NELOKI	ATTILA*2/PBW65//MURGA
149	609863	7645204	INDIA-57/NELOKI/3/ATTILA*2/PBW65//MURGA	INDIA-57	NELOKI	ATTILA*2/PBW65//MURGA
150	609864	7645212	INDIA-44/NELOKI/3/ATTILA*2/PBW65//MURGA	INDIA-44	NELOKI	ATTILA*2/PBW65//MURGA
151	609878	7645221	ARVAND 1/3/ATTILA*2/PBW65//MURGA/4/REEDLING #1	ARVAND 1	ATTILA*2/PBW65//MURGA	REEDLING #1
152	609866	7645234	LOCAL RED/AE.SQUARROSA (222)/3/ATTILA*2/PBW65//MURGA/4/REEDLING #1	LOCAL RED/AE.SQUARROSA (222)	ATTILA*2/PBW65//MURGA	REEDLING #1
153	609868	7645251	CETA/AE.SQUARROSA (533)/3/ATTILA*2/PBW65//MURGA/4/REEDLING #1	CETA/AE.SQUARROSA (533)	ATTILA*2/PBW65//MURGA	REEDLING #1
154	609869	7645258	GARZA/BOY//AE.SQUARROSA (179)/3/ATTILA*2/PBW65//MURGA/4/REEDLING #1	GARZA/BOY//AE.SQUARROSA (179)	ATTILA*2/PBW65//MURGA	REEDLING #1
155	609870	7645275	68.111/RGB-U//WARD RESEL/3/STIL/4/AE.SQUARROSA (617)/5/ATTILA*2/PBW65//MURGA/6/REEDLING #1	68.111/RGB-U//WARD RESEL/3/STIL/4/AE.SQUARROSA (617)	ATTILA*2/PBW65//MURGA	REEDLING #1
156	609871	7645287	68.111/RGB-U//WARD/3/FGO/4/RABI/5/AE.SQUARROSA (878)/6/ATTILA*2/PBW65//MURGA/7/REEDLING #1	68.111/RGB-U//WARD/3/FGO/4/RABI/5/AE.SQUARROSA (878)	ATTILA*2/PBW65//MURGA	REEDLING #1
157	609877	7645318	IWA8612641/3/ATTILA*2/PBW65//MURGA/4/REEDLING #1	IWA8612641	ATTILA*2/PBW65//MURGA	REEDLING #1
158	609884	7645338	IG 41624/REEDLING #1/6/CNO79//PF70354/MUS/3/PASTOR/4/BAV92*2/5/FH6-1-7	IG 41624	REEDLING #1	CNO79//PF70354/MUS/3/PASTOR/4/BAV92*2/5/FH6-1-7
159	609886	7645368	IG 107117/REEDLING #1/6/CNO79//PF70354/MUS/3/PASTOR/4/BAV92*2/5/FH6-1-7	IG 107117	REEDLING #1	CNO79//PF70354/MUS/3/PASTOR/4/BAV92*2/5/FH6-1-7
160	609890	7645395	68.111/RGB-U//WARD/3/FGO/4/RABI/5/AE.SQUARROSA (809)/6/CNO79//PF70354/MUS/3/PASTOR/4/BAV92*2/5/FH6-1-7/7/KACHU #1/KIRITATI//KACHU	68.111/RGB-U//WARD/3/FGO/4/RABI/5/AE.SQUARROSA (809)	CNO79//PF70354/MUS/3/PASTOR/4/BAV92*2/5/FH6-1-7	KACHU #1/KIRITATI//KACHU
161	609891	7645435	INDIA-209/6/CNO79//PF70354/MUS/3/PASTOR/4/BAV92*2/5/FH6-1-7/7/KACHU #1/KIRITATI//KACHU	INDIA-209	CNO79//PF70354/MUS/3/PASTOR/4/BAV92*2/5/FH6-1-7	KACHU #1/KIRITATI//KACHU
162	609893	7645463	INDIA-227/6/CNO79//PF70354/MUS/3/PASTOR/4/BAV92*2/5/FH6-1-7/7/KACHU #1/KIRITATI//KACHU	INDIA-227	CNO79//PF70354/MUS/3/PASTOR/4/BAV92*2/5/FH6-1-7	KACHU #1/KIRITATI//KACHU
163	609899	7645475	DOY1/AE.SQUARROSA (318)/3/KACHU #1/KIRITATI//KACHU/4/PBW343*2/KUKUNA*2//FRTL/PIFED	DOY1/AE.SQUARROSA (318)	KACHU #1/KIRITATI//KACHU	PBW343*2/KUKUNA*2//FRTL/PIFED
164	609916	7645490	QRO94.1.4/3/KACHU #1/KIRITATI//KACHU/4/PBW343*2/KUKUNA*2//FRTL/PIFED	QRO94.1.4	KACHU #1/KIRITATI//KACHU	PBW343*2/KUKUNA*2//FRTL/PIFED
165	609917	7645511	JAL95.4.3/3/KACHU #1/KIRITATI//KACHU/4/PBW343*2/KUKUNA*2//FRTL/PIFED	JAL95.4.3	KACHU #1/KIRITATI//KACHU	PBW343*2/KUKUNA*2//FRTL/PIFED
166	609897	7645542	KAPUDE/AE.SQUARROSA (385)/3/KACHU #1/KIRITATI//KACHU/4/PBW343*2/KUKUNA*2//FRTL/PIFED	KAPUDE/AE.SQUARROSA (385)	KACHU #1/KIRITATI//KACHU	PBW343*2/KUKUNA*2//FRTL/PIFED
167	609901	7645570	D67.2/PARANA 66.270//AE.SQUARROSA (788)/3/KACHU #1/KIRITATI//KACHU/4/PBW343*2/KUKUNA*2//FRTL/PIFED	D67.2/PARANA 66.270//AE.SQUARROSA (788)	KACHU #1/KIRITATI//KACHU	PBW343*2/KUKUNA*2//FRTL/PIFED
168	609902	7645572	D67.2/PARANA 66.270//AE.SQUARROSA (1068)/3/KACHU #1/KIRITATI//KACHU/4/PBW343*2/KUKUNA*2//FRTL/PIFED	D67.2/PARANA 66.270//AE.SQUARROSA (1068)	KACHU #1/KIRITATI//KACHU	PBW343*2/KUKUNA*2//FRTL/PIFED
169	609903	7645586	D67.2/PARANA 66.270//AE.SQUARROSA (1074)/3/KACHU #1/KIRITATI//KACHU/4/PBW343*2/KUKUNA*2//FRTL/PIFED	D67.2/PARANA 66.270//AE.SQUARROSA (1074)	KACHU #1/KIRITATI//KACHU	PBW343*2/KUKUNA*2//FRTL/PIFED
170	609906	7645610	D67.2/PARANA 66.270//AE.SQUARROSA (354)/3/KACHU #1/KIRITATI//KACHU/4/PBW343*2/KUKUNA*2//FRTL/PIFED	D67.2/PARANA 66.270//AE.SQUARROSA (354)	KACHU #1/KIRITATI//KACHU	PBW343*2/KUKUNA*2//FRTL/PIFED
171	609908	7645633	CETA/AE.SQUARROSA (954)/3/KACHU #1/KIRITATI//KACHU/4/PBW343*2/KUKUNA*2//FRTL/PIFED	CETA/AE.SQUARROSA (954)	KACHU #1/KIRITATI//KACHU	PBW343*2/KUKUNA*2//FRTL/PIFED
172	609909	7645644	YAV_2/TEZ//AE.SQUARROSA (249)/3/KACHU #1/KIRITATI//KACHU/4/PBW343*2/KUKUNA*2//FRTL/PIFED	YAV_2/TEZ//AE.SQUARROSA (249)	KACHU #1/KIRITATI//KACHU	PBW343*2/KUKUNA*2//FRTL/PIFED
173	609914	7645680	IRAQ-50/3/KACHU #1/KIRITATI//KACHU/4/PBW343*2/KUKUNA*2//FRTL/PIFED	IRAQ-50	KACHU #1/KIRITATI//KACHU	PBW343*2/KUKUNA*2//FRTL/PIFED
174	609921	7645690	IG 41237/3/PBW343*2/KUKUNA*2//FRTL/PIFED/4/QUAIU #1	IG 41237	PBW343*2/KUKUNA*2//FRTL/PIFED	QUAIU #1
175	609920	7645743	YAV_2/TEZ//AE.SQUARROSA (249)/3/PBW343*2/KUKUNA*2//FRTL/PIFED/4/QUAIU #1	YAV_2/TEZ//AE.SQUARROSA (249)	PBW343*2/KUKUNA*2//FRTL/PIFED	QUAIU #1
176	609928	7645778	W98/3/PBW343*2/KUKUNA*2//FRTL/PIFED/4/QUAIU #1	W98	PBW343*2/KUKUNA*2//FRTL/PIFED	QUAIU #1
177	609941	7645860	OAX93.10.1/ROLF07//NAVJ07	OAX93.10.1	ROELFS F2007	NAVOJOA M2007
178	609945	7645866	AE.SQUARROSA (1031)/DVERD_2//NAVJ07/3/KACHU	AE.SQUARROSA (1031)/DVERD_2	NAVOJOA M2007	KACHU
179	609946	7645891	68.111/RGB-U//WARD RESEL/3/STIL/4/AE.SQUARROSA (675)/5/NAVJ07/6/KACHU	68.111/RGB-U//WARD RESEL/3/STIL/4/AE.SQUARROSA (675)	NAVOJOA M2007	KACHU
180	609947	7645904	68.111/RGB-U//WARD/3/FGO/4/RABI/5/AE.SQUARROSA (675)/6/NAVJ07/7/KACHU	68.111/RGB-U//WARD/3/FGO/4/RABI/5/AE.SQUARROSA (675)	NAVOJOA M2007	KACHU
181	609950	7645944	D67.2/PARANA 66.270//AE.SQUARROSA (238)/3/NAVJ07/4/KACHU	D67.2/PARANA 66.270//AE.SQUARROSA (238)	NAVOJOA M2007	KACHU
182	609952	7645953	IG 41468/NAVJ07//KACHU	IG 41468	NAVOJOA M2007	KACHU
183	609949	7645961	68.111/RGB-U//WARD/3/AE.SQUARROSA (452)/4/2*OASIS/SKAUZ//4*BCN/5/NAVJ07/6/KACHU	68.111/RGB-U//WARD/3/AE.SQUARROSA (452)/4/2*OASIS/SKAUZ//4*BCN	NAVOJOA M2007	KACHU
