# Supplementary material for: Harnessing genetic potential of wheat germplasm banks through impact-oriented-prebreeding for future food and nutritional security
Source: Sci Rep. 2018 Aug 21;8:12527. doi: 10.1038/s41598-018-30667-4 (PMC6104032; doi:10.1038/s41598-018-30667-4)
Supplement: Supplementary file 7 — Dataset 11 [file 41598_2018_30667_MOESM7_ESM.xlsx]

## Sheet: Supp Table 11A
	Table S11A. Details of all 10,111 SNPs recalled in PBL population. The chromosome location, position and sequence informations obtained from DArT-seq Pyt Ltd
	S.No.	CloneID	Chromosome	Position (Morgan)	Alleles	AlleleSequence	Allele ID
	1	993127	1A	0.02369	T/C	TGCAGATACAGAAAGAATTTCAAGGAAGAGCTGAAACTTCTCCTCTTTAGAACCAAGAGAAAGAAATAT	993127|F|0-19:T>C-19:T>C
	2	1005431	1A	0.06814	A/G	TGCAGTGGCCAGTGACGCCGCAGATGAAGTAGTGCTTCCCCGCGGTCTTGAGCACGATGGTGGTGGCGC	1005431|F|0-53:A>G-53:A>G
	3	1103447	1A	0.06814	A/G	TGCAGATTTTACAGGTGAACCTGGTCAATAAATAAATAAATAGACTGCATCATTGCTGGGTTTGTACTT	1103447|F|0-51:A>G-51:A>G
	4	1267221	1A	0.06814	T/C	TGCAGATCATTGATTGAGAGGAGGAAGGAGCGGAGTGAAAGAATTCATCAAATCGGTGGTCATGCAACG	1267221|F|0-14:T>C-14:T>C
	5	993293	1A	0.06814	G/A	TGCAGTTCACCTGTGTTGGGGGAGTTTCTTCCGAGAGTTCCAATGGCGGAGCTGGTGGCCGCCATGGCC	993293|F|0-19:G>A-19:G>A
	6	2266418	1A	0.11314	T/C	TGCAGCTCTGGCGGGCTACAGCCGTCGTACCACGGCTCCAGGGTGCTCCGTTCGCCTGACCTCCTCCTT	2266418|F|0-27:T>C-27:T>C
	7	3021967	1A	0.145277	C/A	TGCAGTCTATAGTCATATAATAAAAAACACATGATACCCCCGAGATCGGAAGAGCGGTTCAGCAGGAAT	3021967|F|0-36:C>A-36:C>A
	8	2275375	1A	0.14701	T/C	TGCAGTCGGATCTCACTAGTCCGTACGCCCGTGCCTCGCTCTTGGCAATCGATATGTCCATGAGTTCCA	2275375|F|0-16:T>C-16:T>C
	9	1043336	1A	0.149831	A/G	TGCAGCTATAGTGGTTGGATTTGGATACTTGCAGGGGAGGAAAGAAGGGAGATGGGAGATTGGGAGGGC	1043336|F|0-7:A>G-7:A>G
	10	1093633	1A	0.149831	C/T	TGCAGCAATCGGTCGCTCTGTTCGTTCAACTACCCGAGCCGTAGTTGAACTCGCCGTCGCGTCCCATAT	1093633|F|0-38:C>T-38:C>T
	11	1204785	1A	0.150899	T/C	TGCAGGAAGGGCGCGGTAAAAAAAACCTACTAGCTCTAGCTGCTAGCGCCATCGGCCACGACTGGGATT	1204785|F|0-68:T>C-68:T>C
	12	1144874	1A	0.15849	A/G	TGCAGCTGAGCCGAGCCGCGGACTCTGCTGCACGCAGCCATGGACGAACGCCTCCGAGATCGGAAGAGC	1144874|F|0-35:A>G-35:A>G
	13	1076290	1A	0.166925	A/G	TGCAGCTTGATAGCGAAGCCCTTGGGCAGGAAGGCGTTGAAGCCGAGGATGAGCTCCGAGATCGGAAGA	1076290|F|0-11:A>G-11:A>G
	14	1007201	1A	0.2624	A/G	TGCAGTGGCGAACCCATGGCCGTCCTGCGACAACTGTGACTCATGCACCAAGTCCAACTCTCCGAGATC	1007201|F|0-42:A>G-42:A>G
	15	2257989	1A	0.26802	C/T	TGCAGAACAAGTAGGCCAAGAATTTGTCATGGCAGAGACGTCTAATGCCAGAATACAGGCGATCGGATC	2257989|F|0-63:C>T-63:C>T
	16	3064386	1A	0.28258	A/G	TGCAGAAATTATTGCGTGAGCAAATTTTCGCACGGAAGAACAGGTCCGAGATCGGAAGAGCGGTTCAGC	3064386|F|0-36:A>G-36:A>G
	17	1204920	1A	0.28475	G/A	TGCAGATGATGTGTTCTGCCCCGCAGCCAAAGCTAGTGGCCACTTTTTGTTATGTTCTGCATCACGCAT	1204920|F|0-17:G>A-17:G>A
	18	1695192	1A	0.28475	T/A	TGCAGGCACCAAACAAGCGTCAGTAAGCTGCTATACTGACTTACTCGAGGAGGAGCAAAACAAAAGCGA	1695192|F|0-36:T>A-36:T>A
	19	1696485	1A	0.28475	G/C	TGCAGGCAGCAAACAAGCATCGGTAAGCTGCTATACTGACCTACTCGAGGAGGAGCAAAACAGAAGCGA	1696485|F|0-8:G>C-8:G>C
	20	1094719	1A	0.286102	C/G	TGCAGCAGGAGCAGCCGCACGCGGTGCCGCACTTGCAGGTGGTGCAGTCGCAGCCGCCGAGATCGGAAG	1094719|F|0-19:C>G-19:C>G
	21	1013283	1A	0.325084	C/G	TGCAGCCACAACCGTGATCAAGTCAGGTTGACTGGACATCCTAAAGTTCTCATCCTTGATCTGTGCAAT	1013283|F|0-48:C>G-48:C>G
	22	1093661	1A	0.325084	A/G	TGCAGATGCAGCCGTCGTCGCCAACCCCCTCCACGACGACGACATCCTCAGGGAGATCCTGCTCCGCCT	1093661|F|0-38:A>G-38:A>G
	23	989159	1A	0.325084	T/C	TGCAGTTCTGTGGGCGACAGCGCGAACATGTCCCCGTGGCACGTGTGTATCGCGCGGCAGTGGTCACGC	989159|F|0-8:T>C-8:T>C
	24	1159673	1A	0.35151	G/A	TGCAGCATCGCAGCATCCCCTTTGTTATGGAGATAGCATCTCAAGAAGATGCAGCGTTCAGGATCGAGA	1159673|F|0-55:G>A-55:G>A
	25	3222161	1A	0.361333	C/G	TGCAGAATTTGAAAATACGTCACCAATCCATTGTCGTCCAGCCCGAGATCGGAAGAGCGGTTCAGCAGG	3222161|F|0-38:C>G-38:C>G
	26	1054654	1A	0.391738	A/G	TGCAGCAGCAACAACACATGAAGATCAGCATTTTGCACAACCAAGTAACCAAATTGAGCTGATCTCCAA	1054654|F|0-10:A>G-10:A>G
	27	1228019	1A	0.391738	T/A	TGCAGCTTAGAGAAACTCTACCATAATTGCCGTCTTAAGGAGCATGGCGCATAAAAGTATCAGCTTAAT	1228019|F|0-27:T>A-27:T>A
	28	1863421	1A	0.391738	A/G	TGCAGTGTAGGTACGTACCCTGTGCGGTATATCCGTAGGTAGACGACGGAATCGAGGCCCGCGTGCTGG	1863421|F|0-50:A>G-50:A>G
	29	1221968	1A	0.400228	G/T	TGCAGCGACGAGATGGGCGCGGTGGCGACGCCCGCCATCTCGGCGTTCGCCCTCGCCTTGAGCTTCTTC	1221968|F|0-33:G>T-33:G>T
	30	3028141	1A	0.408735	A/G	TGCAGCTTGCTATCGTTGCTCTCCGCAGCGTCCATGGATAGCACCGAGATCGGAAGAGCGGTTCAGCAG	3028141|F|0-11:A>G-11:A>G
	31	1092922	1A	0.41297	G/T	TGCAGATGGGCGTGCTGTACGTGTGCCTCTACCTCATCGCGCTCGGCACCGAGATCGGAAGAGCGGTTC	1092922|F|0-40:G>T-40:G>T
	32	1070756	1A	0.454298	C/G	TGCAGGCGGCAGTATAAAAAAGACCGTGCAGCAGGCAACATTGTTTACAGGTTACAGCATCAAAAGGTG	1070756|F|0-24:C>G-24:C>G
	33	1084833	1A	0.454298	C/T	TGCAGTCGCCGCGGCCACCTTCTCGGTTCAACTGTAGCCGCCGCCGCCGCCGCCAGACCGTCGCCGAGA	1084833|F|0-18:C>T-18:C>T
	34	1100955	1A	0.454298	C/T	TGCAGAAAAGCATGTAGCAGCAGCAGCAGCACTCCAAATACTACTACTACAAAGAGAGCAAACTGATGA	1100955|F|0-33:C>T-33:C>T
	35	1102916	1A	0.454298	T/G	TGCAGGAAAATACTCAATTGCACTGCGGCAGAGGGCCAGGCCCATTGCCTATGTGCGAGACGTGCAACC	1102916|F|0-10:T>G-10:T>G
	36	1245046	1A	0.468378	G/A	TGCAGTTCTGAACCGAGCTCCGTCGGAGTCCGCCCGCGGTCTGCCTCCCGAGATCGGAAGAGCGGTTCA	1245046|F|0-35:G>A-35:G>A
	37	1126027	1A	0.516526	T/G	TGCAGACCACGGGGGCCGCTGTCGCGCGTAGATGGCGCCAGAGCGAGCGGGCAGCGCCGAGATCGGAAG	1126027|F|0-19:T>G-19:T>G
	38	1052695	1A	0.65562	C/G	TGCAGATATAATTTGAGCATGATTACCGTAGTACGCATGGCCTGATGCGTTGCAGATGTCGGCATGGCG	1052695|F|0-41:C>G-41:C>G
	39	1091032	1A	0.69304	A/G	TGCAGACACGGCGACAGATCGGGGGCGAAATAGACGACGGCCGACCCCGATTCCGAGATCGGAAGAGCG	1091032|F|0-5:A>G-5:A>G
	40	992286	1A	0.706876	T/C	TGCAGCGTGGTTCTAGAGGAGGGGATGAAGCAGGATCTGTGCGGAGAAGGGGAAGAGGGCAGCGGCCGA	992286|F|0-37:T>C-37:T>C
	41	1102253	1A	0.71134	T/C	TGCAGCACGTCCAGAACCAACACCCCATCCAGAGACGGGTCTACAAACACCCCTGTCGCTTGTACCGAG	1102253|F|0-55:T>C-55:T>C
	42	1234731	1A	0.724	G/A	TGCAGGTCAGATCTGTACGCGGAGACTCAGGAGCTGCGGCAAAAGGTACGTACAGATCGCAGAAATTCT	1234731|F|0-20:G>A-20:G>A
	43	1863459	1A	0.724	G/A	TGCAGGTAGGAGGAGCCGATGTTGTCGACGCTCTGGTACAGGCGGCCGATGCTCCCGTGCATGGTGCCG	1863459|F|0-17:G>A-17:G>A
	44	1091676	1A	0.74163	C/T	TGCAGGTCACGGCGTGATGGGCCGATTTCCCATGGTGGTATATAGTAGCAAGCCCGAGATCGGAAGAGC	1091676|F|0-9:C>T-9:C>T
	45	1121822	1A	0.74163	C/G	TGCAGTTTGTTACTGCATGCAGCAGGGGCCGTTGGAGGCAGCCGCGTCGTGCGTATAGCAGTGCGTCGT	1121822|F|0-12:C>G-12:C>G
	46	3022776	1A	0.74163	G/T	TGCAGGCAAAGGATGGAAGAAACCATGTCTAATTTGCTACTCCCGAGATCGGAAGAGCGGTTCAGCAGG	3022776|F|0-26:G>T-26:G>T
	47	3064797	1A	0.74163	C/T	TGCAGTTCCACGGCTTCCACGGCGTGAAGCAGGAGGAGAAGAAGCTCGGGCAGAAGTTCGTGGTCGACG	3064797|F|0-10:C>T-10:C>T
	48	991908	1A	0.74163	C/T	TGCAGACCCGTGCGGAATCGTCCCAGCGCACGCACGCGCCTCTTGCCTGTCGGTCGTTTCGGTTGCGGA	991908|F|0-23:C>T-23:C>T
	49	1092638	1A	0.75195	A/G	TGCAGAAATAGGGTCTCCAAAACATGGCAGGCAGAGAGCAGCACATGCAAGGCTTCCTCCGACATGCTA	1092638|F|0-9:A>G-9:A>G
	50	1237602	1A	0.75195	G/T	TGCAGGTGTATCGCGATAGAGACGTAGGAGTACAGTATCAAGGTTGCTTATATAGTTATTTAAGCTCGC	1237602|F|0-12:G>T-12:G>T
	51	1082710	1A	0.76477	G/A	TGCAGATTGTGCAGATTCTTAACTAACTCAGTGTTGCTGCCAAACGAAGGTTTCTGTGAGGTTTGATCC	1082710|F|0-59:G>A-59:G>A
	52	1072456	1A	0.77019	C/G	TGCAGTTGATGGTGTTGGAAACAATATATGGACACTTGGTTATTTCTTTGAGTTGACACAAGTCCAATG	1072456|F|0-63:C>G-63:C>G
	53	1093111	1A	0.77019	C/T	TGCAGGCTGGCCGCTGTAGACGCACGTGTTATGGCATTGGAATCACTAACTCGGGATTACCCGAGATCG	1093111|F|0-20:C>T-20:C>T
	54	1043910	1A	0.7879	A/C	TGCAGTTATCAGTTAACCATACGTGTATTTGTGTGCTAATTTACAGCAAGCTCCTGCTCCCGATCAGAG	1043910|F|0-42:A>C-42:A>C
	55	1079222	1A	0.78915	C/T	TGCAGCTCAGGCAGTGGCAAATCTAGGAGGAGAACTAAGGGCAAGCTCAACTTCTCTACAAGGGCTGGA	1079222|F|0-7:C>T-7:C>T
	56	2277788	1A	0.80222	G/T	TGCAGTAACACACACAAATCGTATCATTAGATCACCATGGATGACGAATTGGTGTTTCGAGAAGCACAG	2277788|F|0-53:G>T-53:G>T
	57	2278913	1A	0.81131	T/A	TGCAGATCAACTTGCTGATATGCTGACTAAGGCACTGGGTCGCGTGCGCCATGTCGAGATGCGGCAGAG	2278913|F|0-15:T>A-15:T>A
	58	1771898	1A	0.83699	A/G	TGCAGTTTTTCGAAAGAAAATTAAAGAGATGCAGGCAAAGAAGGATGCGCCATTGCATGCTAATTAACT	1771898|F|0-24:A>G-24:A>G
	59	980765	1A	0.875152	C/T	TGCAGGAAGGAGCGCGCGATGGCGTAGAGCATCTCCGCCTCCACGCCCAGCCGCTGCGTGAAGCTCAGC	980765|F|0-50:C>T-50:C>T
	60	1130132	1A	0.94452	A/G	TGCAGATGCCGACGTACGCGAACCCGATGGCGGTGGAGGTGTGGGTGCTGATCAAGCGCGCCTTCACCA	1130132|F|0-5:A>G-5:A>G
	61	1092053	1A	0.98168	T/C	TGCAGGTGGCAGCGCCCACAGTTTGCACCTACAACATCCTCATGGGCTGCTGCTGCCGCGTGCATCGCC	1092053|F|0-60:T>C-60:T>C
	62	2281371	1A	1.01144	G/C	TGCAGCTCGTGGCGCAGCAGTTCGAGGACACGCTGGTCCGCATCCTCCTCGCCGCCGCCGCCGTCTCCT	2281371|F|0-10:G>C-10:G>C
	63	992826	1A	1.01625	T/C	TGCAGGATGAAGAGCGAGGCCCAGGCGAGGGTGGCGATGATGATGAAGAGGGAGCCCAGGAACCACTCC	992826|F|0-37:T>C-37:T>C
	64	978559	1A	1.01726	G/A	TGCAGGTGTGTTGTTGCCGCTCTCTCTCACGCTAGACTGGAGGTAGACGCATCACTTTTTTCTGGCGAC	978559|F|0-39:G>A-39:G>A
	65	1047696	1A	1.01983	A/T	TGCAGTTTGGTAAGCATGCATGCAGACGGTAGGATTGAGGTGGAGATGGAGGGCTGTGCAAAAACCCCG	1047696|F|0-11:A>T-11:A>T
	66	1063493	1A	1.01983	G/A	TGCAGGTCTTGCGGGGCCTGAAGGAGTTACCAATGTGGCATCGGTTTAGTTATGTTAGCACACCTAGTT	1063493|F|0-22:G>A-22:G>A
	67	1126925	1A	1.07462	G/A	TGCAGCGGCCGTTGTGCCCGCTGGGGTGGGCTGCTGTGCAGCACCACGCCGAGATCGGAAGAGCGGTTC	1126925|F|0-35:G>A-35:G>A
	68	1048305	1A	1.08625	G/T	TGCAGATACAGAGGAACGACATGTATCTACGATCGCTGTAGAGGGACATAGAGACGTGCATGCTACAAT	1048305|F|0-12:G>T-12:G>T
	69	1093186	1A	1.09131	G/T	TGCAGGGCGTACAGCATGGATGTAGCCGCGGCGATGATCTCCTGGACGACGGCGCTGGCTCCGAGATCG	1093186|F|0-43:G>T-43:G>T
	70	3030753	1A	1.10074	G/A	TGCAGAGAGCGCCCGTCGAGTTTTCCCTCTCGCAACCGCCGAGATCGGAAGAGCGGTTCAGCAGGAATG	3030753|F|0-14:G>A-14:G>A
	71	1187863	1A	1.10786	T/A	TGCAGCGTTCGCATCCTAGTTTGAATCCCACTACTAGCAGAATATTGTTCCTTTTTGTCCGATTTATTT	1187863|F|0-45:T>A-45:T>A
	72	1244238	1A	1.10786	T/C	TGCAGGTGTGTAGCTGGGCGCGCTTGCCACTACGCCACAGAGTCGCTGTTGACGTGATCCAGGCGAAAG	1244238|F|0-10:T>C-10:T>C
	73	992543	1A	1.11924	A/C	TGCAGAAGAAGAACCTGGAGGAGCCTCACTCTCGCGCCGAGGTAGATTAACCCGACCGAGATCGGAAGA	992543|F|0-8:A>C-8:A>C
	74	2277551	1A	1.13255	C/A	TGCAGCAATTCATCGAACAGGTGGCGTGCGTCCTCCCCGCTGAGCTTCCCGAGATCGGAAGAGCGGTTC	2277551|F|0-31:C>A-31:C>A
	75	1020196	1A	1.14503	A/G	TGCAGTTCCACCGTGCCACCACCTCACAGGGAGCGGGTCAGCCACAACCTTGGGCTGGCCTTGGGTGTG	1020196|F|0-39:A>G-39:A>G
	76	1019639	1A	1.14536	C/T	TGCAGTTGTAACCAGGCCCATTGGTGGCGTTGACACAGTCGCTGTGATTGCTGACGCAGGCGTACTCCG	1019639|F|0-17:C>T-17:C>T
	77	1088821	1A	1.14809	A/G	TGCAGTGTCTTGACCAGGAGTACTGCGCTACCCTTGCGCGCCCAGAGCACTGCCAGTCACAACAGCCGA	1088821|F|0-61:A>G-61:A>G
	78	991415	1A	1.15363	T/C	TGCAGTTGCTCCTCTATGGCTCTTCCGCTCACGAGCAGGGCGGTGGGGACGGAGCGGAAAAGGAACAAC	991415|F|0-28:T>C-28:T>C
	79	996221	1A	1.15363	G/C	TGCAGTTGCTCCTCTATGGCTCTTCCGCCCACGAGCAGGGCGGTGGGGACGGAGCGGAAAAGGAACAAG	996221|F|0-68:G>C-68:G>C
	80	2277328	1A	1.17541	C/T	TGCAGCTTCATGGCCTCCATGTTTTCCTCGACCCACTGGTTCGAGACCTCGATTGCCTCGGGGTCTCCC	2277328|F|0-58:C>T-58:C>T
	81	1379240	1A	1.18138	T/C	TGCAGTTACTGCCTTGGAGCATCGCGATGACACGAACATCGCCCAACCATCCAAGCCCTGGACCTTCTT	1379240|F|0-27:T>C-27:T>C
	82	1048166	1A	1.19214	C/T	TGCAGGCAGGGAGCCAATCCAACAGAGAAGATAACAATAGAAAACCTACGACATCACATGCACGCACAA	1048166|F|0-60:C>T-60:C>T
	83	1075997	1A	1.19683	A/G	TGCAGTTCTTGCTGTGTCTGTCGCATCACATCGTGTGTTCATCAGTGTACCCGAGATCGGAAGAGCGGT	1075997|F|0-24:A>G-24:A>G
	84	1862951	1A	1.20003	T/C	TGCAGGTGTGATAACTGCGGAACCTCGGCGTCGATGGAGGGATCACTTCTCCGAGATCGGAAGAGCGGT	1862951|F|0-34:T>C-34:T>C
	85	2290251	1A	1.20831	T/A	TGCAGTCTTCGATGGCTACGCTCATCGACTGAAAACCTCATCAACAAGATCAAGGATTAAGCGCCGAGA	2290251|F|0-57:T>A-57:T>A
	86	1090082	1A	1.23671	T/C	TGCAGGCTTCAGAGGATGCAGCACGGCCGAGGGCGGCAAGGAATCCTTCAAGGGAGCGCTCGGGAACCG	1090082|F|0-16:T>C-16:T>C
	87	993889	1A	1.24393	G/A	TGCAGAATTTTGTAACTCTAGATGGTTTATCTTACCGTGTAGGATGGGTGAAGCCACGAATCCTGATTG	993889|F|0-11:G>A-11:G>A
	88	1058809	1A	1.2554	G/A	TGCAGAATCTGTTTCGCCTACTGAGTCCCTCGTACGATGCCTTTTCTCTACTATTTGTTGATCTTCCAA	1058809|F|0-22:G>A-22:G>A
	89	987095	1A	1.2554	C/A	TGCAGCTTCTGCCTGTGAGCGATGGCGATCTTGTACGAAGCTCGTCTGGCCCGAGATCGGAAGAGCGGT	987095|F|0-29:C>A-29:C>A
	90	1059739	1A	1.26593	G/A	TGCAGTACTGGTAGTACGTAGTAGAGTACATGTTTGTTCCATGTATATGTACCGTGTCCTACGTGTCCG	1059739|F|0-20:G>A-20:G>A
	91	1081901	1A	1.26593	T/A	TGCAGAAAAAATGCAGTAAAATTTTTCATACACCATCAGCAACAAACCATTCGCATGATGTCTTGGCAA	1081901|F|0-21:T>A-21:T>A
	92	1087368	1A	1.26593	A/G	TGCAGGCGTCGGGCAAAAGGGTTGGGCTTTTCACCCCGCAGTCGCGTTTTCACCGAGATCGGAAGAGCG	1087368|F|0-32:A>G-32:A>G
	93	3027132	1A	1.26593	G/A	TGCAGTCCCTCCTCGCCGAGAAGGGCGCCGAGAAGAAGCACCCGAGATCGGAAGAGCGGTTCAGCAGGA	3027132|F|0-17:G>A-17:G>A
	94	2347458	1A	1.31144	G/T	TGCAGGCTGCGGTACTCTTTCCGCAGGGCCTCGGGGTCGACGAAGGGGAGGGCGAGGTTGTTGCCTGAG	2347458|F|0-59:G>T-59:G>T
	95	996923	1A	1.3228	A/G	TGCAGAGCAGCCTGTGGCCGCTACCCAGTGCGAAGGTGTTCGGGGCCGCGCAGCCGCTGGTGAGCACCA	996923|F|0-22:A>G-22:A>G
	96	983135	1A	1.34895	C/G	TGCAGTCTCCAGTTCAGTTAGTTGTCACAACAAGTAGTTTGGCATCACTATTAGAGTTAGATCTTGACC	983135|F|0-30:C>G-30:C>G
	97	1020635	1A	1.34927	C/T	TGCAGTCCACACCCAAACCCTAGCCGTCGCGTCGGCAGCTTCCACCGCCATGGACGACCCCGCCGCCGC	1020635|F|0-24:C>T-24:C>T
	98	1027321	1A	1.35293	T/C	TGCAGATTTTGTGTCAGAGAATGAAACTACTTGGTATATCTTTATTTATGTTGTGGGTGGATTCAACCG	1027321|F|0-7:T>C-7:T>C
	99	990671	1A	1.35787	A/T	TGCAGATCTAGGTTGTCCTGTGTTTTCTTGACGTGGTAATGATTCTTGAGTAGGTGCCCCTCTTTGCTT	990671|F|0-38:A>T-38:A>T
	100	1199191	1A	1.36881	G/A	TGCAGCTCGACGGGTGGCACAACAATGAACGAGAGACCATGAGAACACTGATGAGGCCATGGAGTGGAG	1199191|F|0-63:G>A-63:G>A
	101	1005358	1A	1.39086	A/G	TGCAGACCCTCAGCCCCTCCTCCCTTTACCCTGCATGCATATTGTAGGTATAAAATCTGCCTCAAACAC	1005358|F|0-27:A>G-27:A>G
	102	2259899	1A	1.39086	G/C	TGCAGATCGAGAGAGGGTGAGATGAATAAGCCGTGCACGTAGATCGAACACGCCGACAGCGCAGGAGAG	2259899|F|0-34:G>C-34:G>C
	103	4910221	1A	1.39528	T/C	TGCAGCTTTCTATGAGGCCACTGCCGCCGAGATCGGAAGAGCGGTTCAGCAGGAATGCCGAGACCGATC	4910221|F|0-8:T>C-8:T>C
	104	1098630	1A	1.42158	C/T	TGCAGCACCGCTGGCAGTCGCGTCTCGCACTACTGTGTGTCCGCTCTTGCAACGACCGAGATCGGAAGA	1098630|F|0-40:C>T-40:C>T
	105	1115626	1A	1.42158	G/T	TGCAGGCCACCGAGAACCTGGAGCAGGTGCTGGAGAGCGGATCCAGCGCCGAGATCGGAAGAGCGGTTC	1115626|F|0-45:G>T-45:G>T
	106	1070550	1A	1.43712	C/T	TGCAGTCTTGGCTAGGGTTCATGCTCTTCTTGGCACGGGTATAGCTAGATCAAGTAATGTTCCGAGATC	1070550|F|0-35:C>T-35:C>T
	107	1207963	1A	1.43712	C/T	TGCAGAGGCGAGCTAATAACCACAGTATGCACTAGTAGACTGCTGCGTACAGCCATCGGCATTACCTCG	1207963|F|0-22:C>T-22:C>T
	108	1004489	1A	1.44787	C/A	TGCAGGGTCCCATGGCGGGGAGGCGACAAATAGGAGATGCTCTGGGCAGGGCTTGCTCGCCGAGATCGG	1004489|F|0-46:C>A-46:C>A
	109	3025434	1A	1.44787	T/C	TGCAGGGGTTGATGATCTTCTGGCCCCGAGCTCTGCCTCGCCGAGATCGGAAGAGCGGTTCAGCAGGAA	3025434|F|0-18:T>C-18:T>C
	110	3026844	1A	1.44787	C/G	TGCAGCCGCAACCATCACGGCGCACTGCTGCCCTCCCCTGCTTGCCGAGATCGGAAGAGCGGTTCAGCA	3026844|F|0-5:C>G-5:C>G
	111	4909857	1A	1.44787	T/C	TGCAGCGCCAAATAGGCCCGAATAGCCGAGATCGGAAGAGCGGTTCAGCAGGAATGCCGAGACCGATCT	4909857|F|0-22:T>C-22:T>C
	112	1288467	1A	1.45445	G/C	TGCAGCTCGAGCTCCTTCGTCCATGTCTGTGTCGCCTCCGACCTCCTCGTGACCCCGCTGCCCCGAGAT	1288467|F|0-66:G>C-66:G>C
	113	1093901	1A	1.47101	G/T	TGCAGTTCTTCCCACGGGCGGTGCCGCTTGATCAGCGCCGCGACGGGCGGGGCCGTCGGGCCGTCGTCG	1093901|F|0-44:G>T-44:G>T
	114	1103791	1A	1.47101	A/C	TGCAGAAGAAAACCGAAAAAAAAACCGCAGGAAACAGCAAAGGAAGCAGCAGCGAACGAATAACAGGCG	1103791|F|0-22:A>C-22:A>C
	115	2253856	1A	1.47101	C/T	TGCAGCCTCCTGCGCATGACAGCCTCGAGGTCCATCTCGCTTCTCATCTCCCGAGATCGGAAGAGCGGT	2253856|F|0-23:C>T-23:C>T
	116	2275930	1A	1.47101	G/A	TGCAGTATCCCCTTAAACATCATCAAGATCATCTCGACTTCCCCTTGAAGTAGTTGTCCCGAGATCGGA	2275930|F|0-49:G>A-49:G>A
	117	1132776	1A	1.47795	C/T	TGCAGCTCACACACGCCAAGCCGTTTCACTCCGCCGCCACTGACGGATTAACGCTGAGCCACGCCCGAG	1132776|F|0-31:C>T-31:C>T
	118	3025982	1A	1.4813	A/T	TGCAGAACAAAAAAAACGTCTATGGGCCGAATCTGGCCGAGATCGGAAGAGCGGTTCAGCAGGAATGCC	3025982|F|0-10:A>T-10:A>T
	119	977674	1A	1.4813	C/T	TGCAGCCACCATTCCTCCGTGGAGCTGAAAGTAGCATCCGAGATAAGAAAATCAGCTCTCGTCCAAGCT	977674|F|0-38:C>T-38:C>T
	120	983200	1A	1.4813	G/C	TGCAGTCAGAGTTGTGGTTGCCTTCATCCCTCTGACGCGCCTCCCAACAAACCGTCTCCGAGGCCGTCG	983200|F|0-68:G>C-68:G>C
	121	1069488	1A	1.4825	G/A	TGCAGTCGTGTCCAGAAAATCCGCCGTCGTTCGCTTCTTCACCTTCGTCAATATGATCCAGCCGAGATC	1069488|F|0-7:G>A-7:G>A
	122	1121267	1A	1.49057	G/T	TGCAGATGTCTCAAAAGGGAAACAAGTGATTGACCTTGCAGTACATCCTGCGCTAAACAGGATATGTCG	1121267|F|0-25:G>T-25:G>T
	123	978646	1A	1.49374	C/A	TGCAGGGGGAATGGGGGATGGCCGTGCACAGGAGCAAGGCGGAAACGGCCTGCGCGGACCCAGCAACCC	978646|F|0-67:C>A-67:C>A
	124	2277764	1A	1.49666	C/T	TGCAGTCCTCACCAATTGTCGCCGTCGGACACGAAGAAGCACCATCGCTCATGAGGGCTTTCAGATTCG	2277764|F|0-22:C>T-22:C>T
	125	4909851	1A	1.49913	T/C	TGCAGACGGAGGCGCAGAGTTTCGACGTGCCCAGCGCCGACATGATCTACAGCCTCGCCTACCTGCCAC	4909851|F|0-19:T>C-19:T>C
	126	1091122	1A	1.51661	G/C	TGCAGGCAGACGACGACGGAAGAGCGGGTGAGCACGGGGAAGGAGAAACGGAAAGAGATGACCGAGAAG	1091122|F|0-8:G>C-8:G>C
	127	1102694	1A	1.51661	C/T	TGCAGAGGACGAACCAGTCCCCGTTTTCACCACCACCGCCTCCGCCACTCACCTCCTCACCCGTCCGTC	1102694|F|0-13:C>T-13:C>T
	128	1089266	1A	1.52725	A/T	TGCAGCACAGGGTAGATGAATGGTTGTCCACGCGAACTAAAAAGATCGCACGGGATGCTGGGGCCGAGA	1089266|F|0-19:A>T-19:A>T
	129	1100939	1A	1.52725	T/A	TGCAGCATTCCCAAAGAGCGCGTCTAATCTCTTGAAAGGATCCAATTTCAACTAAAACACACAGCCCAC	1100939|F|0-45:T>A-45:T>A
	130	1199979	1A	1.52725	G/T	TGCAGGCTGGTAAGATGCGTAAGGTGAACCACATCTACTTCTTTCTCCTTGCCCTTGAGTGAGTTTTCG	1199979|F|0-56:G>T-56:G>T
	131	2277135	1A	1.52725	G/A	TGCAGCAAATTAGGTGGTCGATTTTGAGATGTAGCTTTCGGTCATGGATAATTAGGGGCGAATCAGTGA	2277135|F|0-46:G>A-46:G>A
	132	2279310	1A	1.52725	T/A	TGCAGTTTTCCGATCGGATATGTCAGCGGCGTCGAGGACCATGCATGGATCGTTTAATGGTGATTGATT	2279310|F|0-57:T>A-57:T>A
	133	3028513	1A	1.52725	C/T	TGCAGCCTCTGCCGTCGCCAGGAGTGAACGCCAACCCGAGATCGGAAGAGCGGTTCAGCAGGAATGCCG	3028513|F|0-5:C>T-5:C>T
	134	995021	1A	1.52725	G/A	TGCAGCTGCCTGCTCACCCTCACGATGTTCACCTGCACCACCGTCCAAATGCATGCATATAGTACCAAC	995021|F|0-34:G>A-34:G>A
	135	1109578	1A	1.53767	T/C	TGCAGCGCCAAATAGGAAATGCCTGCCCAACTAGGCTACAGAAATTGCTCCTGTCAGGCGCCTGTTAGG	1109578|F|0-45:T>C-45:T>C
	136	1129025	1A	1.53767	G/A	TGCAGCTTGGAGCACGGCGAGTATTTCTCATGGCGTACGTATGGCATGGTAAAACGTCGTCGGGACGCG	1129025|F|0-42:G>A-42:G>A
	137	1141582	1A	1.53767	C/G	TGCAGCTTAGGGTGTGGGGCGGGCTGCGGCGCAGGGCGGGGAGGCGGCTCACAGCGACCGCAACGGGGC	1141582|F|0-29:C>G-29:C>G
	138	1218701	1A	1.53767	A/G	TGCAGAAAAGGAAGATGGGTGACAAGTGTAGTGTGGTAGCTCAACGAAACCTCACCAGATGCAAATAGC	1218701|F|0-8:A>G-8:A>G
	139	1220292	1A	1.53767	C/T	TGCAGACTAAGCCACATACTACGATAGCTACGGGCATGCACGAGAACATGCTCTCAGCGCATGAAAATT	1220292|F|0-38:C>T-38:C>T
	140	982829	1A	1.53767	T/A	TGCAGAAATGACAGCGTGGCTTTTCCCGTTTATTATAAGTCCACCCCCTTTGTAAAAGCACGGCTAAAA	982829|F|0-8:T>A-8:T>A
	141	997000	1A	1.53767	T/C	TGCAGAACACCACCCAGTTCGGCTTCATGGCCGTCAGCCTCGGCTTCTACGACACCCTCATGTCCTGCT	997000|F|0-23:T>C-23:T>C
	142	4910244	1A	1.54307	C/G	TGCAGGTTGGGTCGCCGTGGTTCACCATCCTGTTCGCCCGCAAGACCGAGGAGAAGATCGAGGCGGCTG	4910244|F|0-58:C>G-58:C>G
	143	1380604	1A	1.54377	A/G	TGCAGGGAAATTCAGATCTCAACCCGATTCAGCTCACGGTGGCCCAATCTTGCTGGCTTGGAAGGTAGG	1380604|F|0-21:A>G-21:A>G
	144	1091006	1A	1.5482	C/T	TGCAGGCGCAGTAGGCGAACACGAGCGCGACCAGGCGGAGGGGGAGGCCGAAGCCGAGATCGGAAGAGC	1091006|F|0-25:C>T-25:C>T
	145	1093499	1A	1.5482	G/C	TGCAGTAGTTAATTACACGCACGGACGCCATGCATGTACACGTCTGTCTCACGAAATTGCAACGTCGCA	1093499|F|0-23:G>C-23:G>C
	146	1163264	1A	1.5482	C/G	TGCAGGGTGAGCAGGTGCAGGCCCCGCGAGCAGTCGCGCACACCCGCCTTGATCTCGCGCAGCTCCCGA	1163264|F|0-21:C>G-21:C>G
	147	1201771	1A	1.5482	C/T	TGCAGTACAAAAGGTGCCCACGGTAGAACGCGGCAGACCCGTGACGGTTCCGAAAGTGCCTGAGCTGAT	1201771|F|0-7:C>T-7:C>T
	148	1218472	1A	1.5482	C/A	TGCAGCAGTAGCACCTGAAGAATCACCTCGGCCTCATTGCTTGCTTCCAGGATACTGAGGCTACGCCTG	1218472|F|0-28:C>A-28:C>A
	149	2282340	1A	1.5482	C/T	TGCAGCGAGCGCGATCTGCGAGTAGACGGCGCCGAGGTTGAAGAGCACGGCGGCCCTCTCGAGATGAAC	2282340|F|0-26:C>T-26:C>T
	150	2289282	1A	1.5482	G/A	TGCAGCGTCGATCCCTCGCCAGGTCTTGGCATCCCGTGACTGGGAGTTCGATTCCTGTTGGATCCAGGC	2289282|F|0-28:G>A-28:G>A
	151	980012	1A	1.5482	A/G	TGCAGTATTTCTTCTCTCTCTCCCCCGCCACCACAAATCTGGAATAGATCCTCACCGAGATCGGAAGAG	980012|F|0-32:A>G-32:A>G
	152	998279	1A	1.5482	A/G	TGCAGGCGTCCATATGGAGCAAGGACGCGAAGTTCTTGTTCGGCGAGATCCTGGCGGCGACGGAGCACT	998279|F|0-29:A>G-29:A>G
	153	3064878	1A	1.54844	G/T	TGCAGTGGAGCTTGTGTCGAAGGCGAGCTCGAGGTCCGTCCACCACGTGGAGTACCTCCCGAGATCGGA	3064878|F|0-13:G>T-13:G>T
	154	1090724	1A	1.55366	C/G	TGCAGCGAGATAAACACGCCGTTGCCGAGGGGATTTGCCCAGTGGCACCCTCCGAGATCGGAAGAGCGG	1090724|F|0-39:C>G-39:C>G
	155	995045	1A	1.55366	G/A	TGCAGCTCCCGTCCCCGAATTCGTCCCCTCCCAGTCCCAGGCCAGGCCAGAATCCCGAAATCCGAGATC	995045|F|0-40:G>A-40:G>A
	156	997308	1A	1.55366	G/A	TGCAGGGTCCAGTCACGACGATGCGGCCAAGCGTCACTGCCTCCGCCCTGCCGACGATTCCGCGGGCGC	997308|F|0-6:G>A-6:G>A
	157	1020599	1A	1.55918	C/A	TGCAGCGAATGAAGTTATTGTCATCGCTATCATCTTTAGTACCGTAACTAGCAAGACGATTAGCTACCG	1020599|F|0-5:C>A-5:C>A
	158	1030021	1A	1.55918	C/T	TGCAGCGCCCAATTGGGCCGACCCAAGAACTAAAAGCGTGGAAAAATCGCAAAAAAATAAGCTCTCCGA	1030021|F|0-36:C>T-36:C>T
	159	1073500	1A	1.55918	C/T	TGCAGAAATATTTAGGTCTTCTTGGATCTCAATCCAAAAGCGTACGGAGGGAGGAGGATTTGATTTGGA	1073500|F|0-33:C>T-33:C>T
	160	1109543	1A	1.55918	C/T	TGCAGGACAGGCAACGACCCCGCTTGTTGTAGCACCTGGGACACAGAGACACGTGGTGATCCGTTAGTG	1109543|F|0-43:C>T-43:C>T
	161	981494	1A	1.55918	G/A	TGCAGTGCTGCGTGAGGCGGCAAGGTCGTGTGATACAACAAGCACGTGTACGGATGGAGCAAGACCAGA	981494|F|0-52:G>A-52:G>A
	162	983421	1A	1.55918	C/T	TGCAGGTCCCTCCACCGCCGTCCCTCCTACCCCAGCATCGGCCATCCTCCCTTCCGCCACCTTCTCATG	983421|F|0-17:C>T-17:C>T
	163	2261700	1A	1.56459	C/G	TGCAGCAAACAGCTAGGGATTGGAGGTTGGATCGAGCAGCGGTGTGTCACCATGGGGTGGAAGCAGGCG	2261700|F|0-5:C>G-5:C>G
	164	3064754	1A	1.5659	C/A	TGCAGCTCCCCCGCCCCTCCGCCTCCACCCCCGCCACCCGAATCGCCGAGATCGGAAGAGCGGTTCAGC	3064754|F|0-9:C>A-9:C>A
	165	1098532	1A	1.56632	T/C	TGCAGGAGTACGGCGCGCACTCGGGGATCTTTGAGGGTATCGCGGACTACGTGCGGCTCAAGGCCGAGA	1098532|F|0-31:T>C-31:T>C
	166	1103736	1A	1.57028	T/C	TGCAGATCAGAGAAATACGTGTGACGAGGAGCCATGGCATGACCATTCACGGGTGTTCGGGATCTAGCG	1103736|F|0-39:T>C-39:T>C
	167	1054139	1A	1.575	A/G	TGCAGATTTAATTTAAATCTGCCTCAGTTAAATGATCATGCTGCACTGAACGACCTCAATTATAGTTCA	1054139|F|0-63:A>G-63:A>G
	168	1384058	1A	1.58014	C/T	TGCAGCGTGCGCAGCGCGAGTACAAGCTTCTCTTCGTGTACCTCCACTCCCCTGACCACCCGAGATCGG	1384058|F|0-16:C>T-16:C>T
	169	1127204	1A	1.58565	C/T	TGCAGAAATTTTTGGGTGTACATCTGTACACCCATGCCCCATGCTGGATCCGCCCTGACATTTAGGAAG	1127204|F|0-37:C>T-37:C>T
	170	1094412	1A	1.58645	T/C	TGCAGATGTATACGCGTACGTGTGGCGCGTTCACGTAGACATCTTATGACCGAGATCGGAAGAGCGGTT	1094412|F|0-16:T>C-16:T>C
	171	1006931	1A	1.59142	G/A	TGCAGGCGTACGCAGGAGGCACGGCACCCCTGCCGTGCTAAGAGGCACGGTAGAGGATCCGCGTCCCGA	1006931|F|0-23:G>A-23:G>A
	172	1126965	1A	1.59594	C/G	TGCAGTACGCAAGATGAAGCGAACACATTGGACTTAAGAACCCTGCACCTTTCTAGCATGCGGACCCTC	1126965|F|0-66:C>G-66:C>G
	173	1128599	1A	1.59594	T/G	TGCAGCAGTACCTTGAGAATCCTATCTGCCAGTCTCAATTCCTCACGGGGCCTCCGCCTGGAACCGAGA	1128599|F|0-8:T>G-8:T>G
	174	1770588	1A	1.59608	C/T	TGCAGAATACGAGGGATCATTTTTCCCTAAGGCTTTGTTCGGTTACACCCCTTCACAAAAGGATTAAAA	1770588|F|0-9:C>T-9:C>T
	175	1127911	1A	1.59704	G/A	TGCAGTGCTTGCTGGTTGCATTCTCGCGTCTGATTTTGCTGCATAATGGTTGATCGGTCAGGAGGATGT	1127911|F|0-56:G>A-56:G>A
	176	2280853	1A	1.59704	A/G	TGCAGGGGAGGATGGAGGGAGAGCGCACTGTGGTTAGAGGCCGCGTCGGAGATGAGGAGGTCAGCTTGC	2280853|F|0-54:A>G-54:A>G
	177	996713	1A	1.59745	T/C	TGCAGCCCCCACTGCCATACGTGCGCCACCTCGTGGTACAGCACCCCGTCCACCTGCTCCTTGAGGTTG	996713|F|0-17:T>C-17:T>C
	178	1002101	1A	1.60797	C/T	TGCAGTCGTGCCTGAACCTCCATGGCGCGCCGCCCCAAGCTCCGCCACCAGTCGCCTCAACCTCCAGGT	1002101|F|0-39:C>T-39:C>T
	179	1006772	1A	1.6133	G/T	TGCAGGCAAGGGGTTAGGTGGGCCTTGGGAGAGGGAGGCTGCTTGGGAGGCCCAGGGTTAGAAGGGAGG	1006772|F|0-12:G>T-12:G>T
	180	3064385	1A	1.6133	T/C	TGCAGACCGCAGCAAGAAAAGCTATCCTCGATGGTTCCCAACTCCGAGATCGGAAGAGCGGTTCAGCAG	3064385|F|0-35:T>C-35:T>C
	181	3570013	1A	1.6133	G/A	TGCAGGAGTCAGCTAAGGGACATCGACACAGACGCCGAGATCGGAAGAGCGGTTCAGCAGGAATGCCGA	3570013|F|0-30:G>A-30:G>A
	182	3941919	1A	1.6133	T/A	TGCAGAAGAACTTTCTAGAACGTACGCAATGAGCGAAAAGGACCGAGATCGGAAGAGCGGTTCAGCAGG	3941919|F|0-11:T>A-11:T>A
	183	1108912	1A	1.6138	G/A	TGCAGTGCTCACGGTCACAGAGGTGACGCTTCCGCACCACGAAGATCCAGGGACCATCCCCTGGTAGCA	1108912|F|0-43:G>A-43:G>A
	184	1125883	1A	1.6138	G/A	TGCAGTCCATCCACTCTCTCCAAAGTCCAAAGCAGACGAGACGCAACACCGCGCACAGGAAAGGCGTAC	1125883|F|0-50:G>A-50:G>A
	185	1100999	1A	1.61799	C/A	TGCAGCACCCATCACCATGCGTACGCCTGAATCCTCACGCGTTGACGCCCGAGATCGGAAGAGCGGTTC	1100999|F|0-9:C>A-9:C>A
	186	1695844	1A	1.61877	G/T	TGCAGTGCCTTGGTCCTGATTTCCTCGGAGGTGGGTTGCGCCGCCACGGCGGACTGGTCGTCGACCCTC	1695844|F|0-12:G>T-12:G>T
	187	3021943	1A	1.62079	C/T	TGCAGCCTCTCACTTCACCGTCGACGACACTCTGCTCCAACCCGTCTATGTCCAGTCCCGAGATCGGAA	3021943|F|0-24:C>T-24:C>T
	188	1067570	1A	1.62277	C/T	TGCAGTATATGGTTTCTCGGCAGTTTTAGTTTCCCCTAAAAAATGATACCAGTTTGTTTATGTTGATAC	1067570|F|0-20:C>T-20:C>T
	189	1032728	1A	1.62454	A/T	TGCAGTAAAGGCGGGCAGTTTGTGGAAACAACGTCGGCAAGGGCTGCCAAAGTCACCATGGCTGGATCC	1032728|F|0-6:A>T-6:A>T
	190	1364207	1A	1.62454	G/T	TGCAGGAAATGTCAAGGCAACTTCTTGCTCATCTGGCCAGCTGCTTTCCTTGTTTTGGCAGTTCGTTCG	1364207|F|0-34:G>T-34:G>T
	191	2255603	1A	1.62454	C/A	TGCAGCGTACATATTCAGAAAAACCAGAGTTAAAATTGGTGCTAGGTGGGAATCGATCTTGAGATCAAC	2255603|F|0-23:C>A-23:C>A
	192	3951462	1A	1.62824	G/A	TGCAGTTGATGTCGACCCCAGTAAAAATAGTCTACTCTACTATTCGCCGAGATCGGAAGAGCGGTTCAG	3951462|F|0-10:G>A-10:G>A
	193	1126809	1A	1.63019	G/A	TGCAGTGAAAAGGAAACCAGAGAACGATGCCCTCCTAGAACACACTCCAAGGATCCCCACCGAGATGTA	1126809|F|0-61:G>A-61:G>A
	194	4910668	1A	1.63676	G/T	TGCAGCCCACGGGGAGGAGCTCGTCGTCGCCGCCGTGGTAGATGGTGACGCCGCAGGTGAGCTGGTCCC	4910668|F|0-44:G>T-44:G>T
	195	1127111	1A	1.64311	G/C	TGCAGAAGATGGCATGGGGCGAGTGGATTTATAGTGTGCACTAATGTACGTCGGATTGGATCAATCAGT	1127111|F|0-11:G>C-11:G>C
	196	984424	1A	1.64311	C/G	TGCAGAGAACCTCTGACGACTGAAGGTGAAACGCCAGTACACCAATTGTTTCTTGCGCAACGGCCGAGA	984424|F|0-34:C>G-34:C>G
	197	1217762	1A	1.64639	C/T	TGCAGGGCGCAGCCGTGGCGGGCAGACTCGGAAGGAGCAGATGGGGGAGGAGGGGTACAGTGAGATGGG	1217762|F|0-18:C>T-18:C>T
	198	2253454	1A	1.64773	C/G	TGCAGCCCTTGTTCTTCTTCGAAGACACATGCATTCTGCTAAACCCGAGCTGCCACCCCAATTCTTCCC	2253454|F|0-49:C>G-49:C>G
	199	1089914	1A	1.65731	T/C	TGCAGATGGGCCCAAGGTTTTCATCAGATCATGATTTGTTTTGTTGTTATTAGTGTGGCACACCATGGT	1089914|F|0-55:T>C-55:T>C
	200	1125019	1A	1.65731	G/A	TGCAGCTCCAAGTCAGAGAAACGCCGCCACGACTACTCCAAGTCTCCGACGATCAACAGGGCGCAGCAC	1125019|F|0-50:G>A-50:G>A
	201	1090469	1A	1.66274	C/T	TGCAGCCGTGAGTTTCCTTCTGATGACGAGTCCTCACGATCCCTGTCCCAGGCCCCCGAGATCGGAAGA	1090469|F|0-15:C>T-15:C>T
	202	1087379	1A	1.665	G/A	TGCAGGCCTTTCTATTTCTATTTGCGGACTTGGTACAGTTTGCTTATGTTTTCTAAAAAGAACTGCTTG	1087379|F|0-64:G>A-64:G>A
	203	2289531	1A	1.66784	C/T	TGCAGTCCTCAAGCCAGCGTGTTACTAGCAAGGTGCATCGATCATCATTGTTTGAGCCTGACATGTTTG	2289531|F|0-17:C>T-17:C>T
	204	3222144	1A	1.66784	C/T	TGCAGGATTCGAACATACATGACATAACAATACTTTGTTCTTTCTATTCCTGTGTTCTGGAGAATCCTA	3222144|F|0-32:C>T-32:C>T
	205	1204450	1A	1.67848	C/T	TGCAGCTGCTCTTCCTGCGCGCCGCCTCCCTCGCTGAGCTCCGTGGCCTGGCCCTTCTACGGCAACTAG	1204450|F|0-31:C>T-31:C>T
	206	1218842	1A	1.67848	G/A	TGCAGCTGCAAGCCAAGCTGTGATGTGAAAATGGCTGCCTGCCCATGCATCCAGTGCAGAACCGAGATC	1218842|F|0-33:G>A-33:G>A
	207	2276622	1A	1.67848	G/C	TGCAGTTTTCTGTGCATTTAACTCGACGGTGACATTCTTCAGAGAGAACCAAGACCAAGAAGTTCGCGG	2276622|F|0-28:G>C-28:G>C
	208	1311185	1A	1.67913	C/T	TGCAGGTGTTGCTGGCTTGCTGCTAATTCTTACCGTGCGAACTCGATGTCGATGATGCCGAGATCGGAA	1311185|F|0-37:C>T-37:C>T
	209	3025801	1A	1.6882	G/A	TGCAGTTGCCGCCTGCGCACGGTCTCACGTTCGCCATAAACCGAGATCGGAAGAGCGGTTCAGCAGGAA	3025801|F|0-16:G>A-16:G>A
	210	1099553	1A	1.69552	T/A	TGCAGTGTTTACATATTTTTGAGCCTTGAAATATAATCCCTATAGTTAATTCCTACAGCCGAGATCGGA	1099553|F|0-25:T>A-25:T>A
	211	1036763	1A	1.70034	A/C	TGCAGTCATCGCGGGCATTGCCTGTGGTACGAGCTCTTCTACATAGAGTGGACATTTGATATGAGAGCG	1036763|F|0-28:A>C-28:A>C
	212	1080160	1A	1.70034	G/T	TGCAGTAGAACGGAATATGCTTTCCAGAGGGGAAACATATTTTGAGTAAAAGGAAGGAGAAATACGCTT	1080160|F|0-58:G>T-58:G>T
	213	1103659	1A	1.70034	G/T	TGCAGGCACCCGATCCACCACCAACGCCATGGTCCAGAACTGGGCGGGAAAAGGATGCGCCGCCGCCAG	1103659|F|0-5:G>T-5:G>T
	214	1191576	1A	1.70034	C/T	TGCAGCAAGAAACGCGATGACAAATGTGAGCAGCGAGCTTGCAAGCAGTAACGGAGCACAATTCAGGGT	1191576|F|0-12:C>T-12:C>T
	215	1219079	1A	1.70034	G/A	TGCAGGTAGAACGATGGTGGAGCTCGGGTGCCGTCGTTCGTGCGACCTGGCTGGAGAGTTGAGGGGGGA	1219079|F|0-57:G>A-57:G>A
	216	1101248	1A	1.70118	A/T	TGCAGTGCATACGATGTTTGCGGCAAACTTGTGCATTTGCACAACCTGGTGCCCCAAACATGGCAAATG	1101248|F|0-10:A>T-10:A>T
	217	1099815	1A	1.70135	T/C	TGCAGCATTGGGTTCATGCCATCAAGGGGTTATATATGCTGGCCAACCGTTGAGTTGTCACCGAGACTC	1099815|F|0-12:T>C-12:T>C
	218	982624	1A	1.70551	G/A	TGCAGAGTCGTCTCTCAAGTCTGAAGAGTACAAGATGTTTATGAAATGTTCAGGGCCACACCAACTCCC	982624|F|0-36:G>A-36:G>A
	219	1073298	1A	1.70655	A/G	TGCAGATGATCGTGTGGGAGATAAGCTGGAGTCGGTAGTGAAAATGGGTTGATGTGTCAGCCGTTTTCC	1073298|F|0-43:A>G-43:A>G
	220	1046311	1A	1.70714	G/A	TGCAGCTATCCAGGGATATCTTATTTGTCAAATTTGGACAAGTGGTTTAAAGGATGTGATTTTTCTAAG	1046311|F|0-13:G>A-13:G>A
	221	981496	1A	1.71191	T/C	TGCAGTGCTCTTCCATGACTTTTACTTAGAGCCCACTTCCGTGCTTGCTTAATGTTACTACTTAGGTAG	981496|F|0-36:T>C-36:T>C
	222	1009948	1A	1.724	A/C	TGCAGCCGCTCGCGTCCACCCGCCACAGAGCCTCCCCGCTCGTGCCCAGTGTGCTACGTGAGCCCGCTA	1009948|F|0-60:A>C-60:A>C
	223	1072196	1A	1.724	C/G	TGCAGCAAACATCTCGTCTCAATCCCCGCGGATAAATACGCCCGCGTACAACTCACCTTCCCGTTCCCC	1072196|F|0-53:C>G-53:C>G
	224	1275258	1A	1.724	C/T	TGCAGCAGTGCACCTGACGACTTGTCCTCGGCCTCAGCGGCTCTCTGTTCCCAGTACAGGTTCTCGCTA	1275258|F|0-64:C>T-64:C>T
	225	1372576	1A	1.72441	A/G	TGCAGCCAACCAACCCACATCGCTCGCTGATTTCCTCGTGCCCGAGGCCTCCAAATCACTCCTCACCGA	1372576|F|0-16:A>G-16:A>G
	226	984013	1A	1.73563	A/T	TGCAGCCCCCGCGACAGGGGATTAATTGGAGCACTGGCTAATGGTGGTACTACATCATCCGTTTGTCAG	984013|F|0-67:A>T-67:A>T
	227	1151824	1A	1.73866	G/C	TGCAGTCCGTTGGCGCGGCGGCACGGGGCCGCGGGAGGGGAGCAGGGCCGCGGCCGAGATCGGAAGAGC	1151824|F|0-49:G>C-49:G>C
	228	2257844	1A	1.73881	C/T	TGCAGTGGAGCCGTACAAATTATGCATGTATTGGGACCGCCATTGTTGGACGCAAATCGAGATCGCGTG	2257844|F|0-50:C>T-50:C>T
	229	1211651	1A	1.74281	G/C	TGCAGTGCAAGTACAGTGGCGGCACGGGGCAAGTGCCCGCGCCCGTCCGTCCGAGATCGGAAGAGCGGT	1211651|F|0-27:G>C-27:G>C
	230	3021113	1A	1.74308	G/A	TGCAGCATGGATGGCAATTAATCACTTGTAAGATACGACCTCACCGAGATCGGAAGAGCGGTTCAGCAG	3021113|F|0-12:G>A-12:G>A
	231	1009860	1A	1.74726	C/T	TGCAGCGGCGAGACCACTCACGACCACAAGCTTTCCCACTCCGACTCCTTCTGGACGCCGAGATCGGAA	1009860|F|0-44:C>T-44:C>T
	232	1062584	1A	1.74726	G/A	TGCAGTCCACTTCGTGGCACAACAGCAGGGCGACTCTTCCAGGACGCATCTCACTTTTAACCGAGATCG	1062584|F|0-45:G>A-45:G>A
	233	1077686	1A	1.74726	A/G	TGCAGGCAGACGACGACGGAAGAGCAGGTGAGCACGGGGAAGGAAAAACGGAAAGAGACGACCGAGGAG	1077686|F|0-25:A>G-25:A>G
	234	1083179	1A	1.74726	C/T	TGCAGGCGACACAAGGGGCGGCGGAGCGCCATGGGGATGCATGCAGCAGAGGGCGTGGGCGTGATTTGA	1083179|F|0-6:C>T-6:C>T
	235	1099851	1A	1.74726	C/T	TGCAGGTTAGAAGTTCATCTTCTATTCGCATTCAGATTCCTTGCCACCACCACGCATTCCTCCGAGATC	1099851|F|0-46:C>T-46:C>T
	236	1103255	1A	1.74726	G/T	TGCAGGTCCAGCCGACCCCCCTCCTAATCCCTCTCTAGGCCCATTTCCTTCCCCGCAGCCCACCTGGAT	1103255|F|0-38:G>T-38:G>T
	237	1229895	1A	1.74726	G/A	TGCAGCATAGGAGGCGCCAGGCAGAGCTGGCGGGACGGCACGGGAGGCCAGCCGAGATCGGAAGAGCGG	1229895|F|0-12:G>A-12:G>A
	238	2260591	1A	1.74726	T/C	TGCAGGGAAAATAGGGGATCGAGCCCGTGCTCGACAGGAGGGAGCTACGACGCAGGGACGCGGTCAACG	2260591|F|0-11:T>C-11:T>C
	239	3222545	1A	1.74726	T/C	TGCAGCACGTCTCGCATGCAGCGGGAGTGAACAGGAACAACAGGCCGAGATCGGAAGAGCGGTTCAGCA	3222545|F|0-11:T>C-11:T>C
	240	4005708	1A	1.74726	T/A	TGCAGCTGCTGCTCTGCTGCCTTGCCCGCTGGTGGCCGAGATCGGAAGAGCGGTTCAGCAGGAATGCCG	4005708|F|0-6:T>A-6:T>A
	241	997518	1A	1.74726	C/G	TGCAGCTCTGCCCGTCGCCGCTGTTGCCTTGCTTCGTCTGAACCTTCCTCCCCGTCGCCAAGTCCGCCG	997518|F|0-12:C>G-12:C>G
	242	1108646	1A	1.75181	C/T	TGCAGCGCTGGCCACACAAGATCGGCGAGATGAGCGACTGGCACGAGCCTACCGAGATCGGAAGAGCGG	1108646|F|0-12:C>T-12:C>T
	243	2289170	1A	1.75453	G/A	TGCAGAGGGGAGACGGTTTTGTTGAAACACATCAGTCCAAAATAGGAGATCGAGGGGTAGGAATCGGAT	2289170|F|0-23:G>A-23:G>A
	244	1119237	1A	1.75505	A/C	TGCAGGCAAAGGGCGACGGCGGGGGCGCTTGATTCTATCCAGCACCAACGCCATGGACCGAGATCGGAA	1119237|F|0-46:A>C-46:A>C
	245	1065049	1A	1.82339	A/G	TGCAGGTGACTCATCAGTGGAGGGAAGTAAGAATAAGCAGTCTCTTTTCCCTGTTAAAAACTGTAAGCC	1065049|F|0-12:A>G-12:A>G
	246	1070164	1A	1.82339	G/C	TGCAGAGCATGCAAGGGTAGGCTCTCTACTGAAGGATTTTACTAATTAAAGAACGTGTGTTCCGAGATC	1070164|F|0-14:G>C-14:G>C
	247	1219432	1A	1.82339	G/C	TGCAGCATCTCCACCCAGAGAAGACATCTTCCAAACCAGCAGAAAACAGTTTCTCCGCGGTATAGCAGT	1219432|F|0-19:G>C-19:G>C
	248	2256752	1A	1.82339	T/C	TGCAGAACCAAGAGGGTCGCTCACATCTCATATTCAAAATCTCTATGTACAAGGACATCATCGATCAGC	2256752|F|0-57:T>C-57:T>C
	249	2258338	1A	1.82339	C/G	TGCAGCACGCCCTTACGAGGTCCATCCAAGCACGTGCGGCTGCGTGCATGTCGATCGAAGGCAGGGGAG	2258338|F|0-25:C>G-25:C>G
	250	1107633	1A	1.82791	T/A	TGCAGTGCCCGCAGCCGCCTCCGTTCCCGAACAGTAAGAGGAGCCTGGCGCTCTTGCAGTGTCGGCCTT	1107633|F|0-34:T>A-34:T>A
	251	2253894	1A	1.83414	G/A	TGCAGTCCATGCCCAGTGAGCATCTTGCTTATATTGAGAGTGCTTATCGAGTCTGAGCATGAAAATTGT	2253894|F|0-35:G>A-35:G>A
	252	3064367	1A	1.84563	G/A	TGCAGGCATAGCGACAAGATTGTCGACATTGTACCGCACACGCCTGCTAGCAACCTCTTGGACTTGCTT	3064367|F|0-12:G>A-12:G>A
	253	993550	1A	1.86188	A/G	TGCAGCTTTTGGCGGTGCGAGCGCCACAGCTGCCTCTCCTTCCTCTCGCGCCATGGTCCCGCGCCGCCG	993550|F|0-27:A>G-27:A>G
	254	1226319	1A	1.89254	C/T	TGCAGATCGCCCTGACCGCACCACAGCTGGCATGTCTCGGAACCGCAGCATCCACATTTACCTTCACGC	1226319|F|0-52:C>T-52:C>T
	255	1087705	1A	1.90353	T/A	TGCAGAAAGGTGTATGCGAGACGGGGCCTATGTAAGGGACACCGCCAAGGAGATGTGTTCCGAGATCGG	1087705|F|0-58:T>A-58:T>A
	256	1087896	1A	1.91417	G/C	TGCAGTGCTCGTACAGTATTGTTCTGCCAAATGGAGATGGACTGCCGTAGGTTTTGCGTAGTCTCCGAG	1087896|F|0-20:G>C-20:G>C
	257	1094261	1A	1.91927	G/A	TGCAGTACGCTTGAAGCGACGCACGCAGTGTGATTTGGACTCGCGTTGGCTGAGCGGTCGTTGCTACGT	1094261|F|0-20:G>A-20:G>A
	258	1099207	1A	1.92492	A/G	TGCAGTTAAACGGGGCGCAGAGGGGACAGATTGTCCCACGAGAACACCGCCCGATTCTTCAACCATGCC	1099207|F|0-18:A>G-18:A>G
	259	1276808	1A	1.92492	G/A	TGCAGGGCGCTGGCGGCGGTAGACTTGGAGGCGGGGCGCCGACGTGGTCCTGGTGGAGCTTGGCGACGG	1276808|F|0-33:G>A-33:G>A
	260	1079399	1A	1.94723	C/G	TGCAGCATTGTTCCATCATCGTCGTTAAGATATTCGGAAAGGGGAATATCATATCACTAGCTAGGGAAA	1079399|F|0-34:C>G-34:C>G
	261	1265562	1A	1.94752	T/C	TGCAGGCCGTGGTGGAGCTCAAGGACTTCCTGGATCACACCGCCATGCTCGCCATGCCCAGTCAGAGGA	1265562|F|0-34:T>C-34:T>C
	262	1107737	1A	1.95805	A/G	TGCAGACAGGGCAAAGACCATCCTTGCTCTGGCCTCCCCTGACTCCAAGCCCAGTGATCTCAGAAGGCC	1107737|F|0-47:A>G-47:A>G
	263	982827	1A	1.95805	A/G	TGCAGAACAAAGCAAAAAAACAGCATACGACAGTCATGAAAGCTGAATTGATAGAAAGAGTTGTACCAA	982827|F|0-29:A>G-29:A>G
	264	1019230	1A	1.96636	G/C	TGCAGGTGGGAGTGGGTTTAAGTGGGATTCACTATCCCATCCCACTTAAACCGCTCCAGCGGGAGCCCA	1019230|F|0-11:G>C-11:G>C
	265	3025880	1A	1.96636	C/A	TGCAGCACTGTAGTAGAGTGAAGCCGACCGTTGAATCAGATTTGCCGAGATCGGAAGAGCGGTTCAGCA	3025880|F|0-24:C>A-24:C>A
	266	3064880	1A	1.96636	T/A	TGCAGGTACTGCCGCAACTTCTCTCGATTCGCTATCCTCTATCGCGCTCTGATCTGCGAGTGGGAGAAG	3064880|F|0-34:T>A-34:T>A
	267	1107683	1A	1.97015	G/A	TGCAGTAGAGAAGAATACGCTTTCCAGGGGGATAAACATATTCCAGATAAAAGAAAGGAAGAATACGGT	1107683|F|0-27:G>A-27:G>A
	268	1036118	1A	1.98043	A/T	TGCAGGAGCCACTGGGATGCTCCTGGTCAGAACCCAACCATGATTTGTCATGATCTGGTTTTTTGGCAC	1036118|F|0-35:A>T-35:A>T
	269	1088969	1A	1.98746	A/G	TGCAGCCTCCTCGCGTTTTTTGTTGGCAGAATTTGTGCGATGCTTCAGAGGCCGAGATCGGAAGAGCGG	1088969|F|0-27:A>G-27:A>G
	270	1094941	1A	1.98746	A/G	TGCAGATAAGAGAGGGAGGGGCGAGCGAGAGAGAAGGGAGAGGCGGCGCGCCGAGCCAACCCACTTCCG	1094941|F|0-58:A>G-58:A>G
	271	3029921	1A	1.99023	A/G	TGCAGCCCATGGCCGCCCCTGCATCCGTACGCGACCGAGATCGGAAGAGCGGTTCAGCAGGAATGCCGA	3029921|F|0-22:A>G-22:A>G
	272	1057991	1A	2.01425	A/G	TGCAGCCCGCGTTGTTGACGCCGCGTCAGATGCAACCCGCAGTCGCATACAGTCGCCGTGGCACTACAT	1057991|F|0-33:A>G-33:A>G
	273	1113739	1A	2.01425	T/C	TGCAGCTTAAAAATAAGAGAATGAGACCTAAGAGGAGATCACAAAGTCAAGCGCATAATTTCATATATT	1113739|F|0-38:T>C-38:T>C
	274	1201664	1A	2.02561	G/A	TGCAGCATCAAATCCATCGGATTATCAAACCGTTCACATGGAGACCGAGCTAATCAGCCAGCCTGTACT	1201664|F|0-60:G>A-60:G>A
	275	1088527	1A	2.03089	A/G	TGCAGCATATAAATTCTTTTGAAACACATGACACTTTCTCTGTTGTATCATGACAATTATTTACTGTTA	1088527|F|0-30:A>G-30:A>G
	276	2259122	1A	2.03685	A/C	TGCAGCGGATGATCGTCGCCCCTGTCGGTGCCGTGATGAACGTCGAATGTGTACAATGGTGTATGAAAT	2259122|F|0-62:A>C-62:A>C
	277	2261453	1A	2.03685	C/T	TGCAGTTGGGACGCATCTGGTCCAGCTACTCATAAACCCTCACGGTCAAACCGATCAATCAATTCGAAA	2261453|F|0-59:C>T-59:C>T
	278	1077339	1A	2.04355	A/G	TGCAGTGCACACAAACACAATCAATAATCCGCCACTTTCTGTCTGCGCCACGTTCTTCACGCGCTGGGC	1077339|F|0-19:A>G-19:A>G
	279	3029008	1A	2.04447	G/C	TGCAGTGAGATGAATCGGACTGTCAGATTGATGGTCGTGCCGCCGAGATCGGAAGAGCGGTTCAGCAGG	3029008|F|0-33:G>C-33:G>C
	280	1863647	1A	2.04459	G/T	TGCAGTGCCGCATGAGTCGGAGCGAGCCATCGACCTTGCACGAGTGTCTAGGAGGCAAGGTCGCGGGGC	1863647|F|0-51:G>T-51:G>T
	281	1031374	1A	2.04568	T/A	TGCAGTCAGATTTTTTTCATTTTTCATAACGAACCAAAGGGACCAAAATAAAGTGATCCGAGATCGGAA	1031374|F|0-48:T>A-48:T>A
	282	1074600	1A	2.04796	C/G	TGCAGAGCCCGCCTCCAGACTCATGACCTCAAGCTCCTCTACCAGAGGTTCGCGCGCTTCGTCTGCAAC	1074600|F|0-36:C>G-36:C>G
	283	1093766	1A	2.04796	A/C	TGCAGTCGTCAGGAGAGGTGGAGCGCCTCACACCTCCGTTACACGCACGATCCGCGCTGGCTCCGTCCA	1093766|F|0-68:A>C-68:A>C
	284	2261890	1A	2.04796	G/A	TGCAGGTCTGAAGCTCGTGTTAGCTTAGCTAGGCTCAGCAATCGACATCGTATCTGCATGTACTCGACG	2261890|F|0-68:G>A-68:G>A
	285	1125624	1A	2.05415	T/C	TGCAGTTGAAAGTCCTCTGAAAAAAAAAAGCAAAAAACATACAACCAGAGACGCATGTGGAAATTGTGT	1125624|F|0-6:T>C-6:T>C
	286	1078423	1A	2.05846	A/G	TGCAGAACTAGAACTCACATCTCACTAGTTTTTAAACTGCGCGATGTGGGTCTTGATGATCTGGCCGAG	1078423|F|0-33:A>G-33:A>G
	287	994411	1A	2.05846	G/C	TGCAGCCAGATTTGTGGTCTTGGGGGTGACTCATGGCAATGTATGCATGTGTGCGCGGTGGAGTGCACC	994411|F|0-50:G>C-50:G>C
	288	3064923	1A	2.06719	A/G	TGCAGTGGCTGGACGACGAGCTCACCTCGCTCGCCCTCCCCAAACCCGAGATCGGAAGAGCGGTTCAGC	3064923|F|0-23:A>G-23:A>G
	289	1099971	1A	2.06732	C/T	TGCAGCAGTCAACACAAAGTCAACCTGAAGCCAGTGCAAGTGGAGGTGGTTAAAATAACCTACCGAGAT	1099971|F|0-31:C>T-31:C>T
	290	1065547	1A	2.07007	A/G	TGCAGAGCATAGTTTTAAATAGTGAGCTATGCTAATTAGCGGCACACTGCTCAAACTGGTATAACACAG	1065547|F|0-28:A>G-28:A>G
	291	1007445	1A	2.07323	T/G	TGCAGCACGAGCAGCACCTCGCGGAGGCAGAGCGAGGCGGACCTTGGCATCCCGAGATCGGAAGAGCGG	1007445|F|0-44:T>G-44:T>G
	292	978301	1A	2.081	T/C	TGCAGTGTATAAACAGCCAGAAAGCAGACTTTTATACTCATCATAGCTTCGGAGCCGAGATCGGAAGAG	978301|F|0-34:T>C-34:T>C
	293	1111900	1A	2.08122	G/T	TGCAGATCGTCGGGCGTGAAGCCAAGCCAGAGGTTGTGCTCAGGGATGTACTCGGCGCGACCTCGGAAC	1111900|F|0-8:G>T-8:G>T
	294	2277220	1A	2.08122	G/A	TGCAGGAGGAGCACAGTAGTCTGGCTAGCTAGCTGTAAACACAGGCGAATTCGAGGACCCTCGGATCCA	2277220|F|0-46:G>A-46:G>A
	295	1102766	1A	2.1686	C/T	TGCAGTTCCGAGAGAATATTCACACTGATTTTTCCATGACAAGTCATTCAGTCCTCAGCAACAACGACC	1102766|F|0-22:C>T-22:C>T
	296	1230905	1A	2.18326	G/A	TGCAGGTGAGGCAGGGCGCGGTAGTGAGGGGGGAGGCAGCAGCAGTGTGTGTACGCAGGAGCTCGGGCT	1230905|F|0-48:G>A-48:G>A
	297	1090990	1A	2.20443	G/A	TGCAGGCTAGCCTGCCCTACCACCACACCAGCAGGAGCGCTGGGCACTTGGCACGAGCATTTCACGCAA	1090990|F|0-13:G>A-13:G>A
	298	1154273	1A	2.20443	G/C	TGCAGGTAGTCGAGCAGGTGTGCGCGTGTGTACGAGCGGCCGCGCGCCTATGCGGATGGAAGCGGTGAC	1154273|F|0-8:G>C-8:G>C
	299	1062638	1A	2.21738	G/A	TGCAGTAAATACGAGACCGAAATGTGGATGCGGGTAGCATGCAGCGTCGCTGGACTAAATATAGCATCA	1062638|F|0-18:G>A-18:G>A
	300	1218247	1A	2.22526	C/G	TGCAGAAATGTTTAACTACAGAAAGAAGAACACTGCGCGTTAGCTACGAGAGGGACGAGGTAGCTGAGG	1218247|F|0-18:C>G-18:C>G
	301	3023381	1A	2.2364	G/A	TGCAGCTCCTGAGCGCTGCAACTCTCTTCTACAGAAGCCGAGATCGGAAGAGCGGTTCAGCAGGAATGC	3023381|F|0-36:G>A-36:G>A
	302	2254132	1A	2.24724	A/G	TGCAGATCGATACCGTGTTGCTCCTGCTTGTTAAATGGCGCAGCGAACTTGATTCGGTATCCCATTCCC	2254132|F|0-33:A>G-33:A>G
	303	2252888	1A	2.25178	C/A	TGCAGGGCCAGACTGTCGAGAGCAAGTCGAGCGGAATCTGGAGCGCCGACGCAGAGCTCTGGAACGGCC	2252888|F|0-67:C>A-67:C>A
	304	2254313	1A	2.25201	T/A	TGCAGGATTCGAACCTAGGTCCTTCACAATAAGCACAGCCGCAATAACCAGCTAGGCAACCGAGATCGG	2254313|F|0-7:T>A-7:T>A
	305	1078943	1A	2.25212	A/G	TGCAGGTAGGCTTCCAATCCTGAAGTTACATTTGCTCTGCTCAGTACTCGTGCATTTCTGCTCTGTCAC	1078943|F|0-45:A>G-45:A>G
	306	3064691	1A	2.25861	A/T	TGCAGGCTGATTTCAACAAGCGAAGGTGACTGAATATTCACGTGCCGAGATCGGAAGAGCGGTTCAGCA	3064691|F|0-15:A>T-15:A>T
	307	1089822	1A	2.2603	G/A	TGCAGGTGTGCAGAGGGTTTCCAGACCTGGAGATGCGAGCCTCTGCGGTGAAGTTTCTCTTGGTTGTAG	1089822|F|0-15:G>A-15:G>A
	308	2259055	1A	2.26057	C/T	TGCAGGTGAGTTTGCTGTAGACTCTGTCGATGATTTGGTGCAACTGCAACGGATCATGGCCTCCGAGAT	2259055|F|0-60:C>T-60:C>T
	309	1217318	1A	2.26091	G/A	TGCAGCTAGCTCTACGACGGACCAAGCGTTGCCTCCACCCACCAGCCGTATTACCTGACGGCGTTCTCC	1217318|F|0-25:G>A-25:G>A
	310	996849	1A	2.26091	G/T	TGCAGATTCTGGATTCTTGCGTTCTAATCAACGTTGTGAGTTGCATCTGATCATGGCATGTGCATGTGG	996849|F|0-11:G>T-11:G>T
	311	1119832	1A	2.26435	A/C	TGCAGAAGCACTCCACACTTATCTTCATCCAGCGACAGGATCGGACATGTTGCATTTTCGTAACCGAGA	1119832|F|0-44:A>C-44:A>C
	312	1233752	1A	2.26498	A/G	TGCAGTCGTAGACTTGGAAGTTGTGGAGCACATCCAGAGGGGTGAGCTCTTCAAAGCCAGGCTCCCGAG	1233752|F|0-17:A>G-17:A>G
	313	998133	1A	2.27001	C/T	TGCAGTAGTGGAACCCAAATGCTTTGGTCAGTGAGTATTGGCAAAATGGATAGTGGTGTCCGCAATTTC	998133|F|0-21:C>T-21:C>T
	314	2263444	1A	2.27245	A/G	TGCAGTTTGCAGGTGGCGATCTCTCTCGAGGACCACACGTCCATGTCCACGCAGAATTCGAAAATCCTA	2263444|F|0-36:A>G-36:A>G
	315	2362198	1A	2.27245	C/T	TGCAGCTACTCACCAGGTAGACGGCGTCCCTGGCGGCCATGGCGATGATGTCGGCGCAGGAGACGGTGA	2362198|F|0-37:C>T-37:C>T
	316	1053011	1A	2.28096	C/T	TGCAGCTGACTGACCTGTTGAATTTCGTGCCGACACTCTTGTAATCATGCATGCCTGCACTTCCATGTA	1053011|F|0-53:C>T-53:C>T
	317	1094315	1A	2.28096	A/C	TGCAGTGACGGCGCGTCCAGTTCTTCCGCCTCGCAGTGTTCGTGCATGCGGTGGCCGAGATCGGAAGAG	1094315|F|0-45:A>C-45:A>C
	318	1096735	1A	2.28411	C/T	TGCAGCAGACGAAATGGCGGCGACTGGGAGGTGGTTGTTGGCGCTTCACTGCTCCTCTCGCTTCTTCTC	1096735|F|0-48:C>T-48:C>T
	319	1096317	1A	2.29232	T/C	TGCAGCTTCCTCAATGTATGCCTCATCATGGGGCTCGCTGTGCTGCTGGCGGACAGCCGCGGCCCCGCT	1096317|F|0-25:T>C-25:T>C
	320	1036982	1A	2.33457	G/C	TGCAGGCAATGTCTGGTTTCCACTTTCCACGCCAGTTAAGTTGGCACCGCAACCAGCTAGTACTGCTTT	1036982|F|0-55:G>C-55:G>C
	321	1211261	1A	2.3518	T/C	TGCAGAATAAAATTTGAAGTGGAATTAAGCGGACACATGGCCACCTGGCTAGGTGTGAGAGAAATTAAC	1211261|F|0-25:T>C-25:T>C
	322	1224874	1A	2.36315	T/C	TGCAGTCTCTTCTGTGACCACCGCACATGGCCAGCTCCCCTCAGCTCGCGCCCGCCAAAAAAGAACGAG	1224874|F|0-27:T>C-27:T>C
	323	1092409	1A	2.43442	T/C	TGCAGCAGCACATTCTCGTTAGCGATATATCAGCGGGCCGTGAAGATTGATGCGGCCATGCGTGGCCCG	1092409|F|0-12:T>C-12:T>C
	324	1043249	1A	2.44724	C/T	TGCAGGTACACTTGGACACATACGCATTAGTCGTGAGCACAGAGAATACCACCCTAAACTGGTATATGG	1043249|F|0-18:C>T-18:C>T
	325	979990	1A	2.45648	C/A	TGCAGTCCAATCATGCACATATCCAGGTACTGAAGTATGAACTACCTGGGGATGCTTTTAGCGGTTCCC	979990|F|0-61:C>A-61:C>A
	326	990910	1A	2.45897	T/C	TGCAGCTTAGCCGCCGACGACGGAAGGCTGCCTCTGAACTTGTTATTCATGATGTAGAGCCTCGTCATG	990910|F|0-52:T>C-52:T>C
	327	1053918	1A	2.47885	C/T	TGCAGGTATTGGACGTGGTGCCCGTCTTGAACTCCTGGATGATGAGGCTATGAACAACACTCACGATGG	1053918|F|0-63:C>T-63:C>T
	328	1103347	1A	2.47885	G/T	TGCAGGAGATGGGCTCCTCACCTGACGACCACCAGCAGCAGCCCCATGCAGGCGACCGAGATCGGAAGA	1103347|F|0-50:G>T-50:G>T
	329	2278971	1A	2.47895	C/T	TGCAGATGTTCCCCAGCGACAGATCGACCTCGATCGTCTTCACCCGAGAGGTAACCGTCCATCCCGCTT	2278971|F|0-42:C>T-42:C>T
	330	1093573	1A	2.47938	G/A	TGCAGGGAGAAGGTGAGCATCTCGCCGCTGCGCGGGTTCGTGACGGTGGAGGGCGCGGGCGCGGACCGA	1093573|F|0-8:G>A-8:G>A
	331	1088769	1A	2.48467	G/A	TGCAGATCTCCGTGTTGGCCGACCAAGACGCTGATTCACCACTGCTACACCCCGCGCGCCGATTCACCA	1088769|F|0-17:G>A-17:G>A
	332	1221008	1A	2.50239	C/T	TGCAGCAGCTGTGATTCCCTCGTCCATCGGCTAAACGCAAGTGCGTACGTGCAACGGCGCGAGACGTGC	1221008|F|0-23:C>T-23:C>T
	333	1229178	1A	2.52406	C/T	TGCAGCTGCGGGAGCTGGAGCCGCAGCAGCCCAAGACGACGCAGAACACGCCCCGCCTCCCGAGATCGG	1229178|F|0-14:C>T-14:C>T
	334	1863632	1A	2.52406	T/C	TGCAGTTTTGAATGTATGATATGATCGACCGTACCAGTGGCAGATGGGGACGCTTGTTTTTCCGAGATC	1863632|F|0-7:T>C-7:T>C
	335	1112806	1A	2.5427	A/G	TGCAGCCGCACCGAGGCTGCCTTGGATGCTCGCCGCCGCACGAACCGCCCCTTACCTCGCCCACCGAGA	1112806|F|0-9:A>G-9:A>G
	336	1070287	1A	2.55476	G/C	TGCAGAACACGCTTTCTGATTCAAACAATATCTATCTAGTTAAAGATGCACGATCCACGTGTAAAATGG	1070287|F|0-44:G>C-44:G>C
	337	1207458	1A	2.56544	C/T	TGCAGCACGCTTGCACACGGCGCCTCAACTTAACAGAGCATGCGTACGCAGGCGTGCGAGTGCAACGTG	1207458|F|0-25:C>T-25:C>T
	338	1012827	1A	2.57576	C/G	TGCAGTGTATTTATACAACAGTTCAGATAATAATTCCAGAATTTGCTGGACCATTTCTTCACCCAAGAT	1012827|F|0-63:C>G-63:C>G
	339	1004030	1A	2.57681	G/A	TGCAGAGGAGCCGAACCCGTTGTTGAGGCCATCAATCTCGTCCAGCAGCTTGCCCCGAGGAAGTGGGAC	1004030|F|0-18:G>A-18:G>A
	340	2276374	1A	2.5967	A/G	TGCAGTGCAAGTGCATCCATGCATGCATGCATGCATCGATCCATGCAACACAAACGCACACGCTAACTG	2276374|F|0-9:A>G-9:A>G
	341	1089949	1A	2.60755	C/T	TGCAGGTATAGGTCTTGTGAAGGATATAACTGGGACTATTCAAGCACCCACCCACCCCGAGATCGGAAG	1089949|F|0-51:C>T-51:C>T
	342	1130394	1A	2.60757	A/G	TGCAGCTGCTGTACGAGGTGCTGAGCGAACTGCTCGGTATGCCAGCGCCGAGGAAGAGAGTAGGAGCCT	1130394|F|0-58:A>G-58:A>G
	343	2254920	1A	2.60823	C/A	TGCAGCGATCGCTGGAATTTCCTATTGGACGCACATTGCGTAAAAATGTCGACCCTTCGCACAGACCTA	2254920|F|0-9:C>A-9:C>A
	344	1114333	1A	2.61844	A/T	TGCAGTACGATACTTCTCTGAGTACGCGAATTTGATCATGACATGCATGGCGATAACATCTGACGGCAC	1114333|F|0-20:A>T-20:A>T
	345	1090544	1A	2.62221	G/A	TGCAGTGTCTGCCATCACGGCGATCAAGGCAAAGTATCAGGTGGGTAAAAACTGGATGGGCGACCCATG	1090544|F|0-53:G>A-53:G>A
	346	989937	1A	2.64933	C/G	TGCAGCTCGGCCGTATACAGGATGGCAATGCATCTACAACGGGTATTATATGCTCTCATTAGCTTACTG	989937|F|0-11:C>G-11:C>G
	347	1023239	1A	2.73219	G/C	TGCAGCCATTTCTTTCTTTGAGAGGTCACCCGAGTGGCCAGCCAACCAATCTGCGGTGGTAAACTGGTA	1023239|F|0-66:G>C-66:G>C
	348	1116797	1A	2.73219	A/G	TGCAGACTGAGCAAATTGGGCGATTCATGGCAGCGATCAGCAAGATTATGATTCCCGAGATCGGAAGAG	1116797|F|0-35:A>G-35:A>G
	349	1400987	1A	2.73219	G/C	TGCAGTACAGATCGGAGTGGCGCACAAAAATATTGTGGTTATGACTGAGGATGTGAGTTGGTTTATCAT	1400987|F|0-52:G>C-52:G>C
	350	1100351	1A	2.74972	G/A	TGCAGAAACTTGACAGAGTAAATGCAAATATCTTATATATTTATTCCACTGAGACCACCGAGATCGGAA	1100351|F|0-23:G>A-23:G>A
	351	1039668	1A	2.77196	G/T	TGCAGCCCATCCACAAGCGTTTCACTTACGTACATTAAGGTTGAGGGGGTAGCTCCTAACTGGCGCGTT	1039668|F|0-18:G>T-18:G>T
	352	1112918	1A	2.78548	A/G	TGCAGGCGCAGGCCGAGACGAGACGGACAGGCGCCATGTGCGGGCAGCGCGCACGTACCCGAGATCGGA	1112918|F|0-26:A>G-26:A>G
	353	1016302	1A	2.79265	G/A	TGCAGGGCGGAGACGGCGGAGGACTGGAAGCGGAGGTCGGTCTTGAAGTCCTGGGCGATCTCGCGGACG	1016302|F|0-8:G>A-8:G>A
	354	1209199	1A	2.80446	C/T	TGCAGAGCGGCAACGGGTACATCAGCTACGGCGCGCTGCGGAGGGACAACGTGCCCTGCTCCGTGCGCG	1209199|F|0-22:C>T-22:C>T
	355	1084505	1A	2.8189	T/C	TGCAGTTGGTGGTGGGGAGACTGAAGGTCGGCTTGCAGCCCTTCCTCCAGTCCTGGCGGTCCACCATCT	1084505|F|0-12:T>C-12:T>C
	356	994818	1A	2.83923	A/C	TGCAGTAAACTGTGCACAAAACGGGACGGTCTCTGAGGTTAACCTTTTTGGCCTTGTCTTGGCCGACGA	994818|F|0-18:A>C-18:A>C
	357	1695042	1A	2.85433	G/A	TGCAGCCAAAGTAGGCAACAACAGAATGCGTACTGATGGTCTAATGGTTGGTTGGTTTGTTTGTTTGTA	1695042|F|0-38:G>A-38:G>A
	358	1211189	1A	2.89409	T/C	TGCAGATGACACGAGCAAATCTGAACTTTGTTTTTCTCCTTTTTTCTTCTCTGCTATGCCCCCTAGACT	1211189|F|0-39:T>C-39:T>C
	359	1092089	1A	2.89943	A/C	TGCAGGCCGCTTTGTCCCGTCGGAGCATCTGCTGCTGAGGGGTCATGGTTGTGCCTCGCCGACCCGAGA	1092089|F|0-66:A>C-66:A>C
	360	3025727	1A	2.89943	G/A	TGCAGCTCCTTCTCCAGCCTCGTCAGATCCCAGCGCAGCCGAGATCGGAAGAGCGGTTCAGCAGGAATG	3025727|F|0-25:G>A-25:G>A
	361	1052152	1A	2.91092	G/A	TGCAGCCCTGCCCTTCCTTGGTTTTATAATGAATGAACGGACAGAAGCATCAGCAAAGTACAGCCAAAG	1052152|F|0-52:G>A-52:G>A
	362	1070672	1A	2.91092	A/G	TGCAGGTCCGTGCGTGTAGCATTACTCAGTTTCAAGTGGAGGCCCATTATGTTTCCGATGAACTCCGAG	1070672|F|0-39:A>G-39:A>G
	363	2258975	1A	2.92179	G/T	TGCAGAGAAATGAGTAATGTTCTGCCCTTTTTCTTTATCGAGGTACCGTTCTTGCTTCTTTTTTAATGT	2258975|F|0-41:G>T-41:G>T
	364	1038571	1A	2.94211	G/A	TGCAGATCCCGCCCGAGGAGAAACGAGCGTCAGCAAATCAAACAATCACCGAAGCTACTGAATCCAAGC	1038571|F|0-67:G>A-67:G>A
	365	3064946	1A	3.00123	A/C	TGCAGTGTCTTTTTAGGGCAGTCGACACTTGTCGCAAGGGAAGAAAATGTTGATATGCACTACTGTAAT	3064946|F|0-45:A>C-45:A>C
	366	1008962	1A	3.02345	G/A	TGCAGAGGAGCGTGGCCCTGTAGAGGAAGATCGTGCCGCCCGTGGCCGAGCACTCCCCGAGATCGGAAG	1008962|F|0-9:G>A-9:G>A
	367	1025998	1A	3.0426	T/C	TGCAGGATTCCAGCTCGTTCACATGGCAATGGCAGGCAGGGCTGGGGGGAGCTTTGAATCACCAAACAA	1025998|F|0-14:T>C-14:T>C
	368	992431	1A	3.06841	T/C	TGCAGATTGCAAGCGCTTTTCCTATTCTTCTTCGGTTCCCCAAAATTTGTATCTCGGCATCTTCCAGTT	992431|F|0-22:T>C-22:T>C
	369	1034788	1A	3.09677	C/T	TGCAGAGTAGATGATCAATTGTGTTTCAAATTAATGAACAAGCGCAATGTACAGAAATTGGAGCTCAGG	1034788|F|0-51:C>T-51:C>T
	370	1075240	1A	3.10032	A/G	TGCAGTTCCTTACCAAAAATTTCTCTGAGATATTGGGCGTGGGAGCTTTTGGCTCTGTGTTCAAAGGAG	1075240|F|0-43:A>G-43:A>G
	371	3024574	1A	3.12731	A/T	TGCAGCAGCTCAGCATCCGCTCCAACCCCTCGCTGTCCGAGATCGGAAGAGCGGTTCAGCAGGAATGCC	3024574|F|0-11:A>T-11:A>T
	372	1205354	1A	3.1348	G/T	TGCAGTCGCACAAGCCGTTACAAACTGGTTGCTTGCAGAATTTTAGAAGGTGCGGTGCGGTGCGGTGCG	1205354|F|0-64:G>T-64:G>T
	373	1199087	1A	3.16866	T/C	TGCAGCTAGAGTTGGGGCCTTTTCCAACGGAAAAGCAAAGTCTCCTCGCCTTTTGGCTTGACCTCAACA	1199087|F|0-21:T>C-21:T>C
	374	1217099	1A	3.17886	C/G	TGCAGTCCACCAAACTGCCACAGATATTGCCGCACCGCAACACTTTCCACGGGCCACATGGCTGCCCAC	1217099|F|0-6:C>G-6:C>G
	375	2260798	1A	3.20014	G/A	TGCAGTTTCGAAAAAGGTATTTGGCGAATGGTAAGGAAATAAGGCTTACAGCCGAACGGCCTGATGGCG	2260798|F|0-22:G>A-22:G>A
	376	981679	1A	3.234	T/A	TGCAGTAGAAAGCGACGATGTCAATTTGCATTGGGATTGATCATGTGCATCGTTGCTGGATCGTTTGTC	981679|F|0-60:T>A-60:T>A
	377	1166094	1A	3.26844	G/A	TGCAGCATCGACGCCCTGAAGAACATGGAGGTGAACCAGAGTGGTGCTCAGGAGTACGTCAAGAACGAG	1166094|F|0-38:G>A-38:G>A
	378	1003066	1A	3.27292	C/T	TGCAGAAATCATCTAATGGGATGGAAATGCGGTATGTAAGACATGGCGGGAAGCTCGCTAGTTACAAAT	1003066|F|0-29:C>T-29:C>T
	379	2254818	1A	3.27567	G/A	TGCAGCTGGTAGCCAGTCGATCAGCTGTATTTATGCCCAGCAGCGTGTACTGATCTAGCCGTCCGAGAT	2254818|F|0-7:G>A-7:G>A
	380	987179	1A	3.28666	T/G	TGCAGCCATCGCTGTGGTTCTCCTCAACCTCAAGAGGTAATCTGTTGCTCTGAAACGAGGCGCCGAGAT	987179|F|0-44:T>G-44:T>G
	381	1030952	1A	3.33235	C/G	TGCAGATTCATCAGGCTACTAACCAGCAGAACGTAAATCCATAACACTAGCAGTCCAGTAATAACAGCG	1030952|F|0-31:C>G-31:C>G
	382	1252328	1A	3.33235	G/A	TGCAGATGGGTCCGACCCCTTCGCGGGCCCGCGTTGTCAGCGTCCACGGGGTACGTGCGTCGGTTGGTT	1252328|F|0-24:G>A-24:G>A
	383	1119177	1A	3.43901	T/A	TGCAGGGAAGGAGGAGGAGGCGGTGGTGGTGGTGCTCTGCTCATCCCTGACGCCGCCGTTGACTCCGAG	1119177|F|0-26:T>A-26:T>A
	384	1056700	1A	3.45025	C/A	TGCAGGAGAGAGAAAGAGAGAAACCCACCCAAGCCAGAGCCAGAGCCAGAGCCCGACGCCGCGTGCACC	1056700|F|0-68:C>A-68:C>A
	385	1090726	1A	3.45025	A/G	TGCAGCATGGTGCCCAAGACAAGCAAGAGATCCATGGACGCCAACGCAGCGGCCACTCCGAGATCGGAA	1090726|F|0-43:A>G-43:A>G
	386	3021449	1A	3.45025	T/G	TGCAGCAACATGCTAGTTTTGGAATGGGATTCTATTTCCGAGATCGGAAGAGCGGTTCAGCAGGAATGC	3021449|F|0-36:T>G-36:T>G
	387	1068218	1A	3.46479	C/G	TGCAGACTATGCAAGGAGTAAAAGCGAAAGCCATGGCACCAGCCGCTTGCCACCGCCAACCCAAGACAG	1068218|F|0-59:C>G-59:C>G
	388	1089724	1A	3.46479	A/C	TGCAGAGGCACTTCTTCATCAACCAAACAAAGTATCAACCAAATGGTGTATGTCTACCGCTCGGCAGCC	1089724|F|0-40:A>C-40:A>C
	389	1088306	1A	3.46771	G/A	TGCAGATTTATTCCTCCCGAGTGGGACCACTGGAACAAATAAAGTCAGAATATAGCACGAGCAAGAAAG	1088306|F|0-31:G>A-31:G>A
	390	3222450	1A	3.483	T/C	TGCAGCGGGAAGTGCTTCTCGGCGTGCTGCTTGGGGATTACCAGCCGAGATCGGAAGAGCGGTTCAGCA	3222450|F|0-38:T>C-38:T>C
	391	1001565	1A	3.54296	T/C	TGCAGCCCCAGGGTCTTCTCCAGCACCCACTCGTTTTCTCCAGTTCCTTGATGGCGCCGAGATCGGAAG	1001565|F|0-34:T>C-34:T>C
	392	1864148	1A	3.60644	G/C	TGCAGAGTAGAAGGTCGATGAGGGAGCCGAAGGCGATGGAGACGGGGAAGAACCTGGCGCTGACGAACG	1864148|F|0-28:G>C-28:G>C
	393	2268203	1A	3.62968	T/C	TGCAGGCGTACTACTGCTCGAATGGATCGTCAACACAAAGCGCTGCCGCATGGTCAAAAACCTCTTGTT	2268203|F|0-50:T>C-50:T>C
	394	3024760	1A	3.62968	C/T	TGCAGTTGACCCGTCTAATAGTTGTGAACTTGGTCACGACCGAGATCGGAAGAGCGGTTCAGCAGGAAT	3024760|F|0-14:C>T-14:C>T
	395	3957202	1A	3.63924	C/T	TGCAGCCGCACTCATATCCGTCGGGGCTCACGATCGGCACCACCGAGATCGGAAGAGCGGTTCAGCAGG	3957202|F|0-5:C>T-5:C>T
	396	994139	1A	3.63924	G/A	TGCAGGTAACACCTACGGCCCGTGCTTCCAGCTCTACCTCCACTACCCCGAGATCGGAAGAGCGGTTCA	994139|F|0-16:G>A-16:G>A
	397	1013786	1A	3.66025	T/G	TGCAGCGCCATGCAGCCGAGGCCCTTGCTGTTGCGGAGGGTGGGCAGCTTGGCCGATGCCCGAGATCGG	1013786|F|0-31:T>G-31:T>G
	398	3020883	1A	3.66062	C/T	TGCAGGACATTTTACATTGCATACACTCCCTCTTGCCGAGATCGGAAGAGCGGTTCAGCAGGAATGCCG	3020883|F|0-25:C>T-25:C>T
	399	3064523	1A	3.7657	C/T	TGCAGAAATTGAGACTTGAGAGGGGGCGTGGCCATTGCCCGAGATCGGAAGAGCGGTTCAGCAGGAATG	3064523|F|0-31:C>T-31:C>T
	400	1023467	1A	3.78483	A/C	TGCAGTCAATGGATGATTCGCTGGAAAAGATGAAGACAAATAATCCATCCAGCTAGTGGCCCGCTCCTA	1023467|F|0-68:A>C-68:A>C
	401	3064476	1A	3.79536	T/G	TGCAGCTTGGCCTTCCTGTCCGCGCCGCCGCCTCTGGAGCCGAGATCGGAAGAGCGGTTCAGCAGGAAT	3064476|F|0-32:T>G-32:T>G
	402	1072582	1A	3.82365	G/A	TGCAGTCCTTGGGCGGAGAGGAAGGGGTCTCCACCCATGCCAGATGTCGTCCGCCGCTCGGGAACACCA	1072582|F|0-15:G>A-15:G>A
	403	1092374	1A	3.85244	G/A	TGCAGCACCAGGTTTAGTAATGGCGCGTGAAGCGCCGATTAGGCACTGCCGAGATCGGAAGAGCGGTTC	1092374|F|0-41:G>A-41:G>A
	404	2264291	1A	3.85244	G/C	TGCAGCCGAGGAGTCGAATTTAGTGGGCTGTTCGAGCCGCACCACTCATTCCGAGATCGGAAGAGCGGT	2264291|F|0-10:G>C-10:G>C
	405	1098230	1A	3.85784	G/A	TGCAGTTACGGATGGCAGTCATCTGGTCCATGAATCATGACAGAGGCGCCTGCTCCATGAACAAATTCA	1098230|F|0-58:G>A-58:G>A
	406	998746	1A	3.85784	G/A	TGCAGATCTATCTACAGTGGTAGCAGAGTGAGTGGTGAGGGCTTACGTTGGGGCAGTGCCTGGCGATGG	998746|F|0-38:G>A-38:G>A
	407	3064684	1A	3.877	T/C	TGCAGGCTTCCCGCCGTCGTCCTCCCTCTCTTGCTAATGTGCCGAGATCGGAAGAGCGGTTCAGCAGGA	3064684|F|0-37:T>C-37:T>C
	408	3064790	1A	3.88016	T/C	TGCAGCAGGTCCATCGTCAGCGTGGGAGCGAGGAGCACACGCCCGAGATCGGAAGAGCGGTTCAGCAGG	3064790|F|0-16:T>C-16:T>C
	409	985133	1A	3.95781	A/G	TGCAGGTGACTCGTCAGTGAAGGGAAGAAAGAATAAGCAGTCTCTTTTCCCTATTAGAAACTGTAAGCC	985133|F|0-15:A>G-15:A>G
	410	985057	1A	4.03671	C/G	TGCAGTTCACTGTGTACTTGCCATCAATGGCTCTCTTCTTGGATAATAATTGGGAAGCCATCCGAGAAA	985057|F|0-37:C>G-37:C>G
	411	987669	1A	4.04713	T/G	TGCAGATCTCTTTCCCAACACCGAGTCTGCATCATACATATTCACATCTGATAGCCCATAAGAGATGAC	987669|F|0-11:T>G-11:T>G
	412	1089370	1A	4.05845	A/T	TGCAGTCAGAGACGGCGAACGATGGAGACATCTTGCAGGTGTCCGCGGCGCCGAGATCGGAAGAGCGGT	1089370|F|0-36:A>T-36:A>T
	413	1110168	1A	4.05845	A/C	TGCAGTGGTGGTGTTCTCATGCAGCCTTCCGTTCGCGAGGAAGATGGAAGATGAGGGCATTCCGAGATC	1110168|F|0-41:A>C-41:A>C
	414	1027740	1A	4.06936	C/A	TGCAGGTTATAATTGCCTCCTTTCGTCATTGGGTTCGTCAACATGGCCGTAACCGCGTGGTCTCGCGGG	1027740|F|0-19:C>A-19:C>A
	415	4018908	1A	4.09087	A/G	TGCAGCCGATCCAGCGACCTAAACACGAGGTTGAAGTCGTTCCCCGAGATCGGAAGAGCGGTTCAGCAG	4018908|F|0-20:A>G-20:A>G
	416	987869	1A	4.09106	C/T	TGCAGGTCCAGCCCAAACTGTTGATGCAGACCATCAAGCGGCATCAGCACGCGTTGATGAGCCTAGGTG	987869|F|0-31:C>T-31:C>T
	417	982714	1A	4.11374	A/G	TGCAGACGAGGCGTTCGGGCTGAGAATCTAAAAAACAGCACGTTCGGCACTTATTGATTCCGAGATCGG	982714|F|0-5:A>G-5:A>G
	418	1863565	1A	4.12049	G/A	TGCAGCCGCTGTATGATAAGCAATTACTGATCTAAGAAACTGAAAGCCGATCGATTGCAAGATCAGCTA	1863565|F|0-7:G>A-7:G>A
	419	2263451	1A	4.12049	A/G	TGCAGTTTAGGAGCCCGAATCACTCGTATAGTCACGGGGCCATCATCTGGATAAATTGGCAGCAATCTA	2263451|F|0-33:A>G-33:A>G
	420	1030201	1A	4.14878	A/G	TGCAGTCAAGCGAATGATTCTGCACAAAAGAAGATTATTAGCTAGCTAGCCTTGTAGTAACAACGGTGC	1030201|F|0-26:A>G-26:A>G
	421	991471	1A	4.14878	C/T	TGCAGTCTGCATCCGCTCAGATCTACGTCTACAGGCAGCACAAATTCTCACGTATCTTAGAAAAAAGAG	991471|F|0-55:C>T-55:C>T
	422	1091861	1A	4.16421	A/G	TGCAGACACACAGACAGCCTGGTCGGAACGGGACGGCGTCGGTTGGTCAAGATTTCGCCCCGAGATCGG	1091861|F|0-9:A>G-9:A>G
	423	1148576	1A	4.26403	A/T	TGCAGCTACCTCGTTCTCTCCAGGATTGATTTGCGCCAACGGAGGTGTCGCCGAGATCGGAAGAGCGGT	1148576|F|0-21:A>T-21:A>T
	424	2256474	1A	4.27238	C/T	TGCAGCATAAGCTTGGGCTAACTGATAAACTAAACTCGATTGACAATCTGTCTTCGACGGCTCTGAACA	2256474|F|0-34:C>T-34:C>T
	425	1213940	1A	4.27818	A/C	TGCAGGTGCAGGGACCCGCCGCCGCCGCCGCAATGCATGAAGCTCCCCTCCACCCGAGATCGGAAGAGC	1213940|F|0-31:A>C-31:A>C
	426	997180	1A	4.34681	C/T	TGCAGTCAATCGTCATTCAATTAAACTACTCCCTCTGTCCGACTAGCACGCGCTCTGGCGACTGCCATG	997180|F|0-32:C>T-32:C>T
	427	1098094	1A	4.37942	A/G	TGCAGCGGATGTCAAAGCCACCCTCCACGAGATCGTCACTGCACATAACACGGCTCTCGTGCATGATCC	1098094|F|0-46:A>G-46:A>G
	428	1066061	1A	4.38891	G/C	TGCAGCTTCAAGTACAAGTACATCTTACCATATCCACGGGGAATACCGCAGCCGAGATCGGAAGAGCGG	1066061|F|0-11:G>C-11:G>C
	429	1106916	1A	4.40002	G/T	TGCAGTCGCCGAAGCCGCCGCCTCCGTTTCCATCCCCATCGCCGACGGCCTGAGAGAGACGATGTCCAC	1106916|F|0-25:G>T-25:G>T
	430	2253156	1A	4.4286	A/G	TGCAGCATGGCCTGCCACCAGTTGACATCGAGCATGGTGCCGCGCCCAATACCTCCGAGATCGGAAGAG	2253156|F|0-16:A>G-16:A>G
	431	1691619	1A	4.43925	T/C	TGCAGTCCGCCCTGTTGCCATCCCTGTTGTCGCACGCAAAGTCCAGCGCCGCCTGCAATGCCGCATCCC	1691619|F|0-5:T>C-5:T>C
	432	2259648	1A	4.43925	A/G	TGCAGATGCTCTCCGCGTCCCTGGACGCCATGGCCAACAACAACAACCGATCGAGGACGCTATACGCAA	2259648|F|0-5:A>G-5:A>G
	433	3024089	1A	4.43925	A/G	TGCAGCTGCCATGATCGGCCAAACCATCCTCGTCTCCCTCCTCCGAGATCGGAAGAGCGGTTCAGCAGG	3024089|F|0-20:A>G-20:A>G
	434	1001398	1A	4.44723	T/G	TGCAGCTGCTCGTGCTCCAGGTCCATGTACCCCAGCATGTCGTACAAGGAAGACGGCGTGGACGCCGCC	1001398|F|0-25:T>G-25:T>G
	435	3034508	1A	4.44723	T/C	TGCAGACGGAGCCTTCCACCAAGTTTCTTCACGTGCACCCGAGATCGGAAGAGCGGTTCAGCAGGAATG	3034508|F|0-13:T>C-13:T>C
	436	1039623	1A	4.46939	G/A	TGCAGGGATTTGTTGTAAGAAAACAGAGGATTTCTTGGGCTCAGCTGCCATATGTTGACTGGTGGATAT	1039623|F|0-53:G>A-53:G>A
	437	1864628	1A	4.56572	C/G	TGCAGGTGGCGCAGCCACAGCTTCTTGTCTTCGATGCTGTAGGCGGTGATGTTGTCTTGCCCACCAAGG	1864628|F|0-23:C>G-23:C>G
	438	1120903	1A	4.58859	A/C	TGCAGTGCCTCGTCAAAGCGAATGCTACCACTGCCAAGCGCCTCTCCGTTGCCGAGATCGGAAGAGCGG	1120903|F|0-35:A>C-35:A>C
	439	3222498	1A	4.59912	T/C	TGCAGCGATGGTGGGCAGCCCGAGGTCGATGCAGCCGAGATCGGAAGAGCGGTTCAGCAGGAATGCCGA	3222498|F|0-8:T>C-8:T>C
	440	1130028	1A	4.63323	C/T	TGCAGCGCGATGTTCCACCATCTCAAGTTCGGTAGCCTAAGACCGCCAGACCACTTGTGCATGCAAACT	1130028|F|0-50:C>T-50:C>T
	441	1150205	1A	4.67316	G/C	TGCAGGTGAGGCAGCTTTGGTTGAAGCGTGTTGATGGGGCGAGGCCTTGGAAGGAATTTGACATAAAAG	1150205|F|0-49:G>C-49:G>C
	442	1161276	1A	4.68572	C/T	TGCAGATTCAACGGCCGCGACGGACACCATGGTGGCCTGCACGCGTGGTGGTTGACCTGAGCGAGCAAC	1161276|F|0-17:C>T-17:C>T
	443	1089676	1A	4.69014	T/C	TGCAGACCCGCAGGGAAAACAGTCTGGGCCATTGGATTGAAGATAGTAGATAGAACAGATGGGACCGAG	1089676|F|0-46:T>C-46:T>C
	444	3023789	1A	4.69014	T/C	TGCAGGGTTTTGAGAGAAGAACTGATCTCACCTTTCAGGGAAGACCGAGATCGGAAGAGCGGTTCAGCA	3023789|F|0-27:T>C-27:T>C
	445	2288930	1A	4.69036	A/G	TGCAGCCACAAATCGCATCACACCATGAGCAACAGAAACGGAAGCTGGGATCGAAAACCCCATCCAGCA	2288930|F|0-31:A>G-31:A>G
	446	1057186	1A	4.70842	G/A	TGCAGGTCTGGCGGGAGCAACGGTAAGGCCAGCAGCGTCGGTAGTCACGTCGGAGCTGCCTTCCATGGC	1057186|F|0-12:G>A-12:G>A
	447	2261019	1A	4.71922	T/C	TGCAGCAGATGCAGAGTCGAGAATATTAGTGGTGAGCACCGAAGGAAGAAAATCGATCCATTGGAAGGT	2261019|F|0-29:T>C-29:T>C
	448	3064401	1A	4.71922	C/G	TGCAGAGCGCAATATTGTTTTTCGACCACTAGGTTTTCCTTTGTACCGAGATCGGAAGAGCGGTTCAGC	3064401|F|0-7:C>G-7:C>G
	449	1124050	1A	4.72569	A/G	TGCAGGCGTCACCGTCACCTCCTGGATCAGCGCCTCAATCTCTGGGTAGGTGGCATGGTAGTTGATGGA	1124050|F|0-36:A>G-36:A>G
	450	993502	1A	4.7463	G/A	TGCAGGCAAAGCATCATTACAACATGTTCCTCTTGGAGGAGCACAACGCGGTGCCTCCTCCGACGACGG	993502|F|0-49:G>A-49:G>A
	451	1090322	1A	4.74967	C/T	TGCAGCGGTGCCATGCCACGAATTGGTGCACACAGCAATCATCTCCTCTGTCGGCGAACCTAAACCAAC	1090322|F|0-65:C>T-65:C>T
	452	1247733	1A	4.75729	A/T	TGCAGTCACGGGCCCAGTGCCCTTGGATGCCGCAGAAGCGGCATGTGTCTTTGTCTCCGCCGCTCTTGT	1247733|F|0-35:A>T-35:A>T
	453	1209635	1A	4.79	A/G	TGCAGCCAACAAGTTGCTCTTCCTAATCATCATCATCTTAGCTATAGCCTCCTCCGTCCACAGCGCCAC	1209635|F|0-43:A>G-43:A>G
	454	1024096	1A	4.80611	G/C	TGCAGAAGCGCACCGAGGTGAAGCTCCAGGACCTGCCCGTGGTGCTCGGCGCCTGCTGCGTGCTCCACA	1024096|F|0-34:G>C-34:G>C
	455	1235751	1A	4.80611	T/C	TGCAGGTTTACCTTCATGAGCAGAGCCCATTCTGCATAGTTGGTGCGCGTCAGCGTGGGGTAGACTTCG	1235751|F|0-66:T>C-66:T>C
	456	1105551	1A	4.80779	G/C	TGCAGCCAAAGGGGAGTAGCATGTCCTCGTCGTGTTCGCATAGTGGGCTTTCCGAGATCGGAAGAGCGG	1105551|F|0-11:G>C-11:G>C
	457	1119226	1A	4.80779	C/G	TGCAGGTGACGCCGCTCCACCCGCAGCAGTCGTGCGCACCTTGCTGCCATGAGACGAGGCGATCGTCCG	1119226|F|0-21:C>G-21:C>G
	458	1126203	1A	4.80779	T/G	TGCAGAACAAAACAGCAGAATTCTACGCGAGTTCCACAACCACAAGAACGCAGGGACGATGTCGCTTTG	1126203|F|0-20:T>G-20:T>G
	459	2262964	1A	4.80779	T/C	TGCAGAAGCTGTTCAATGTGTTTGCCCCATCGTCCCGTGGATCAACTAGGTATGGACCGCCGAAATGAG	2262964|F|0-52:T>C-52:T>C
	460	1092167	1A	4.82323	A/T	TGCAGGTCCTCTCCTTGTATATATAGGATAGATATAGATCATAGATAGACCGACCGACTCCGAGATCGG	1092167|F|0-18:A>T-18:A>T
	461	988067	1A	4.85381	A/G	TGCAGCATCCACGTTCAATTTTGCATTACCAGTCATCGGGGCCAACCACGACCGAGATCGGAAGAGCGG	988067|F|0-6:A>G-6:A>G
	462	1274604	1A	4.85828	C/T	TGCAGTTTGGCTAAGCTAGCACTGTGCTATCTGATTTTTGGTTCAGGTAATTGTTGCCGCACTGTTCAC	1274604|F|0-57:C>T-57:C>T
	463	3027529	1A	4.87191	G/C	TGCAGTCCAACATCTTCATCGAGGGCGTGTCGCACAAGATCCGCCGAGATCGGAAGAGCGGTTCAGCAG	3027529|F|0-28:G>C-28:G>C
	464	1237384	1A	4.90671	T/C	TGCAGTAGCTAGCGACGTGGTTCACTCGCTGGAGGTCATGTGTTTGATCCCTCCGAGATCGGAAGAGCG	1237384|F|0-44:T>C-44:T>C
	465	1130619	1A	4.90872	G/A	TGCAGCCGCACCCGCGAGGGAGAATTAACGGCCACGCGCACTGGCCAGGGCACTCGCGCTCGGCGTCGC	1130619|F|0-42:G>A-42:G>A
	466	1243497	1A	4.91261	G/A	TGCAGATTAAGCTCATGCATGTGTGTTGCCTCTCTAACATGCATGTAAGGAAAGAGTTGGAGGCCGATC	1243497|F|0-10:G>A-10:G>A
	467	1114944	1B	0.092399	G/A	TGCAGGTGGTCCTCGCTTGTCCGCCGCAGCAACCTTGCCACAGTCACCGCCTTGCCACCGAGATCGGAA	1114944|F|0-22:G>A-22:G>A
	468	983031	1B	0.15955	T/C	TGCAGTGTGACTCGTATCTGTGTTGAGTGGCAGTGGACTAACCCCCACAGAGATATGGGTGTCCGAGAT	983031|F|0-53:T>C-53:T>C
	469	1109237	1B	0.165649	A/G	TGCAGTACACAAGATGGAGCACACGAAGATGAGGGAAAGCCTCAAGTTCAGGAGCAGGTCCCGAGATCG	1109237|F|0-8:A>G-8:A>G
	470	1221202	1B	0.165649	C/A	TGCAGCAGAAGTAGTAACCCTAGCCATTGGAGAAGATCTAGCTAGAATGCCCAGACCGAACATTAATCA	1221202|F|0-37:C>A-37:C>A
	471	1102745	1B	0.1827	G/A	TGCAGGTGAAACATATAGATACATCATCAGAATGGGTATCAAAATTTATAATTTGTGTATAGGCCGACG	1102745|F|0-68:G>A-68:G>A
	472	1265398	1B	0.1827	G/A	TGCAGAACCAACAGTTGCCGCGGGAGGCAGTCTCGTGCACCTGCTGCCTAGCACGGCCGAGATCGGAAG	1265398|F|0-19:G>A-19:G>A
	473	978310	1B	0.190979	A/C	TGCAGTGGGCACGAGACATCTCCTTGTCTTTGTTCCTCCGACGCACGCCACAGGAGACTATTCCGAGAT	978310|F|0-17:A>C-17:A>C
	474	3946763	1B	0.305739	G/T	TGCAGTGCACCTGTGTTCGAGGAGTTTCTTCCGAGAGTTCCAATGGCGGAGCTGGTGGCCGCCATGGCC	3946763|F|0-6:G>T-6:G>T
	475	1160521	1B	0.34511	G/C	TGCAGATCCCCGCCGACCAGGCAACGCTGGCGCTCGGGGCGCTCGCCGTCGTGCTCCCCGAGATCGGAA	1160521|F|0-28:G>C-28:G>C
	476	1057381	1B	0.37647	T/C	TGCAGCCAAGCCCAGCATGTTTTCGGCCCCTTTTTAAGCCACCGAACAATCAGATACGCTCACGCGGTA	1057381|F|0-34:T>C-34:T>C
	477	989369	1B	0.409039	G/A	TGCAGCTGCCATGGATGGATGGGTGCTTATGCTTCTTCTATCTTTCTCCTCTCTGCTCCGAGATCGGAA	989369|F|0-22:G>A-22:G>A
	478	997799	1B	0.615829	G/A	TGCAGATGAGATGAGTGAAATAAGTGAATGTGGATCACATTCACCTTGTGCCGAGATCGGAAGAGCGGT	997799|F|0-12:G>A-12:G>A
	479	1095372	1B	0.625273	C/A	TGCAGGCCACCGTGCTCCGCGGCGGCCTCGCCATCGGCATGTCCATGCACCATGCCGCCTGCGATGGCG	1095372|F|0-22:C>A-22:C>A
	480	1094724	1B	0.627979	T/C	TGCAGCAGAATGCACCGTGCGAAGCATTACATGTGGGATGACGAGATGCTGTGCAGCATGCCGAGATCG	1094724|F|0-10:T>C-10:T>C
	481	2276595	1B	0.650709	G/A	TGCAGTTGTTTGGTTCTTGTTCTCGTTCGAGCTATTGATGTTTGAGTACTGGCAGCCCAAGCTTCTCCG	2276595|F|0-7:G>A-7:G>A
	482	2277405	1B	0.650709	G/A	TGCAGTGGGTGGCCCTAGGACAATCAGTGATTCACCCCTCTGCCCCTCCGTCATTGGTCTCCTCTCCTC	2277405|F|0-6:G>A-6:G>A
	483	987796	1B	0.650709	G/C	TGCAGTGCAGGGACGAGTACACGCTGGCATATATGTATTACATTCCGTTCACGGGGGGCAAGCCCTAGC	987796|F|0-57:G>C-57:G>C
	484	999471	1B	0.650709	C/T	TGCAGCTACACATCCATCCATACAACCAGTACAAGTAGTACCATTCGCTAACTGACGGACAGAGATTGG	999471|F|0-10:C>T-10:C>T
	485	1267802	1B	0.673719	T/G	TGCAGGCACCCTTTCGTATCATCCTGGTGCTGTGTATGCTTAATCTGATGGCAACATTCATGGTCATCA	1267802|F|0-11:T>G-11:T>G
	486	3030515	1B	0.700203	A/G	TGCAGCGTCGCCCTTCGGCACGCGTGTGGCAACGAAACCGACGGCCGAGATCGGAAGAGCGGTTCAGCA	3030515|F|0-30:A>G-30:A>G
	487	1051071	1B	0.738799	T/C	TGCAGTTTGTTAGTGCATGCAGCAGGGGCCGTTGGAGGTAGCCGCGTCGTGCGTATAGGAGTGCGTCGT	1051071|F|0-38:T>C-38:T>C
	488	1069761	1B	0.740524	G/A	TGCAGGAGGAATAGCTCAAGGAGGCCGATCCGAAAAATTGACTTACACAAAGATATCAGGCGACTTACC	1069761|F|0-23:G>A-23:G>A
	489	1092059	1B	0.740524	C/G	TGCAGGCAAGCCTTGGTAGGACTTGCAGCAGGCAGCACATAGACACGCCCCGAGATCGGAAGAGCGGTT	1092059|F|0-32:C>G-32:C>G
	490	2314163	1B	0.740524	A/G	TGCAGAAGACAAGGACGCTACAGCGTCAGGCCGCTCTCATCGAGAGCTCGTCGAGGATGGCTTGAAGCT	2314163|F|0-11:A>G-11:A>G
	491	1051734	1B	0.782069	A/G	TGCAGCCCTGGCATCCATGCTCCTAGACGCCGCCAATCATCCACGTCATGGCCACCCAACCATGACAAC	1051734|F|0-61:A>G-61:A>G
	492	2275483	1B	0.782069	A/G	TGCAGCACATCTAGATCTAGTTTCTACTCCGAGCTGATGAACGCGCGGACGGCCGATAATATTCGATGA	2275483|F|0-57:A>G-57:A>G
	493	2279392	1B	0.782069	G/C	TGCAGCACCCATCAACCACCACAGAATTAGTCGATCGGTGGACAAAATCAACATCAGTATAACATGGGG	2279392|F|0-68:G>C-68:G>C
	494	3023214	1B	0.782069	G/T	TGCAGACTGATGTAGGTGACGAGTTAGCACAATTGCAGGCCGAGATCGGAAGAGCGGTTCAGCAGGAAT	3023214|F|0-20:G>T-20:G>T
	495	981286	1B	0.782069	A/G	TGCAGAAATAAATTAATCTATTTGTAGTTAGTCTAACCCTATGTGTATTACAGAGGTTAAAATTGTATA	981286|F|0-61:A>G-61:A>G
	496	2276106	1B	0.789059	G/T	TGCAGTGATGCTCGGTAGTATTATGTAAGATTGTGTCCTTCGATTACTTTTGGCATGGCGAATTCAGGC	2276106|F|0-9:G>T-9:G>T
	497	3064502	1B	0.794782	T/A	TGCAGTCTCTCGGGAAAATGGAATTCGGTACTGGCCGAGATCGGAAGAGCGGTTCAGCAGGAATGCCGA	3064502|F|0-28:T>A-28:T>A
	498	1107243	1B	0.800072	C/T	TGCAGCCCAAAGAGGTGAGAATTCAGTTAACCCGCAGTTCCTTGCCTTTATTTTTGTTCCGCCTTCGTC	1107243|F|0-40:C>T-40:C>T
	499	1027333	1B	0.828387	G/T	TGCAGTGAAGTGTGATGAACTGAGGTGGCCAGGAGCGCTCGCGTATATGTACTGGTCCGTCGAGCACCG	1027333|F|0-26:G>T-26:G>T
	500	1073462	1B	0.846528	G/A	TGCAGAAGTGCCACGTTTCGCGCTTAGAAGAGGACATGCGGGCACGTGAGGAGAGCAAAGATCCCACCC	1073462|F|0-41:G>A-41:G>A
	501	1109330	1B	0.846528	C/A	TGCAGTCCTGACTGGCACATTCTCTGCCACAATCACATCGCACAAATAAGAACGCAGACCTCTGATTAG	1109330|F|0-40:C>A-40:C>A
	502	1126836	1B	0.846528	C/T	TGCAGCTGACAGCCGTTCCGCCCTGTTCACGTACGTGCTGCGTACGAATGCCGAGATCGGAAGAGCGGT	1126836|F|0-17:C>T-17:C>T
	503	2277835	1B	0.846528	A/C	TGCAGATGCAGCACATTGGATGGCCGAGCAGCACAATGCGGCCATCATCACCAGCCCACTGCACGACGA	2277835|F|0-14:A>C-14:A>C
	504	985951	1B	0.846528	C/T	TGCAGCTGATGCTTGTTCGGCTTCGTGCGGCTGGCGATCTTTAGCAGTCAGACAGTCTAGGAAGTTAGC	985951|F|0-30:C>T-30:C>T
	505	994262	1B	0.846528	G/A	TGCAGAATGATGTGGCCTTGCTTTGCAGTACATGAAGGTTGGTTACTCTGTATCATTCTACATGCGTGT	994262|F|0-37:G>A-37:G>A
	506	1261386	1B	0.853079	C/G	TGCAGGCGCCAATTAGGTAAGCTGGCCCTCATAGCCTGTAGCTCGTGGGCCGAGATCGGAAGAGCGGTT	1261386|F|0-26:C>G-26:C>G
	507	1279840	1B	0.853079	A/G	TGCAGTATAATTAATTAGCGACATAATCTCCTCTGCTCACGGTACAGAAAATACCTAACTCCAAAACAG	1279840|F|0-22:A>G-22:A>G
	508	2278446	1B	0.853079	A/T	TGCAGCATGCGCGACATGAAATGGAAGGTGCCGTCGTCGATGTACGGTGACAGACGGGCGCTCTCGATG	2278446|F|0-13:A>T-13:A>T
	509	1164559	1B	0.853659	A/G	TGCAGCTCGAAGAAGCCATGCTGGATGCCAGCGATCTTGAACGCCTCGGCTGCGTTAACCTTGCTGCCG	1164559|F|0-29:A>G-29:A>G
	510	1069302	1B	0.855702	A/C	TGCAGCCTCACTTTTACTATCTAGAAATACACAATCTGATCTCACTGCCGAGATCGGAAGAGCGGTTCA	1069302|F|0-43:A>C-43:A>C
	511	1381207	1B	0.859105	C/G	TGCAGTCGTATTTGGGCTAGCCCAGGCGAACGGTTTAAGAGGCCCCGACGTTGGCCCAAACATAAAGGT	1381207|F|0-20:C>G-20:C>G
	512	981355	1B	0.862012	G/T	TGCAGTTTAGTTCCATCCACAGATGAAGGCTGAAGCTACAGTTTCTATGGACCGAGATCGGAAGAGCGG	981355|F|0-21:G>T-21:G>T
	513	1058318	1B	0.876022	C/T	TGCAGTCGTGGGGTGCTGAGAAAGATTCCTAGTACGCCCCACTTTTTTTCCTTCACGTATTTCTTTTTG	1058318|F|0-49:C>T-49:C>T
	514	1302326	1B	0.879789	A/G	TGCAGACCGAGCAGGCTTATGCCTTGCAATCGTGTGCATGCAAGGGTTCATGCATGTGCCCAATACATA	1302326|F|0-5:A>G-5:A>G
	515	3953130	1B	0.895373	G/A	TGCAGTCCCTGCTAGCGCACCTATGGGTCGCCGTGACCCGCGCCCGAGATCGGAAGAGCGGTTCAGCAG	3953130|F|0-10:G>A-10:G>A
	516	1000211	1B	0.92627	G/A	TGCAGGCGCTCCCATCAGAATTAAGAAAACGAACAAGCTCAGTCGTCGGTGTATTCAACCCCGAGATCG	1000211|F|0-30:G>A-30:G>A
	517	3064864	1B	0.92627	G/A	TGCAGCCCTTTCGCTGAAGCGTGCGAGCGAAAAGCGCGAAACGGCCCGAGATCGGAAGAGCGGTTCAGC	3064864|F|0-12:G>A-12:G>A
	518	978306	1B	0.92627	T/C	TGCAGTGGTATTCTGTTGGTCATGGTGGGTCATCAAGGCCCATGTGGGAAAGTGCTGATCTGCTTATAC	978306|F|0-13:T>C-13:T>C
	519	1154800	1B	0.926444	C/G	TGCAGAACGGTGACGCGTTCTTTTCTCTTTTTATTGCTCCCCGATATAGCCTGGATCCCAGATTATTCC	1154800|F|0-58:C>G-58:C>G
	520	1048511	1B	0.927016	G/C	TGCAGGAGGTCGTCCATGGCGGCGGAGAAGGGGCTGTTGGGGAGGAGCAGCAGGAGCAAGGAGACGAAG	1048511|F|0-5:G>C-5:G>C
	521	1253056	1B	0.929603	A/G	TGCAGCGTCTGGTTCGGCAGCAGGTCCCGCTCGCTGTTGGGTCCCGTCAGAAGGACGGATGCGTCGCAG	1253056|F|0-18:A>G-18:A>G
	522	1066189	1B	0.93832	A/T	TGCAGCCAGCGTCTGACTTCCGTGTCAACCGAAAAGCTTGAGGATTAATTAAGATTAGAGGACCAAAGG	1066189|F|0-34:A>T-34:A>T
	523	2280288	1B	0.93832	T/C	TGCAGTAGCCGACCTGGGGGTCGTCGTCGACATCTTGCGCGCTGAGGGGAGCGTCCAGGGGGCAGTAGG	2280288|F|0-42:T>C-42:T>C
	524	1106306	1B	0.944345	A/G	TGCAGATCTTCAGGCATTGGTTCTCCATTTGACGCCGCCACTTCCTCGGCCACTCCTAGAGCCGAGATC	1106306|F|0-31:A>G-31:A>G
	525	1020691	1B	0.94995	C/T	TGCAGTTGTCTTTCCGTAGCACCCACAGGAACGGCCTGTTGGACTGGCTCATGGCGTCCGCTATCTCGG	1020691|F|0-43:C>T-43:C>T
	526	1072469	1B	0.94995	A/C	TGCAGTTCATCCCCTAGGGCAAGCAAATATCGGGCGTATGTTACGGTACAGGTACAGGTATCACTTATC	1072469|F|0-26:A>C-26:A>C
	527	1091447	1B	0.94995	A/G	TGCAGCAAAACACACATAATCCTCACACGCTCCTCGGCGCCTCACAGAAGCACGCCACCGAGATCGGAA	1091447|F|0-18:A>G-18:A>G
	528	1115814	1B	0.94995	G/C	TGCAGACGCTGCTCATCCTGCTCCTGAGCCGCGTGCTCGCCCTGCTCCTCCGCCCGCTCCGCCAGCCCA	1115814|F|0-25:G>C-25:G>C
	529	1166594	1B	0.94995	A/G	TGCAGCTTTCATCTGGTAAATCGACCAACCAACATACCAAGAAACGCTCCTTTCAGGCATGCTCCATAA	1166594|F|0-10:A>G-10:A>G
	530	1696679	1B	0.94995	G/T	TGCAGATCATTGTTGGGGATGCCGTCGAAGAGGGAGGGCAGGATCCAGCCCTCTGTGACGAGCCAGCCG	1696679|F|0-33:G>T-33:G>T
	531	2275235	1B	0.94995	G/C	TGCAGTGTCAAGGATCGATGAGGGAGATGAAATTCAATTTGTTGCAGAAATGCAAGTAAGCGTGAGCAG	2275235|F|0-22:G>C-22:G>C
	532	3029920	1B	0.94995	T/G	TGCAGCCCCCGCAGGATCAGCTTGTCTCCGCCCATCGCCGAGATCGGAAGAGCGGTTCAGCAGGAATGC	3029920|F|0-26:T>G-26:T>G
	533	1088189	1B	0.954554	T/C	TGCAGAAAAATACTATTGGGTAGGGAAAAGTGTGTATGGAAGCAATATTACCGAGATCGGAAGAGCGGT	1088189|F|0-36:T>C-36:T>C
	534	988167	1B	0.954633	A/G	TGCAGACGTGCATGGGAGCGTCAACGGACGTGCGCGGCTACCCAGACATCGGTGCGCTCGCGTTTGGGG	988167|F|0-23:A>G-23:A>G
	535	1034547	1B	0.955277	T/C	TGCAGCATTAGGCACCAAGGTACTAACTAAGACTGAAACTAGACATTATACATGACAAAGTGCTGAATT	1034547|F|0-39:T>C-39:T>C
	536	1059307	1B	0.96144	G/C	TGCAGCCTGTCTATGGGCCAATTTCATGATATCCATGTGTCAGGTGCTCAGATTTGACTATCAGAACAA	1059307|F|0-55:G>C-55:G>C
	537	996139	1B	0.96595	A/C	TGCAGAAGCCGCGCCCAATGCTCCTCGTTGTCGCTCCCGAAGCTCTTCTTCGTGTCCTCCACAGCCAGC	996139|F|0-17:A>C-17:A>C
	538	998551	1B	0.972952	G/T	TGCAGCCGCTCGCCATCACTCGCCGCAGCCTGGACGAGTGGCCCAAGGCGGGCTCCGACGACGTGGGCG	998551|F|0-50:G>T-50:G>T
	539	1101630	1B	0.9732	C/T	TGCAGCCTCACCAAGCGGAGGAGGGAAAGGAGCAACTGCCACCATGACCCAACGTGGTGACCCTGCTCA	1101630|F|0-5:C>T-5:C>T
	540	986932	1B	0.981379	C/G	TGCAGTTGCGGCCTTGGAGCATCGCGACGACACGAACATCGCCCAACCATCCAAGCCCTGGACCTTCTT	986932|F|0-24:C>G-24:C>G
	541	991290	1B	0.981379	T/C	TGCAGATCAAATGTTCTCTGACGATGTAAAGCGATCTACGTACTATTTACTTCGCGGTACATCTTGGAA	991290|F|0-6:T>C-6:T>C
	542	1089729	1B	0.98976	C/T	TGCAGGGAGGGCCGAGTCCAATTCTGTCTGCGCCTCTTGGCAACCTACCGCCGAGATCGGAAGAGCGGT	1089729|F|0-18:C>T-18:C>T
	543	1863657	1B	0.98976	G/A	TGCAGTCCACGAGAACATCGCTCGTGGGGAAATCCAGCTCGATGAAGGGCTTCGCCTGCTCCTCCTCCG	1863657|F|0-12:G>A-12:G>A
	544	1079093	1B	1.00297	G/A	TGCAGGATGAAGGGGAGAGGTGGGAGGTGGTCCAGGGGGTATGGGTTGAGATGCTATGCTACTCTGCCG	1079093|F|0-34:G>A-34:G>A
	545	1130298	1B	1.00462	C/T	TGCAGCTCAAACGCAAAGCATTTCCACCCTATTTCCACTTACCTCGCACTCGCAGGGAGACAGGGAGCC	1130298|F|0-35:C>T-35:C>T
	546	1026386	1B	1.00655	G/C	TGCAGCACGACCTCCTGGTCAGCGACGGCGAGGGCGGCGCCGCCAAGGGCCCGAGATCGGAAGAGCGGT	1026386|F|0-36:G>C-36:G>C
	547	1021375	1B	1.01068	G/A	TGCAGTTTTCGGGGCCAAGCGACCACTTGGTGAGAGCCACGACGCAGGCGAGGGTGTTGGTGATCCGAG	1021375|F|0-47:G>A-47:G>A
	548	1017784	1B	1.01834	C/G	TGCAGTTATAAAAAGAATACACCAGCGTCCACGTACGTGTACGTCAGACAGGCAGCTCGGCCGAGATCG	1017784|F|0-28:C>G-28:C>G
	549	1136678	1B	1.0225	A/G	TGCAGGTCACGACGAGCGGCGGCGCGGGCAAGAAGGCGACGGTGGTGGCGTGCAGGAGCGCGTGCCTGG	1136678|F|0-11:A>G-11:A>G
	550	1023062	1B	1.02533	G/A	TGCAGCCCTTCTCCTTCCCCGAGTGGGAAGAGCACCGTCGTCTGTCGGCCGAGATCGGAAGAGCGGTTC	1023062|F|0-29:G>A-29:G>A
	551	1023496	1B	1.02533	G/A	TGCAGGCGGAGGTGTTCTTCCTTGGGCAACTGAGGCACAGGAACCTGGTGAAGCTCGTCGGGTACTGCT	1023496|F|0-39:G>A-39:G>A
	552	1863122	1B	1.02533	G/C	TGCAGTTCCACGGGTTCCACGGCGTGAAGCAGGAGGAGAAGAAGCTGGGCCAGAAGTTCGTGGTCGACG	1863122|F|0-13:G>C-13:G>C
	553	3022927	1B	1.02533	T/G	TGCAGAATTTTTTTATTCGATGACAGCAAAGGGCCACAAACCGAGATCGGAAGAGCGGTTCAGCAGGAA	3022927|F|0-7:T>G-7:T>G
	554	990057	1B	1.02533	C/T	TGCAGCAGCGGCGGCAGGCCCAGCCACGAGGTGGCCAACTACATCCAGAGGCTCATCGCTGCCACGCTC	990057|F|0-53:C>T-53:C>T
	555	1052005	1B	1.02555	C/A	TGCAGTAATTACTCTTAGTATGCATGTCTCTGTCAAAATTGTAGTTTCTGACCGAGTGTCAAGAAAAAG	1052005|F|0-59:C>A-59:C>A
	556	1090798	1B	1.02555	C/T	TGCAGGTGACGCGGCTCAAGTGCGGAGGCTTCATATTTGGGCACCGTGTGTGCCACTGCATGGTGGACG	1090798|F|0-22:C>T-22:C>T
	557	1102315	1B	1.02555	G/T	TGCAGCTTTTCAGGTTCTGTACGTGGTTCTTGGGAGAGCCACAAGGCCCGAGATCGGAAGAGCGGTTCA	1102315|F|0-37:G>T-37:G>T
	558	2257474	1B	1.02555	C/T	TGCAGAAGCGTTGAATCGATTCCTTGGTGCGCGGCGATTGCCGAGGGGAGCGAGATGGCACGGAAGCGC	2257474|F|0-58:C>T-58:C>T
	559	983784	1B	1.02555	A/T	TGCAGCTGCTTCCCTATTTGTGTACTTTGCAACGACACCATCAGCATTCAGTTTAACACAGCCGAGATC	983784|F|0-23:A>T-23:A>T
	560	2264535	1B	1.03435	T/G	TGCAGTTCCTGCTCAACCCCAAGTTCGTGGAGGCTGAGTGGTTCCTCCACGCCGCGCTGGGGCGGGGCA	2264535|F|0-34:T>G-34:T>G
	561	1021778	1B	1.03559	G/C	TGCAGATGCCTAATGGCGGCGGTCAGATGGCGCACGATGTGTTTGGCTCCTTCCGAGATCGGAAGAGCG	1021778|F|0-40:G>C-40:G>C
	562	1071396	1B	1.03559	C/T	TGCAGTTGTACTACTAGTACCACTCATAAATTCGGGTGTTGTTTGTCAACAGTCGTACAACACGGAGGA	1071396|F|0-49:C>T-49:C>T
	563	1074182	1B	1.03559	G/C	TGCAGCTCTCGGTCATCGGCTTCGTGCTCCACTTCATCTTCACCCAGAGCAGCGCGCTCTGGATCCTGC	1074182|F|0-53:G>C-53:G>C
	564	991748	1B	1.03559	A/C	TGCAGCCCTTCTCCTTCCCCGAGTGGGACGAGCAACGCCGTCTGTCGGCCGAGATCGGAAGAGCGGTTC	991748|F|0-34:A>C-34:A>C
	565	1010023	1B	1.03998	A/G	TGCAGGAGGCCACGGGCCTCGCCACGCTCTTCAACATGGTGACATGGGGGTGGCTGGACGCCGATGTGC	1010023|F|0-43:A>G-43:A>G
	566	1020282	1B	1.03998	A/G	TGCAGCTTCTTTGCTTCTTCCATACTTGCAAAGGGAGCCCATGAACGAGTTCCAAGTGAAAATATCTGG	1020282|F|0-23:A>G-23:A>G
	567	1020703	1B	1.03998	C/T	TGCAGTCAGCCCTTATATTCCTTATCCATTCCAAGACTCCACCGACGGCCACTCGCCGCCGCTTGGCGC	1020703|F|0-9:C>T-9:C>T
	568	1021897	1B	1.03998	A/G	TGCAGACATGGAAGCAGCAGGCCATCTTCTCCGACCCCAAGAACCTCACCGAGATCGGAAGAGCGGTTC	1021897|F|0-7:A>G-7:A>G
	569	1022144	1B	1.03998	T/C	TGCAGTTCATTGCGCGTTACAGGTAGAGATCATTAGCGTGTAGTGGCATGTGGAGTTGGTCCAGTTGGC	1022144|F|0-29:T>C-29:T>C
	570	1022183	1B	1.03998	G/T	TGCAGGCAGCCACCAATGTCAGTAAGCGGCTACACTGGCTTACTCGGCGAGGAGATGAAGAAAGAAAGG	1022183|F|0-37:G>T-37:G>T
	571	1022263	1B	1.03998	A/G	TGCAGTTTTTTCCACGAGACATTTTTCCTTCCTCAGCGCGTGGTGGGCCGAGATCGGAAGAGCGGTTCA	1022263|F|0-13:A>G-13:A>G
	572	1023812	1B	1.03998	C/G	TGCAGGCAAAGGGCGACGAAGAGTGGCAGACGAGCACAACGAGGGAGAGGAAGAAGGGAGATAAAAAGG	1023812|F|0-34:C>G-34:C>G
	573	1024576	1B	1.03998	T/C	TGCAGGAGGGCGACCTCGTCATCTGCCCCGAGGGGACGACGTCCCGAGAGCCGTTCCTGCTCCGAGATC	1024576|F|0-18:T>C-18:T>C
	574	1033566	1B	1.03998	A/G	TGCAGGTGAAGTCGCCTCCATTCCTCTTCAGTCGCCACACGTGCAGCTTCATAGGCCTATCTTCTTCTT	1033566|F|0-29:A>G-29:A>G
	575	1033742	1B	1.03998	G/A	TGCAGCTAGACTTGAGAATGTTGCGTATGCTGCTGGCCCTTTCTCCCCCTCCCAGTTCACACTGGAAAT	1033742|F|0-34:G>A-34:G>A
	576	1040034	1B	1.03998	C/T	TGCAGTTCTCTTCAGTCTTTTCTTACATTGTGTACGCTCAATCTGCACGGACGAAATCTAGGCACGCTT	1040034|F|0-16:C>T-16:C>T
	577	1045419	1B	1.03998	G/T	TGCAGGCATTTGAGATTTTCAAGCCCATCTGGAAGAGAAACTGTTGTACCAGGTTCCGAGATCGGAAGA	1045419|F|0-52:G>T-52:G>T
	578	1046242	1B	1.03998	C/G	TGCAGGTCAGCGGATCACACAACACGTCCCGATCACTGGAGGGCGTACGTACACGGATCTCCTGACGGC	1046242|F|0-51:C>G-51:C>G
	579	1048220	1B	1.03998	G/A	TGCAGCGTCGCCGCTGTCATCATGGAAGCATACATGGAATAATACACCACCGTCTTGCTCTCCGAGATC	1048220|F|0-51:G>A-51:G>A
	580	1051688	1B	1.03998	T/G	TGCAGGCAAGAATATCAATTTGCTTCATTCTAGTGTTAACTAAAGCAGAATATCAACAACATAGCAGAA	1051688|F|0-52:T>G-52:T>G
	581	1053014	1B	1.03998	G/C	TGCAGTTGGTGAGCTCCAGGACGCGGAGGGTCTGTGAGGGCAGGGAGCCGAGGCCGAGCGGGTAGATCC	1053014|F|0-33:G>C-33:G>C
	582	1053847	1B	1.03998	C/T	TGCAGTCCGCGAGCCAGCAGCAGCAATCCAAGTCACCGAGCCCGATCTTTCCGATGCGTTCCGAGATCG	1053847|F|0-7:C>T-7:C>T
	583	1057540	1B	1.03998	G/A	TGCAGGCCACCACCCATGAAGCCGCCGCGGGAGCACTAGTGAGCTGCTCCACATTTAGTGATTGACAGA	1057540|F|0-32:G>A-32:G>A
	584	1060461	1B	1.03998	T/G	TGCAGGTTACCAATACAATAAACGAGGGAGGCCGATCATTACATCTTGCGTCTGCATTTTTTGGTGATT	1060461|F|0-57:T>G-57:T>G
	585	1064828	1B	1.03998	A/G	TGCAGTTGTACTGTACAACAAAAACATCTCCCTACCTCACTCGCGAAAGAACCTATGCAGGCCGAGATC	1064828|F|0-64:A>G-64:A>G
	586	1065195	1B	1.03998	G/T	TGCAGGACGTGAAGATAATGGATCCAGTGTGATCCAGGAGCACCAATCTGACACCTGCTGTGCCATCCT	1065195|F|0-19:G>T-19:G>T
	587	1066331	1B	1.03998	C/T	TGCAGATGACATGGTCACGCTCTCAGGTGCACACACCATCGGTCGCTCTCACTGCTCCTCTTTCACGCA	1066331|F|0-47:C>T-47:C>T
	588	1066430	1B	1.03998	A/G	TGCAGGAAGATCATGCCATATCCATCTCCAGGAAGGCATGGGAGGAGAGAGGTGCAGGATCTTGCCGAG	1066430|F|0-7:A>G-7:A>G
	589	1067390	1B	1.03998	C/G	TGCAGTTTGCTCATCTTGTCCAGTAAAGAGCTTCCTTTGACCCAATTTTCAACACCGAGATCGGAAGAG	1067390|F|0-9:C>G-9:C>G
	590	1069301	1B	1.03998	A/G	TGCAGAACACGGTGACCCGAAGCACCAGCAACCCATCATGTACATTGTCCCCGAGGAACTTAAAAACTT	1069301|F|0-5:A>G-5:A>G
	591	1073181	1B	1.03998	C/T	TGCAGCATGACGCCAACTCCTCCCCATTTTATACGGCATCTAAGTTTCCGAGATCGGAAGAGCGGTTCA	1073181|F|0-18:C>T-18:C>T
	592	1074953	1B	1.03998	C/T	TGCAGTCATGACAGGAGGCTCCCTACTACGCCGTTGCCGCCATCACCAATGCCTTCCCGCGCCGTGCCT	1074953|F|0-37:C>T-37:C>T
	593	1076915	1B	1.03998	G/A	TGCAGATCTCCATCGGAGCTAGGAGAAGCCACATCCATGGCCGTTGACGGGAGGACGACCGAGATCGGA	1076915|F|0-39:G>A-39:G>A
	594	1077087	1B	1.03998	C/T	TGCAGAAGTCAAACCCAAAAGAACAGAGGTTGCAAACTTAACTTTGAAGAGAGCTTTTATCAGATAATG	1077087|F|0-41:C>T-41:C>T
	595	1078006	1B	1.03998	G/A	TGCAGCCATCCTCGCGGTCGGCACGGCGAACCCGCCCAATTGCGTGTCCCAGGAGGAGTACCCGAGATC	1078006|F|0-15:G>A-15:G>A
	596	1078676	1B	1.03998	G/A	TGCAGTGATTATACGGTCACTGGATCACCATATAGCACCGTATTTGATCTGTTGACCGAGATCGGAAGA	1078676|F|0-45:G>A-45:G>A
	597	1080632	1B	1.03998	G/A	TGCAGCTATCCCAGCTACAATGGGTGACGATGGTTATAAATTTCTAATGCAAAAGCCTCCGAGATCGGA	1080632|F|0-25:G>A-25:G>A
	598	1088268	1B	1.03998	C/T	TGCAGGAGCCGCGCCGCACAACTGCTCCAACATTTTCATCAAATAGCCCGAGATCGGAAGAGCGGTTCA	1088268|F|0-9:C>T-9:C>T
	599	1088865	1B	1.03998	G/A	TGCAGTGTCCGCGCGATGGAGAAGACGGTTCACTGAATGAACCTCTGCACCTACTTCCCGAGATCGGAA	1088865|F|0-12:G>A-12:G>A
	600	1089464	1B	1.03998	C/T	TGCAGTCTGGAGAGACTGCGCGTGGGCGACCTCCATGTACGTCCACCTCGTCGCGTCATTCCGAGATCG	1089464|F|0-32:C>T-32:C>T
	601	1089769	1B	1.03998	G/T	TGCAGATCTACAGAGGAAATCAACTAGCGCGGCTGCACGGACGGTCCCGATATATTTGGGGCCGAGATC	1089769|F|0-39:G>T-39:G>T
	602	1090232	1B	1.03998	A/G	TGCAGGGCGTACAACATGGATGTAGCCACGGCGATGATCTCCTGGACGACGGCGCTGGCTCCGAGATCG	1090232|F|0-13:A>G-13:A>G
	603	1090475	1B	1.03998	C/G	TGCAGTCGGCGACGATGATGGCAGTGTCGTGCTGACGCCGCCAGCACTGCACGAGCATGAGAATGAAGG	1090475|F|0-27:C>G-27:C>G
	604	1090906	1B	1.03998	T/C	TGCAGGTTGCGAGGTGGCCCCTCGGGCTGTAGAGTACCTCCCGTCGGAGGCCGAGATCGGAAGAGCGGT	1090906|F|0-14:T>C-14:T>C
	605	1091183	1B	1.03998	C/T	TGCAGGTCCTCCTCCGTCAACAGTGTCTTCTTCCCTCCGCTCCCAGCCTTGTCGTATGGCTGCGCCATC	1091183|F|0-14:C>T-14:C>T
	606	1091512	1B	1.03998	G/C	TGCAGGCTGCGGACGCAGGCGCGCGAGCCAGGGCGGTGAGAAGGTCGTTGGGAAGGCGCATGTTGACCG	1091512|F|0-49:G>C-49:G>C
	607	1091756	1B	1.03998	T/G	TGCAGCCACCTCACCTCACCATGTGACTGCATGGATACAGCCGCGCACTGCTAGACACCGAGATCGGAA	1091756|F|0-21:T>G-21:T>G
	608	1093327	1B	1.03998	G/C	TGCAGGAGAGGGTGACACGGTGGTACATGCAGTCCCTGGCCTCGCGAGCGTCAAAGGGGATCGGCTCCG	1093327|F|0-10:G>C-10:G>C
	609	1094539	1B	1.03998	G/C	TGCAGGTCCCACGGCGTGAGGTGCACCGTCTCAGTGGACTTTGGTTTCGTCGTCGTCGTCTCCCCGTCG	1094539|F|0-35:G>C-35:G>C
	610	1094584	1B	1.03998	G/A	TGCAGGCTTTGGAGGGCGTAGCACGGCTGAGGGCGGCGAGGAATCCGTTCAGGGAGCGCTCAGGGACCG	1094584|F|0-39:G>A-39:G>A
	611	1095193	1B	1.03998	C/T	TGCAGCAAAAATGACATCGCCCATATGATCACGCGCAATACAGCCCCACCCGAGATCGGAAGAGCGGTT	1095193|F|0-19:C>T-19:C>T
	612	1096084	1B	1.03998	C/T	TGCAGTGCCTGCTCAGCACGGTGCAGTCGCTCGCGCTGGCGGCGGCCGTGACCGAGATCGGAAGAGCGG	1096084|F|0-16:C>T-16:C>T
	613	1096765	1B	1.03998	C/T	TGCAGACCGCTCAAACACAGATAGCGCACAAACACACACCCGATCTCTCACTCTCTCGCGTGTAGCAAC	1096765|F|0-56:C>T-56:C>T
	614	1099769	1B	1.03998	A/G	TGCAGCAGAGTGAACTAGTAGTAGTGCCAAACTTGCCAAATTCAGACATCTGCACATGTGTACCCCGAG	1099769|F|0-30:A>G-30:A>G
	615	1100456	1B	1.03998	C/T	TGCAGCGAGGAGCCCGATTCCACAGGTAAATCCTCGCCATTTCTTCTCGCCGAGATCGGAAGAGCGGTT	1100456|F|0-14:C>T-14:C>T
	616	1100632	1B	1.03998	G/T	TGCAGACGAGCCGAACCCCGTGCGTAGAGGCAGTCATCACGTCGTGTTGTTGTTGGCCTTTGTGCTGCC	1100632|F|0-61:G>T-61:G>T
	617	1100839	1B	1.03998	C/T	TGCAGCGTGCTTAGTCAAATAAGAAGCACGCACGCGCCGCGCGAGCGACTTTGTTAATCGGATAGAATC	1100839|F|0-15:C>T-15:C>T
	618	1101062	1B	1.03998	C/T	TGCAGCGCAATCAACATCTGCACAGCCGTCGCTCGTTGTTACTGCATCTCCGCTTCTTGACCGAGATCG	1101062|F|0-11:C>T-11:C>T
	619	1101585	1B	1.03998	A/C	TGCAGCAGAGCGGTGCATCCCCTGCATACACGCACACACAAATCACCCGACGGCACGGTGAGTAGATGA	1101585|F|0-16:A>C-16:A>C
	620	1101694	1B	1.03998	C/T	TGCAGTTCTCCAAGCAGGTGCTGATGCTTCCCCACGTGTTGGCAGCATTGAACCGATGCGTCGCCCGAG	1101694|F|0-58:C>T-58:C>T
	621	1102164	1B	1.03998	C/T	TGCAGATCTCCATAGATGCTTGGTTTTGTAAGTTCTACGCTGCCCTGGGTGAACAGAATCTGCGTCCTT	1102164|F|0-39:C>T-39:C>T
	622	1102351	1B	1.03998	C/T	TGCAGCACCCTTACGGCCTCGGCGCGTTGACAAAATCCGTTAATAACGCGGCCACGCCGAGATCGGAAG	1102351|F|0-30:C>T-30:C>T
	623	1103551	1B	1.03998	C/A	TGCAGGTGCGCGGTCACCGCGCGAGCACGCCGCCATGCAACCACGTCCCGAGATCGGAAGAGCGGTTCA	1103551|F|0-10:C>A-10:C>A
	624	1104713	1B	1.03998	T/C	TGCAGTCACCAGGGATAGGGGACGCACGCCAGCACCTGCGCCAAGACACCCAGCCTCGCACCGCTGCTG	1104713|F|0-5:T>C-5:T>C
	625	1106435	1B	1.03998	G/A	TGCAGCGCGGGATCTGGTCAGGGCCCTAGTCCTCAGCGTGTGCAAGGAACCGAGATCGGAAGAGCGGTT	1106435|F|0-20:G>A-20:G>A
	626	1107437	1B	1.03998	C/T	TGCAGACACCGCGCCCGCTGCTGCGCCTCCCTACCCTGGCCGCGCCCTTGCGCCTTGTCGCACATGCAC	1107437|F|0-9:C>T-9:C>T
	627	1108772	1B	1.03998	A/G	TGCAGAAGATTTTCAGTCCTAATGATGGCAAAGGCTACTCAGTAATCTCTTCTCCCTGTCAAAACTTCA	1108772|F|0-43:A>G-43:A>G
	628	1110483	1B	1.03998	C/G	TGCAGGTCCATCATGGACGCGAACGCCGCGTGGCCGACCTCCACGGGCGCGCCGAGATCGGAAGAGCGG	1110483|F|0-23:C>G-23:C>G
	629	1114328	1B	1.03998	C/T	TGCAGCTTACAAAAGATGAGGAACACCGTGCACTGCGCTAGTCACCAACTCCTTCATCTCAGTTACGGC	1114328|F|0-35:C>T-35:C>T
	630	1118607	1B	1.03998	G/A	TGCAGCGCGGTCAGACCGCCGAGCCACGAGGGCACGTCGTTGGAGAGCCGAGATCGGAAGAGCGGTTCA	1118607|F|0-17:G>A-17:G>A
	631	1119219	1B	1.03998	G/A	TGCAGCTCACAAAATTACAAGGGGAGATGTAAAGAACTGCACGGTGTCGTTGTCTGTACTTCATCCTGC	1119219|F|0-22:G>A-22:G>A
	632	1119910	1B	1.03998	C/T	TGCAGCCGCCCAAGGAGTCGCCCGCCGCGGTATCCGCATCCCGTCCTCCGAGATCGGAAGAGCGGTTCA	1119910|F|0-18:C>T-18:C>T
	633	1125298	1B	1.03998	G/C	TGCAGCGACGGAAGAGAGGAGGAGGGACGGGCACCCGAATGGATATAAGGCCCGATAGTGGGACTCCGA	1125298|F|0-13:G>C-13:G>C
	634	1126092	1B	1.03998	C/A	TGCAGTGTGTCAATCTGCTGTGATCGTCAGCCTCTTCTGATATATATTGCCGCAACCGCTGGATCCGAG	1126092|F|0-24:C>A-24:C>A
	635	1126695	1B	1.03998	G/T	TGCAGGATCAGGAGCAGCCACTTGTTGGAGGCGTTCTACCTTCAGCAGGGGGCAGCCGCAGCAGGTGAG	1126695|F|0-49:G>T-49:G>T
	636	1128157	1B	1.03998	A/T	TGCAGCCGACCCAAAAGGCCCGCAGCGCGCGCGCCCTGCTCTGGCCTGGGCCGCCTCCTGTACTAGCCG	1128157|F|0-64:A>T-64:A>T
	637	1130474	1B	1.03998	C/G	TGCAGCAAAAGAACCTCGCCCAGCACGCCCTTGCTCCCTGGTGGTAGTTGCAGCATACCCAACTCCGAG	1130474|F|0-57:C>G-57:C>G
	638	1136194	1B	1.03998	G/C	TGCAGCTGCCGATGCCGTCGTTTCCCTCTATTGACAGGAGTCCGTCCATGGCGTCGTCCCTTCCCCGTG	1136194|F|0-52:G>C-52:G>C
	639	1144525	1B	1.03998	G/A	TGCAGGCTTCGGAGGCGGGCGCACGGGCGAGGGCGGCAAGGAAGCCGTTGAGGGAGCGCCCGAGATCGG	1144525|F|0-5:G>A-5:G>A
	640	1144895	1B	1.03998	G/T	TGCAGCTCCCGCAGTTGGTGCCGACTTGGGCCTCTGGGCCTGAGGTGGTGTTTGGGCCTGGTACAGCAA	1144895|F|0-16:G>T-16:G>T
	641	1150059	1B	1.03998	C/A	TGCAGCTAGCCTCCGTCCACCGCCGCTGTTCTCTTCTCCTTAGGGCGCCAAAGTGGTTGCGGTTAACAT	1150059|F|0-16:C>A-16:C>A
	642	1152777	1B	1.03998	C/T	TGCAGAGAGTCCAGCGGCGGATCAGGGGAGTGAGTTGGAGCCCTGCCCCGAACCCCTCGACCGAGATCG	1152777|F|0-17:C>T-17:C>T
	643	1155232	1B	1.03998	G/A	TGCAGGGTGGAGCCGCGGCGAGGGGCGGTCTCCGACGCGGCATGGAGGGTTCGGGCCCTTGGCGCGTGC	1155232|F|0-27:G>A-27:G>A
	644	1163169	1B	1.03998	T/C	TGCAGAGATCGGTCGCGCCTACACGCATAAGAAATCTGTTGTCCGTATGATTGTGTCTCGATCAGCCGA	1163169|F|0-38:T>C-38:T>C
	645	1194198	1B	1.03998	C/A	TGCAGCGGCTTCACCCCGACACCAACCTTCACCGACATCATGGTGAACAAATACAAGCTCCGAGGCGAC	1194198|F|0-35:C>A-35:C>A
	646	1196789	1B	1.03998	G/A	TGCAGGCCTCCCGACCCGTCTCGGGGAATGAGGCCGCGGCGGCACTCGTACGGCAAGGGCGGTAGGAGC	1196789|F|0-47:G>A-47:G>A
	647	1202736	1B	1.03998	C/T	TGCAGAGGCGCCTCTACCGCTCTACGTCATAGCGGCTGCTCAGCTTGGTGCGGTGAAGGCTCTCATTCG	1202736|F|0-38:C>T-38:C>T
	648	1203157	1B	1.03998	T/C	TGCAGGTGTGGCTTTGGCCCTGGAATTCATGGACATGCGCTTCCCTCCCCTGTCCATGGTTGTCCAGCG	1203157|F|0-8:T>C-8:T>C
	649	1203210	1B	1.03998	G/A	TGCAGGAGCTCGTATCGGGCATTCACGTTGCAAGCAGCCAGGAGAGCAGCTAGCTCCGAGATCGGAAGA	1203210|F|0-40:G>A-40:G>A
	650	1206251	1B	1.03998	C/T	TGCAGCCCATCCGCGAGATCTCTGGCGCCGTGCAGCTGCCAGGGTCCAAGTCGCTCTCCAACCGAGATC	1206251|F|0-57:C>T-57:C>T
	651	1207394	1B	1.03998	C/T	TGCAGCGAAGGCGAGCTGTTGTGTCCAAGGATTGGCCGAATCCGTGGCAGAGCCGTCTGTCGCCGAGAT	1207394|F|0-42:C>T-42:C>T
	652	1208325	1B	1.03998	A/T	TGCAGCAACGTGGCATGGCAGCACCAAAGAGTAACAACCACTCTCGCTGCCAGCTGATCTGACCAAAAA	1208325|F|0-7:A>T-7:A>T
	653	1210534	1B	1.03998	G/A	TGCAGCTCGCCGTGCAGGACTTCCAGTCGTGCGACCGACCGTTCCAGCAGTCCGAGATCGGAAGAGCGG	1210534|F|0-36:G>A-36:G>A
	654	1215403	1B	1.03998	G/C	TGCAGTAGCGGCCCGCAGCGGAAGAAGTCGGTGCGAGCGGCAGCAGCAGGCTGGCGCCGAGATCGGAAG	1215403|F|0-52:G>C-52:G>C
	655	1215922	1B	1.03998	C/T	TGCAGCAATGTGGGCCCTACTTGTAGTACAATGGACAGTGGAGCTCAAAATAAGACACCTTTTTACACA	1215922|F|0-15:C>T-15:C>T
	656	1217888	1B	1.03998	C/T	TGCAGATCTCAGCTCAGTTCTTGGTTTCTTGCTTTGGTGCCCTGATTATACGTACTATATGTTGGATAA	1217888|F|0-27:C>T-27:C>T
	657	1219262	1B	1.03998	C/T	TGCAGCCAGCTTGACAACGGCTGTGCATGCCTAAATCCGTCTCGCCGTCGTCCTCACATGTCTGACGCC	1219262|F|0-67:C>T-67:C>T
	658	1219818	1B	1.03998	G/T	TGCAGAATTTAGTGGGGTAAACTTGAGTTGGGCGTTTTGGAGGCCGAGCTGCCTGGTGGCCGAGATCGG	1219818|F|0-50:G>T-50:G>T
	659	1224411	1B	1.03998	C/G	TGCAGTGCACCTCGCAAGCTCCTGCGCGATGCTACGATGGCCCCCTCCAGGACCACCACCTCCACCTAC	1224411|F|0-31:C>G-31:C>G
	660	1224984	1B	1.03998	C/A	TGCAGCCGCAACAACTCGTCACCCAAGAGCTGTTCCCCGCCGCGGCCACCGCCGAGATCGGAAGAGCGG	1224984|F|0-37:C>A-37:C>A
	661	1229626	1B	1.03998	T/G	TGCAGCAGCTGGCTGGAGCGACGGGCGGCTCTGGTGAGATCCGATGGTCGTCGGTGAGGCTTCTCCGAT	1229626|F|0-68:T>G-68:T>G
	662	1234409	1B	1.03998	G/C	TGCAGGACAGCAGCAAAGTCGCAGTGAAGCGGGGCAATCAGAAGTCCCACCAAGGGCTCAAAGAATTCC	1234409|F|0-12:G>C-12:G>C
	663	1234457	1B	1.03998	A/G	TGCAGATCTCAGCTCAGTTCTTGGTTTCTTGCTTTGATACCCTGATTATACGTACTATATGTTGGATCA	1234457|F|0-36:A>G-36:A>G
	664	1234837	1B	1.03998	T/C	TGCAGGGAAAAAGACGTCATTGATTGTTTCAGCAAGTACAAAAACAAGCAAAGATGTCGTTGCGCAGCC	1234837|F|0-20:T>C-20:T>C
	665	1239023	1B	1.03998	C/T	TGCAGGAGCCTCGTGATCATGGCCGCGTCGGTGGCGCGGTTGCGGCTCAGGCGCACGGTCCGAGATCGG	1239023|F|0-53:C>T-53:C>T
	666	1244863	1B	1.03998	T/C	TGCAGCAGTGAAGTTGGTATCTGGCCATGGAGCTGGTTGTAGGACAGGTTCAGCCGCTCCAGCTTCACG	1244863|F|0-8:T>C-8:T>C
	667	1255952	1B	1.03998	A/C	TGCAGGCGTTTGGCACACCTCCCTCGCGAGCTCCCCGTCCTGGATCTCAAGGTCAGCGACGCGCTCCCG	1255952|F|0-14:A>C-14:A>C
	668	1255997	1B	1.03998	G/C	TGCAGCATGGAGGAGCATGTCGTCGTGGAGCCCTTGGCCAGCCAGAGCCCCGCCCCGATGACCGAGATC	1255997|F|0-26:G>C-26:G>C
	669	1256169	1B	1.03998	T/C	TGCAGGCGTTTGGCCTACCTCCCTCGCGAGCTCCCCGTCCTGGATCTCAAGGTCAGCGACGCGCTCCCG	1256169|F|0-8:T>C-8:T>C
	670	1262015	1B	1.03998	G/C	TGCAGGTTGGCGGCCATGGTGGCGTCCAGCGTCGGGTCGGCCGAGCTCTTGGTCGACGTCAGCCGAGAT	1262015|F|0-35:G>C-35:G>C
	671	1263607	1B	1.03998	G/T	TGCAGGGGAGGGAAAAGGGCAGCAGCCGCGGGGGCTTGAAGCTCCGCCGCCGCCGAGATCGGAAGAGCG	1263607|F|0-11:G>T-11:G>T
	672	1264097	1B	1.03998	A/G	TGCAGCTGCGGCCTTGCGCCACCCAAGCTATGTCCTGAGCCGCCGTCGCGGCCTCAAACCACCGCCTCC	1264097|F|0-60:A>G-60:A>G
	673	1275131	1B	1.03998	A/G	TGCAGGCACAAATTATTGATGCAGTAGTAAGCTAATCAAGTTTTGTCCAGCCCATGGATGCGTCGTCGA	1275131|F|0-53:A>G-53:A>G
	674	1280252	1B	1.03998	G/C	TGCAGGATAGCCAAGGGCGTGGTGGAAGGCCCGTCGCGGAACCTCCTGGAGTCGGTGGCGCAGTCGATC	1280252|F|0-38:G>C-38:G>C
	675	1343256	1B	1.03998	A/C	TGCAGCAAATCAACGGTTGGATCTTCCAAAGGACATACGAGCTAGATGCTGGATACCACGCCCTAAACT	1343256|F|0-36:A>C-36:A>C
	676	1376868	1B	1.03998	C/T	TGCAGCCCGTGCTGCTTCCGATGCTGCTGCTGGTGCAGAGGAGCAGGGCGGTTGTGATCTCGGCGGTAG	1376868|F|0-7:C>T-7:C>T
	677	1673505	1B	1.03998	C/G	TGCAGCCCCTCGTAGTGCACCAGCGACCCGCCGTCGTCGGAGAAGTAGGTGGCGTACTTGTCGACCGAG	1673505|F|0-5:C>G-5:C>G
	678	1695427	1B	1.03998	A/C	TGCAGGAGAAGAACCAGGATGCCCTCGAGGCCAACCTACGCTTCGTGGAGGTGCCGAGATCGGAAGAGC	1695427|F|0-11:A>C-11:A>C
	679	1696252	1B	1.03998	C/T	TGCAGCTAGCTACGTGACGTTGCCCCTCCCTTGCTCGCTAGGCATTCCCAGCCAACTCGATACGTGCCG	1696252|F|0-35:C>T-35:C>T
	680	1766106	1B	1.03998	G/T	TGCAGTGCACGGTCGAGCCATCCAACTAGAACTAGTGCATGCGGAAGAAGCACATGCAACTCGACCGAG	1766106|F|0-68:G>T-68:G>T
	681	1863653	1B	1.03998	T/G	TGCAGTCCTTCCTGATCTCGAAGCGTCTGCCCTCGGCGGGGATCTCGCTGAGCTTGGCCATGGCCTTGC	1863653|F|0-25:T>G-25:T>G
	682	2254948	1B	1.03998	T/C	TGCAGAGCAAGTTCAGGAAAGTCGCCAGGAAGAGCAAGCAAGAGTTCGACGCCATTGATGGAAGGATCC	2254948|F|0-21:T>C-21:T>C
	683	2255497	1B	1.03998	C/T	TGCAGCCTCGCATGGACGCGTGATCGACTTTAATCGCGTGGTCAGCATGCGTCCGAGATCGGAAGAGCG	2255497|F|0-27:C>T-27:C>T
	684	2256143	1B	1.03998	G/A	TGCAGTCAACGCAGGAGGAGGAGCAGATCGACACTCAGCTCAAGGGCAAGGCCTCAACCGAGATCGGAA	2256143|F|0-22:G>A-22:G>A
	685	2258438	1B	1.03998	C/A	TGCAGTCCAACAGGTCATCCAATTCCGACTTGCGGATGAGCACTCAGGACGTCATCGAGGAGTGCAAGC	2258438|F|0-32:C>A-32:C>A
	686	2260661	1B	1.03998	C/T	TGCAGCGCTGCATAGGAGCTCCCGCACTCTGCGTCTGTTTCTTAGCGATCGAACGAAATTGGCCGAGAT	2260661|F|0-26:C>T-26:C>T
	687	2275353	1B	1.03998	T/C	TGCAGACAACTCGAATCTGGACTGTGTTGTTGAGAGTAAGAATCTGGACACCGTGGACTGCACACACCG	2275353|F|0-24:T>C-24:T>C
	688	2275621	1B	1.03998	G/T	TGCAGCCTCGCATGGACGCGTGATCGACTTTAATCGCGTGGTCAGCATGCGTGCGGCGCAAACGTTGAG	2275621|F|0-9:G>T-9:G>T
	689	2277600	1B	1.03998	G/A	TGCAGCATCCATGCCGTCGATGTGTAGCATGTTCGTTGCGGTAGTCAGCGCGAGCTCCGCCTTGAAGGT	2277600|F|0-21:G>A-21:G>A
	690	2280667	1B	1.03998	C/T	TGCAGTGTCGATTCCACTCGTATAAATTCATCTACAGTTTCCGCGCAGGTCCCAGCCGTGGTGGACGGA	2280667|F|0-34:C>T-34:C>T
	691	2282507	1B	1.03998	T/A	TGCAGGCTTCGGAGGCGTGCGCACGGGCGAGGGCGGCAAGGAAGCCGTCGAGGGAGCGCTTGGGGACCG	2282507|F|0-17:T>A-17:T>A
	692	2293581	1B	1.03998	C/T	TGCAGAGATGGCCCCGCCCTCGCGCTCGACCTCTTCAGCCACTTGTGCCGCGAAGAAGCCGAGATCGGA	2293581|F|0-16:C>T-16:C>T
	693	2295796	1B	1.03998	C/T	TGCAGATCCCCACGGCGGTCCCTCCCCGCGTCGACGAGCACCATGACTGCGAGATCTCGCCTGGCCCTC	2295796|F|0-12:C>T-12:C>T
	694	2297614	1B	1.03998	G/A	TGCAGGAATCTCTCCTTGCTACCTTTCCATCACCGCATGCGCCGCCGCCGTTCGATGCGGCGCCGCTAC	2297614|F|0-34:G>A-34:G>A
	695	2298230	1B	1.03998	T/C	TGCAGTGATGGTGGTGGAGTCGCGCGTGGGGGCCCGCGCGGCGCTGTCGTATGCGACGCGGCTGCACAT	2298230|F|0-5:T>C-5:T>C
	696	2303538	1B	1.03998	G/T	TGCAGTGCCAACCTTTTTTTAGGGAAGGTCCGTTGTTACAGTGCGGTCCGCTACAGTGTCGACCGCTAC	2303538|F|0-34:G>T-34:G>T
	697	2305157	1B	1.03998	A/G	TGCAGCAACAGCGCCCGCACCCGTTTTCCCCCGCTGGAATATGCCTCGGCCGCGACCTCAATCCGCCGT	2305157|F|0-18:A>G-18:A>G
	698	3021126	1B	1.03998	C/T	TGCAGTAGTAGTCCATAAGTAGCTCGAGCTAGCTAGTTCACTCACTCATCATCCAAGAATTCATTGCCA	3021126|F|0-49:C>T-49:C>T
	699	3021417	1B	1.03998	T/C	TGCAGGCTAGTGTTCCGTGCTATACAGTGGTATTACCGAGATCGGAAGAGCGGTTCAGCAGGAATGCCG	3021417|F|0-12:T>C-12:T>C
	700	3021598	1B	1.03998	A/G	TGCAGGATGAATGTGTCACTATTTCTTCAAGATGCTTCGAACCGAGATCGGAAGAGCGGTTCAGCAGGA	3021598|F|0-17:A>G-17:A>G
	701	3023113	1B	1.03998	T/G	TGCAGTACATGGCAGCATGCCTCCTCAAGTAGCTCTCGCCGAGATCGGAAGAGCGGTTCAGCAGGAATG	3023113|F|0-29:T>G-29:T>G
	702	3024477	1B	1.03998	C/G	TGCAGAATTATCTGGACGACAAGGTTTATCTGGAGGAGCCGAGATCGGAAGAGCGGTTCAGCAGGAATG	3024477|F|0-11:C>G-11:C>G
	703	3024762	1B	1.03998	G/C	TGCAGTGCCGCTGCCGCCATACAACCTGCTTACCTAGGCCCGAGATCGGAAGAGCGGTTCAGCAGGAAT	3024762|F|0-27:G>C-27:G>C
	704	3025532	1B	1.03998	A/C	TGCAGCACCAGCAGCAGCAGCAGTACTACTCCGCCTCCTGCGCCGAGATCGGAAGAGCGGTTCAGCAGG	3025532|F|0-9:A>C-9:A>C
	705	3029271	1B	1.03998	C/A	TGCAGTGCTTCCCCGTTGACAGGTACTCGCAGGACTGGCCGAGATCGGAAGAGCGGTTCAGCAGGAATG	3029271|F|0-29:C>A-29:C>A
	706	3029489	1B	1.03998	C/A	TGCAGCCATGAGTTGCGCTTCGACGCACGCATGGCCCCGAGATCGGAAGAGCGGTTCAGCAGGAATGCC	3029489|F|0-5:C>A-5:C>A
	707	3034354	1B	1.03998	T/C	TGCAGCCAGTGGCGCAGCGCGCTCTCCCATTTGCCAAAAAACTCTTGTTCTAGGATCGACACCACGTCC	3034354|F|0-22:T>C-22:T>C
	708	3064689	1B	1.03998	A/G	TGCAGTTCTAAAACGATAGTATTTGGGGTTTAGACCTTTGTCCAACCCGAGATCGGAAGAGCGGTTCAG	3064689|F|0-20:A>G-20:A>G
	709	3064902	1B	1.03998	G/A	TGCAGGTGGTGGGCGCCCCCGCCCGCCGAGGCGGCACGGACCGAGATCGGAAGAGCGGTTCAGCAGGAA	3064902|F|0-33:G>A-33:G>A
	710	3222377	1B	1.03998	A/G	TGCAGGGACCCCATCCGTTGCGCCCGCTGTTGGCGCTCCGAGATCGGAAGAGCGGTTCAGCAGGAATGC	3222377|F|0-12:A>G-12:A>G
	711	3222496	1B	1.03998	C/T	TGCAGCTCACGTAGCGAGGCCGTGGAGGAATCCAAACCACCCCCGAGATCGGAAGAGCGGTTCAGCAGG	3222496|F|0-9:C>T-9:C>T
	712	979788	1B	1.03998	A/T	TGCAGTTCCAGGTTCTTTCTAAACCTGTTACAGTATTTACCAAGGAGTTTACAGTAATAAAACACTGTC	979788|F|0-20:A>T-20:A>T
	713	982716	1B	1.03998	G/A	TGCAGACGACAACAACAAGATTGTTCAGAGACATTGCTCTCCTTGAAAATGGAAACCAGCATGGCCATG	982716|F|0-22:G>A-22:G>A
	714	984407	1B	1.03998	T/C	TGCAGAGATGTGACCGTCAAGCAGGTATTTACAGAGGAATCTAGTAGAAGGAAACAACTTATGATTCCG	984407|F|0-16:T>C-16:T>C
	715	985343	1B	1.03998	T/C	TGCAGAGGCACCTGCATTATGATGTTTGTCTATGACAGCTCTGCTTATCAATCAAGAAAATAAATAGCC	985343|F|0-41:T>C-41:T>C
	716	988332	1B	1.03998	T/C	TGCAGGTCCAAAATATTTTGTTTTCCTATTCATGTCATATTTCCCATTTTTCTTATCTTTTTCTTGTGT	988332|F|0-16:T>C-16:T>C
	717	988657	1B	1.03998	T/A	TGCAGAAATATACTATTGGTAGGGAAAAGTGTGTACGGAAGCAATCTTACCGAGATCGGAAGAGCGGTT	988657|F|0-8:T>A-8:T>A
	718	989167	1B	1.03998	A/G	TGCAGTGTTGTGCGAGGCAGCGTGGCCGTGTGATGCGGCAAGTGCAACGAAGGCTGGAGCGTGGGACTC	989167|F|0-45:A>G-45:A>G
	719	991111	1B	1.03998	C/T	TGCAGCTCCCGCCAAGGCCGTTTCCAGCATCTCGTCCGCTAGTCCACGGTGTAGCCGCCGTTCCAGCGC	991111|F|0-54:C>T-54:C>T
	720	991524	1B	1.03998	T/A	TGCAGGTGTCTTCCCCAGGAATGGCTTGTTCCCCGATACGCACCACGTCCGAGATCGGAAGAGCGGTTC	991524|F|0-25:T>A-25:T>A
	721	991934	1B	1.03998	G/T	TGCAGAAGCAGAATCCATGGCGTCGTCGTCGCAGCCGCAGCGGGGGGATGCCGTGGACGGTAAGATCCG	991934|F|0-58:G>T-58:G>T
	722	995520	1B	1.03998	C/A	TGCAGTGAGCTGTGCTGTTAGCACGAACGCCGTCTGGAATGCAATGGTATGGATTGCTGCTGCGCACGT	995520|F|0-56:C>A-56:C>A
	723	995751	1B	1.03998	T/C	TGCAGGAGGCGACAGTACCGTCTCCACCGCAGACACCTCCTTCTTGGCCTTCTTCCTGCCCTTCTCCCC	995751|F|0-64:T>C-64:T>C
	724	998819	1B	1.03998	T/G	TGCAGAGATGGTCCCGCCCTCGCCCTCGCTCTCTTCAACCTCGTCTGCCGAGATCGGAAGAGCGGTTCA	998819|F|0-40:T>G-40:T>G
	725	1228871	1B	1.03999	G/C	TGCAGCCGCAACAACTCGTCACGCAAGAGCTGTTCCCAGCCGCGGCCGCCGCCGAGATCGGAAGAGCGG	1228871|F|0-22:G>C-22:G>C
	726	1862961	1B	1.03999	C/T	TGCAGGCCCTCGTAGTGCACCAGCGACCCGCCGTCGTCGGAGAAGTAGGTGGCGTACTTGTCGACGGGG	1862961|F|0-20:C>T-20:C>T
	727	1060134	1B	1.04038	C/T	TGCAGCCCAACAAGGACAAGTCCGAGCTGCTCCAGCCCAAGGTGCTGCACCCGAGATCGGAAGAGCGGT	1060134|F|0-7:C>T-7:C>T
	728	3027935	1B	1.04038	G/T	TGCAGTTTTTTTTTGTGTGTGTTTTCCTTTTAGGTTTTTTCTTTCCGAGATCGGAAGAGCGGTTCAGCA	3027935|F|0-14:G>T-14:G>T
	729	1069454	1B	1.04123	C/T	TGCAGTGCGGCCACGAGTTCCACCTCGGTAAGGGGCTATGGTCCGATCTGTTGATGCGTTATTGCACTG	1069454|F|0-22:C>T-22:C>T
	730	1069552	1B	1.04168	A/G	TGCAGTAGCACGAAGTAATAACTGTGCTAACAAAATGTTGACGATTCCAGGTGCGATCTGTGGGCCGAG	1069552|F|0-20:A>G-20:A>G
	731	990960	1B	1.04169	T/C	TGCAGGGTGATGAGTTGACGAATGGCAACGGCAACGGGGCCAGCAGGGTACGTTCACAGGAGATCTCGG	990960|F|0-52:T>C-52:T>C
	732	1122385	1B	1.04499	G/A	TGCAGTCTGCCAGAGAGGATGCAAGTGGGGGTTAGCCTCTCCAACAGGGAAAATCCGAGATCGGAAGAG	1122385|F|0-47:G>A-47:G>A
	733	3024691	1B	1.04914	C/T	TGCAGGAAAGAGAGTAGAAAGGCAGGATGAGCAAATTAGCCGAGATCGGAAGAGCGGTTCAGCAGGAAT	3024691|F|0-22:C>T-22:C>T
	734	1075108	1B	1.06313	C/T	TGCAGGTCACTTTTCTGTTGTGCTCACTGATTTCATTAAGGGAACAATGGATGTTAACTTGCCAAAAAA	1075108|F|0-7:C>T-7:C>T
	735	1118979	1B	1.06313	T/C	TGCAGGCCACCACGCATCTCCTCACCTTCTCCGCCTCGGCAATGATGCCGAGATCGGAAGAGCGGTTCA	1118979|F|0-16:T>C-16:T>C
	736	1193859	1B	1.06313	T/C	TGCAGGCGGAGACTCGGCAGGAGCGTTGGCGGGTCACGGCCTCTACGGCTTCCAGCAAAGGATGGCCCG	1193859|F|0-13:T>C-13:T>C
	737	1165239	1B	1.06631	C/G	TGCAGTCGAGGCGAAGAAGAACAAGACGGCGCGTGCTCTGCTGTTGGGCGCTCTGTCGGAGGACATCTT	1165239|F|0-37:C>G-37:C>G
	738	1115716	1B	1.07767	T/C	TGCAGCAGCGTAGCAGCAGCAAGAAGCAACAGCAGTACGCATGCGGACACGGCGCCGAGATCGGAAGAG	1115716|F|0-10:T>C-10:T>C
	739	1378565	1B	1.09417	A/G	TGCAGGCGGCGCCGCGGGGCGCACACGCCCTGGTGGTGTCCATGGAGGTCACCTCCTTCATATACTACA	1378565|F|0-22:A>G-22:A>G
	740	3020865	1B	1.11323	C/T	TGCAGCACCTACCTCGTTCATGAATCATGATCACCACCGAGATCGGAAGAGCGGTTCAGCAGGAATGCC	3020865|F|0-25:C>T-25:C>T
	741	3023388	1B	1.13038	T/C	TGCAGTAGCATTTACTATATATTTTCAAGCTATGAACTCTAACCGAGATCGGAAGAGCGGTTCAGCAGG	3023388|F|0-21:T>C-21:T>C
	742	1218706	1B	1.17054	C/G	TGCAGCTAGCAAGGATTATGGTTGACCATCCTCCACCGAGCTGAGCTCTCTCTTCTCCCCACGCCCAAC	1218706|F|0-5:C>G-5:C>G
	743	989222	1B	1.18857	C/T	TGCAGTCCAGGCAAAAGGTAAACGAGGTCCTTCTCTGAATTCATCTCGCAGACGCCATCTATTGTTTGA	989222|F|0-28:C>T-28:C>T
	744	1104558	1B	1.206	C/G	TGCAGGTCAACACGGCCTCCTGCCTTCTTTCTCCATCATCGTTCTCCCTAGCCCGAGATCGGAAGAGCG	1104558|F|0-33:C>G-33:C>G
	745	1093590	1B	1.21206	A/G	TGCAGCAGGTGGTGGCCGCACAAATATCTCGTCTGCGCCAACAGAGCCCCGAGATCGGAAGAGCGGTTC	1093590|F|0-19:A>G-19:A>G
	746	1063663	1B	1.21749	G/A	TGCAGCTCCATGAACTGATCACTGAGCAAGGCAGGAGGATGCAAGAATGTCACAAGAATTTCCGAGATC	1063663|F|0-16:G>A-16:G>A
	747	1081254	1B	1.22836	A/T	TGCAGAAATCTTACCATTATTACTGGAGTCGGCACCTCGCCCACGCTAACACTCTACAACCGTAATAAT	1081254|F|0-55:A>T-55:A>T
	748	1864032	1B	1.26834	T/C	TGCAGCTGACTACGTAGTCTGTAGTCAGGGGTTCGAATCCTCAGATCGCTCAGTTTTTTAGTATTTTTT	1864032|F|0-55:T>C-55:T>C
	749	1090465	1B	1.27267	A/C	TGCAGGACAGGAGGCCAAGGGTACGCTGGACTTGCTGATCCACCTCTTCCGAGATCGGAAGAGCGGTTC	1090465|F|0-37:A>C-37:A>C
	750	1128678	1B	1.29472	C/T	TGCAGCTCCGAACCTGGACCACATCCCAGCCCTGCGGCCACGCTGCCTGAAGCAGAAGCACCTAAGCCG	1128678|F|0-37:C>T-37:C>T
	751	1256326	1B	1.29498	G/T	TGCAGAAGTGGAGCTAGTGCAGCACGTCCTAGGTGGGTCGGCCGACTTGTCGTGCTGCTGTCCGAGATC	1256326|F|0-63:G>T-63:G>T
	752	3064462	1B	1.31853	G/C	TGCAGCGATCCTTTTTTGGATAGCTTCGCGGGTCTCCTGCTCCTTCCGAGATCGGAAGAGCGGTTCAGC	3064462|F|0-6:G>C-6:G>C
	753	1103434	1B	1.31942	G/A	TGCAGTGAGGCGGAGATGAAAAAAGGGCTTGGAGTTTTTGCAGTGGACCTGAACTCCGAGATCGGAAGA	1103434|F|0-25:G>A-25:G>A
	754	1083840	1B	1.34206	C/G	TGCAGCTTGTCGCTGCCGCCCGTGTGCTAGCCCCGCGTCTCCCACGCTCGCCATTGCCCGCGGCCACGC	1083840|F|0-58:C>G-58:C>G
	755	1040786	1B	1.37836	G/A	TGCAGCTCACACAAGAATTAGACGATGGAAGAGTTTGTGATCTTATGATGTTTTTCATTGGCGTGGGAG	1040786|F|0-49:G>A-49:G>A
	756	1669157	1B	1.38825	A/G	TGCAGACAAGCCGAACCCCGTGCGTAGAGGCAGTCATCCCTTCGTGTTGTTGTTGGCCTTTGTGCTGCC	1669157|F|0-7:A>G-7:A>G
	757	1082843	1B	1.4236	G/A	TGCAGCTCACACACGCCAAGCCGCTCCACTCCGCCGCCACTGATGGGTCAACACCGAGCCACGCCCGAG	1082843|F|0-41:G>A-41:G>A
	758	4909504	1B	1.46026	G/A	TGCAGTTGGTGAGCTCCAGCTCACGGAGGGTCTCGGACGGCAGGAAGCTGAGGCTGAGCGGGTAGATGC	4909504|F|0-28:G>A-28:G>A
	759	3064522	1B	1.49426	G/A	TGCAGCGTCGCTTCACCTCGGGTCGCCGCTCCCGCCGAGATCGGAAGAGCGGTTCAGCAGGAATGCCGA	3064522|F|0-9:G>A-9:G>A
	760	1091115	1B	1.49536	T/C	TGCAGTGCTCATCGTCGGAGAAAAGCAAACGTCGTCATTTTGTGACAGTTAACAAAGTCCTTGATTAGA	1091115|F|0-49:T>C-49:T>C
	761	1093762	1B	1.52928	A/C	TGCAGCGGCCATTCTGGCCTGGTGCTGAAGCCTCCAAGCAAAGGTACAAATCTTTTGAGCAACCGAGAT	1093762|F|0-48:A>C-48:A>C
	762	1063312	1B	1.57611	A/G	TGCAGTTCAGATGTTCTCTTTTGTCCACACATGGATGTGCTTGCTCTTGGCTAGCTAGATATCATGCCC	1063312|F|0-10:A>G-10:A>G
	763	3954491	1B	1.59882	A/G	TGCAGCAGGACGCCCCGCACGGCGGCAGGGAGCTCCTCCGACTCCGAGATCGGAAGAGCGGTTCAGCAG	3954491|F|0-26:A>G-26:A>G
	764	4910365	1B	1.59882	A/G	TGCAGGCATCAGCCAAGAGCCCGAGATCGGAAGAGCGGTTCAGCAGGAATGCCGAGACCGATCTCGTAT	4910365|F|0-7:A>G-7:A>G
	765	4910712	1B	1.59882	C/T	TGCAGAGCGCGGCGGCGCCAAGCGCGCTGCGGGTGTCGAGACGGCCCACGATCTGGAGGATCAGGTCGT	4910712|F|0-15:C>T-15:C>T
	766	1073493	1B	1.59886	A/C	TGCAGAACAACCAAGGGAACCTTTGTCGTATGGGATGACAAGGATTAAACAGTAGAGCAGGCCGAGATC	1073493|F|0-43:A>C-43:A>C
	767	1167152	1B	1.59886	T/C	TGCAGCTCCAGCCTCACCGTCCCACTGCTCCACCAGCGATGGAAAGGAGCCGCCGCCGAGATCGGAAGA	1167152|F|0-19:T>C-19:T>C
	768	2261275	1B	1.59886	T/C	TGCAGCTCTGCATCATCTCCATGGATGGATTCCCCCAAAACCATGAAAGTTGTTGTTGATCCACTCGAT	2261275|F|0-49:T>C-49:T>C
	769	2305784	1B	1.59886	A/G	TGCAGTGCTCGATGGCGCTAAGCGTGGCAACTCCGTCGCCACCTACCTCCCGCTCGTCCCAACTGAGCG	2305784|F|0-29:A>G-29:A>G
	770	3020845	1B	1.59886	G/A	TGCAGATACACTTGAGAATATATTCGACAACATGAATGTTAGCCGAGATCGGAAGAGCGGTTCAGCAGG	3020845|F|0-25:G>A-25:G>A
	771	4910381	1B	1.60679	C/T	TGCAGGATGTCGTCGCCGAGGACGGCGACGGTGGCGGCCGAGATCGGAAGAGCGGTTCAGCAGGAATGC	4910381|F|0-28:C>T-28:C>T
	772	1090180	1B	1.61035	G/A	TGCAGAATTTAGGCGGCGATTCGGCCGTGGAGTTGGTCAGCGGCACGAGGCCGAGATCGGAAGAGCGGT	1090180|F|0-15:G>A-15:G>A
	773	1099494	1B	1.61035	A/G	TGCAGAAATTGTGGGCTCCATTAAATACCACAGACCGACCATTGTTCTGATGACAAGTTGGGCTCGCCT	1099494|F|0-55:A>G-55:A>G
	774	1681936	1B	1.61035	T/C	TGCAGTTCTCTTGCGCTTCCTACTGCCGTACTCCTACAGACGTCCCTTCTTGGAAGAGAGAGAAAGAGA	1681936|F|0-6:T>C-6:T>C
	775	1004259	1B	1.62211	C/T	TGCAGTTATGATGGGTTCTTCACCTTGGTCTACCCCCCCACCAGCCTTTGGCTCAGTCATGGGCTCTTC	1004259|F|0-22:C>T-22:C>T
	776	1051996	1B	1.62211	A/G	TGCAGTAGATTCTTACCAAGCCGAGCGAGCTGTTTCGTGTAAAATCCTCGCGTCCATCACCAGCCGTCT	1051996|F|0-55:A>G-55:A>G
	777	1088593	1B	1.62211	C/G	TGCAGTGCATTAGAGTTGTTGGCTCTGACGGCAGCCTTGTGCAGTCCTACCAAGACTATCTCCGAGATC	1088593|F|0-68:C>G-68:C>G
	778	1218524	1B	1.62211	A/G	TGCAGTCCAGCCGACCTCACCGCCATGGTCACGCGCCAGGCCGACCTTCCCTTTGTTGTAATCCACCAT	1218524|F|0-67:A>G-67:A>G
	779	1401028	1B	1.62211	G/C	TGCAGCAAGAAACTGGAGGGCTGTCAGGGAGATGGTGTGCCCAGTAAGACGGCCGAGATCGGAAGAGCG	1401028|F|0-18:G>C-18:G>C
	780	988333	1B	1.62282	G/A	TGCAGGTGGCGGACCTGCGCGCCGTCACCACCAAGAACCCCGTCGGCCACCAGTCGGAGCGCTACCGCA	988333|F|0-7:G>A-7:G>A
	781	1088924	1B	1.63299	G/C	TGCAGTTTCAGCCTTGCGAGCCTCCGTCTCCTCCTTGTCGTGGCAGCAAAGAAATGCCTGTGCGGCTCT	1088924|F|0-15:G>C-15:G>C
	782	1088611	1B	1.63335	T/C	TGCAGGAATATTTGATAAGATAAGAGTGCTACGTTTTATTACTTTTTGCAAGGGGTTAAGCGCACTAAG	1088611|F|0-29:T>C-29:T>C
	783	1089522	1B	1.63335	T/C	TGCAGTGTTCAAGTACGACGCGACGACACATGACATGGTGGTGGTGGGCGCAGTGGAATCCCGAGATCG	1089522|F|0-35:T>C-35:T>C
	784	1093885	1B	1.63335	G/A	TGCAGCAACCCAAAGGCTGAGGACATCTTCTGGGCTTCGGTGTAGGGACCCGCTCCGAGATCGGAAGAG	1093885|F|0-45:G>A-45:G>A
	785	1667050	1B	1.63335	C/T	TGCAGCCAGGCCGCGCTCGGCGTCGACGAGGACGAAGGCGGTTCCTCCATCAAGAACCGAGATCGGAAG	1667050|F|0-32:C>T-32:C>T
	786	3024078	1B	1.63335	A/C	TGCAGACAAAAAGCTCCGCTACTCCCGCGCCATAATATGCAACCACCCGAGATCGGAAGAGCGGTTCAG	3024078|F|0-5:A>C-5:A>C
	787	996356	1B	1.63335	C/G	TGCAGGTTGAACATCGCCATGTCTCTGCACTGCGCCTGCTCATGCATCCCTCTCCAGAATCTCTTGCGC	996356|F|0-40:C>G-40:C>G
	788	1089962	1B	1.63843	C/T	TGCAGTGCGCAGGGGCCAGTTAACTGCACGCAGAATGCGAGATCACAAGTTCTGAACGCTTCCAGATGG	1089962|F|0-45:C>T-45:C>T
	789	1089721	1B	1.64027	T/G	TGCAGATTGTGGAACGAGATGCTGATTGTAATTAGAGCGTCTAATTTTTTAGGCCGAGATCGGAAGAGC	1089721|F|0-9:T>G-9:T>G
	790	1066711	1B	1.64511	C/T	TGCAGTACTGGAAACACAATGTCACTATACATGCCTCTAAAACACTGACTGATCCAGGAGAAACTAATG	1066711|F|0-22:C>T-22:C>T
	791	2276864	1B	1.64511	C/T	TGCAGGCATAGCAACAATATTGTCGACATTGTACCGCACACGCCTGCTAGCAACGTCTTGGACTTGCCT	2276864|F|0-67:C>T-67:C>T
	792	983080	1B	1.65473	T/C	TGCAGTGCCCTGAGGAGGTCCTCTTTCACCCCTTCCACACGTGGATGCTCAACGCCACATCGCCTGCCA	983080|F|0-25:T>C-25:T>C
	793	1036841	1B	1.6566	T/G	TGCAGTTCGGGGGACACACGCACCTTATACAGAAGAGTGCAATTGCCATCCCAAATGCGAGTATGCGAC	1036841|F|0-25:T>G-25:T>G
	794	1086771	1B	1.6566	A/G	TGCAGTAGCATCAATAAGCAAGAAGTCGGCAGGAAAAAAAATTGTTGCTTCCTCTATCTCCGAGATCGG	1086771|F|0-19:A>G-19:A>G
	795	3022990	1B	1.6566	A/T	TGCAGCACCCATTACATGGGCCAGGCCCAAGATATGACCGAGATCGGAAGAGCGGTTCAGCAGGAATGC	3022990|F|0-33:A>T-33:A>T
	796	3222542	1B	1.6566	T/G	TGCAGCCGTCGAGCTGGAGGGTCACACCGACTGTCGCCGAGATCGGAAGAGCGGTTCAGCAGGAATGCC	3222542|F|0-14:T>G-14:T>G
	797	980395	1B	1.6566	C/G	TGCAGGAGTAGGAGTAGAGCCCCACGGCGCTAAGGCAGGTGGCTTCTGGACTGGGATCATGGTGTTCTT	980395|F|0-19:C>G-19:C>G
	798	1025403	1B	1.66187	T/A	TGCAGTTGGGATTTTTAATCACTGATGATGCCATACGGCAGGGTGTCATCAAGCTAGCGGGAAGAGAAG	1025403|F|0-45:T>A-45:T>A
	799	1395486	1B	1.66187	A/T	TGCAGCTCCACCAAGGTCGTCTCCATCGCCTTCAGCACTGCATCGAGCCGAGATCGGAAGAGCGGTTCA	1395486|F|0-33:A>T-33:A>T
	800	1005540	1B	1.66713	G/A	TGCAGTAGCGGACTTCTCGCCGTCTCCACCGCCGCCTCGCCGTACCCGTCGCGCGCCCACCTCGTCCTC	1005540|F|0-47:G>A-47:G>A
	801	1031228	1B	1.66713	G/A	TGCAGTTAGTCAATGAGTCAAGCCTTAGTGAAGATCAACTCTAACCAATCCCTATAATCAGTTATGAGG	1031228|F|0-14:G>A-14:G>A
	802	1089668	1B	1.66713	G/A	TGCAGCAGCCGCAGTTGCCTCGTCCTGGACTCAACCCCGTTAACGCCTAGGAGACCACCGAGATCGGAA	1089668|F|0-10:G>A-10:G>A
	803	1128044	1B	1.66713	G/C	TGCAGCTGGACATTGGGGACAATGCATGATTGCGTGAACGTCTCACTACCGAGATCGGAAGAGCGGTTC	1128044|F|0-16:G>C-16:G>C
	804	1666581	1B	1.66713	T/C	TGCAGAAAGTAAAGCTGCCTCTGCATCTGCGTACAACGCTAGATCCATCTTAACTCGCGGGAACAAGCA	1666581|F|0-9:T>C-9:T>C
	805	2260536	1B	1.66713	C/A	TGCAGTCAACCCCATCAATCGAGAATCATTTCATATCGGCACTAACAAAAATCACTTGCATGGTGGAGA	2260536|F|0-11:C>A-11:C>A
	806	2266736	1B	1.66713	C/G	TGCAGAGTTTGTTGCTGCTCCAAATCCTCTGCTTCGACAACTAGCCAACCTACACGTAGCTACTGCCGA	2266736|F|0-48:C>G-48:C>G
	807	2278300	1B	1.66713	A/G	TGCAGATCAGAACAGATATAGCTCGAGTGAAACTAGTGAACTGAACGTTGACATTTATTAAAATTCCAG	2278300|F|0-50:A>G-50:A>G
	808	1064113	1B	1.67102	A/C	TGCAGTGCAGTAAATCCACGCGACCACACTATCCTCCATGGTCGGCGGCGTTCTCACCCCACCTCCCCC	1064113|F|0-37:A>C-37:A>C
	809	1032247	1B	1.67837	C/T	TGCAGATGGATAATGAGTCCGTGTGATAAATGTGAGTGACCACTGGAGGTAAAATGCCATTTGATTGCC	1032247|F|0-57:C>T-57:C>T
	810	1092926	1B	1.67837	G/A	TGCAGAGACAGATCTAGACTAGATCAGTTGGGAGTTGCGTGCGCCTGATCTTGTGATTGACGAAAGCAG	1092926|F|0-40:G>A-40:G>A
	811	1267210	1B	1.67837	C/T	TGCAGACAGATCTAGACTAGATCAGTTGGGAGTTGCGTGCGCCTGATCTTGTGATTGACGAAAGCAGTT	1267210|F|0-16:C>T-16:C>T
	812	2257258	1B	1.67837	G/A	TGCAGCTTAACAAAAGATGAGGAACATCGTGCACTGCGCTAGTCATCAATTCCTTCCTCTCAGTTACGG	2257258|F|0-28:G>A-28:G>A
	813	1101981	1B	1.68229	C/A	TGCAGGTTGTGGCCTTGAACTGCGAGACGATCACGGTGTGTTATTGTGGTTCCGAGATCGGAAGAGCGG	1101981|F|0-31:C>A-31:C>A
	814	1093203	1B	1.68425	C/A	TGCAGAAGAGAAGATGCGGAGGGAGGATAGGAGGAGGTAGGCGCCCTGGGGTGGGGTGGTCTCGCCGAG	1093203|F|0-44:C>A-44:C>A
	815	1101564	1B	1.6846	C/A	TGCAGGGCGCTTTTGGCATTCTGAAAAAATGTTTTGTCTTACGCATGTGGTCCCACCGAGATCGGAAGA	1101564|F|0-9:C>A-9:C>A
	816	1003611	1B	1.69013	A/T	TGCAGCTGCCGCCATGTTGCATCCGCCGCAGACTACTGCTGCTACCTGGCTACCTTCCCGCTCCCGCCG	1003611|F|0-20:A>T-20:A>T
	817	1027289	1B	1.69013	G/A	TGCAGAAGCCGAAGACGAAGCAGTAGATGATGGAGCAGATGCCAGCGAAGACACCGACCGCGCCGACGA	1027289|F|0-13:G>A-13:G>A
	818	1068781	1B	1.69013	T/C	TGCAGGAGCGACTAGGCCCTCTCCTTTTTCTTCCGTTTCTTTTTTCTAGCGAACGTGACTCCATGCACA	1068781|F|0-28:T>C-28:T>C
	819	1117619	1B	1.69013	C/T	TGCAGTTCTTGCTGAGTTTGTCGCATCACATCGTGTGTTCACCAGTGTACCCGAGATCGGAAGAGCGGT	1117619|F|0-41:C>T-41:C>T
	820	1167181	1B	1.69013	C/T	TGCAGGCGTGAAGAAAATTTAAGGACGGTATAAGTGCACCTAAACAAAGCTCTCACAGCGATTTGCGTT	1167181|F|0-53:C>T-53:C>T
	821	1217640	1B	1.69013	T/C	TGCAGTGCCTCCTCCTTCCTCTAGCTCCATCAGGGCCCTGCCCCACCCCGCCTCCTTCCTCCAACATGG	1217640|F|0-21:T>C-21:T>C
	822	2290369	1B	1.69013	A/G	TGCAGAGCAAGTTCAGGAAAGCTGCCAGGAAGAGCAGGCAGGAATTCGACGCCATTGATGGAAGGATCC	2290369|F|0-19:A>G-19:A>G
	823	3064752	1B	1.69013	C/T	TGCAGCAAAAGTGAAACCCCACACCCAGCCGTAGGGGCAGGACCCGAGATCGGAAGAGCGGTTCAGCAG	3064752|F|0-16:C>T-16:C>T
	824	979844	1B	1.69013	C/T	TGCAGTGTGAGCTGCCCCAACAAGAGACACCGCAACATGCCATACCAATAACTCAGGCCCTTATCCCCC	979844|F|0-16:C>T-16:C>T
	825	1099794	1B	1.69057	C/T	TGCAGCAGTACTAACTGATTTTTCTTCCATGCATATGTATGGGAGTCAAACACATATCCGAGATCGGAA	1099794|F|0-5:C>T-5:C>T
	826	3020368	1B	1.69494	C/T	TGCAGTGCCAGTGTCACGCACTCATGTTAAGGTTCTAAATCCGAGATCGGAAGAGCGGTTCAGCAGGAA	3020368|F|0-16:C>T-16:C>T
	827	1036303	1B	1.70189	T/G	TGCAGTTTCAGCGGAAGCAGCAGCACGCGGACAACAGCACGAAGTGAGCGGGGTGCGGGGTGGTGCACG	1036303|F|0-5:T>G-5:T>G
	828	1091408	1B	1.70189	C/T	TGCAGTCGGCGGCAGTGGGTGTGTCCGCGCTCTCCTCGTTGAGATTGCTCCCGACGATGGCGTTGGAGA	1091408|F|0-36:C>T-36:C>T
	829	1297131	1B	1.70189	C/G	TGCAGGCGCTGGGCCCACCTCCCTCGCGAGCTCCCCGCCCTGGATCTCAAGGTCACCGACGCACTCCCG	1297131|F|0-55:C>G-55:C>G
	830	2265714	1B	1.70189	C/G	TGCAGCAGCTCCGCGTGTCCGACCTTCCTGCGCAGCGCGCTGGTGAGCTTGACGGAGTCGACGCCGTGG	2265714|F|0-10:C>G-10:C>G
	831	981798	1B	1.70189	T/C	TGCAGGTGAAGATCAAGCTATGGCTGAAAATGCTCACTACGCACACACAGTCTCGCTGATCCTGCATCG	981798|F|0-12:T>C-12:T>C
	832	1082056	1B	1.70534	G/C	TGCAGATCTCCACCATGTTCACGCACCACCAGAAGACCGTCATCGTGGACCACGACATGCCCCAGAGCG	1082056|F|0-46:G>C-46:G>C
	833	1109386	1B	1.72498	C/T	TGCAGCATGCCGAGGCACGAAAGAGTGTCACATAGGGTGTCACCCTGCATAGCCATCAAGGCTGTCAGT	1109386|F|0-42:C>T-42:C>T
	834	2279384	1B	1.72498	C/T	TGCAGCTCACCGCCCACTCCACTCCCTCCCAAGACCTCCAGAGCTCCCTCTGCCTCCCTTCGGCCGTCA	2279384|F|0-35:C>T-35:C>T
	835	1863229	1B	1.72691	G/A	TGCAGAGCGCGGCGGCGCCGAGCGCGCTGCGGGTGTCGAGACGGCCCAGGATCTGGAGGATCAGGTCGT	1863229|F|0-49:G>A-49:G>A
	836	1078212	1B	1.72929	A/C	TGCAGTGCCACCGCCGCCTGCTTCCCCTGCCTCCGCTGCTGCTCCAGGGCCGCCGCGGCCGCAGTTCGC	1078212|F|0-62:A>C-62:A>C
	837	1102532	1B	1.72929	G/A	TGCAGGAAGTATATTTTCGTACGCCCTGCTACAACTGTGCTCGGTGATGGCCCCGACCGCCCTCGCTGG	1102532|F|0-8:G>A-8:G>A
	838	1063426	1B	1.7376	T/G	TGCAGTAGAGCTTTGTATCATTGTATTCGGACCGAACAGAGAAATTTCTCAATTTATCATGCTTCCAGG	1063426|F|0-26:T>G-26:T>G
	839	1090566	1B	1.73908	C/A	TGCAGGCGTGCCAGCGTGTGTGTGCGTGGGCGCGGGTGAATGATTGTTTTTGCTTCTGGGCGCGGTGGA	1090566|F|0-62:C>A-62:C>A
	840	3064594	1B	1.76114	C/G	TGCAGATATCCGATAGCTGTGACGGGGAGCAGACACCTCCGTCCCTCGACAGCATGCCTTTGTTGACCA	3064594|F|0-67:C>G-67:C>G
	841	1087916	1B	1.76277	A/G	TGCAGTACGCCAGGCGGGTCTAGAGACGAACGCGGCAGTTCGGGGTGCAGCCACTGACCCGAGATCGGA	1087916|F|0-21:A>G-21:A>G
	842	1002326	1B	1.77178	A/C	TGCAGGCTGAGAGCAGAACGGCGGACATGCTTCCACACTGGTTCATGTCCGAGATCGGAAGAGCGGTTC	1002326|F|0-44:A>C-44:A>C
	843	1002357	1B	1.77178	G/A	TGCAGGCCGCCGCAGCGGCCGCGAGGCCCGTTCACGCCGCGGAGCACTCCTCCGTGGCGGCGATGACGG	1002357|F|0-38:G>A-38:G>A
	844	1008954	1B	1.77178	T/G	TGCAGAGTATCTTGAAGCGGACGCTGGGGGGGCCTCCTCCTCCTCCTCCGCCACCGCTGCTGACACTGG	1008954|F|0-46:T>G-46:T>G
	845	1085087	1B	1.77178	T/C	TGCAGAACAAGATAGCTTTGAATCTGCGAAGGAATCAGATGCAACTCTGCGCGGCCGAGATCGGAAGAG	1085087|F|0-22:T>C-22:T>C
	846	1110373	1B	1.77178	G/A	TGCAGAAGGAAAAGGAGGGTTCGCGCTTGCCGAAGGAAAAGAAGCGAAGCGAAGCGAACCGAGATCGGA	1110373|F|0-14:G>A-14:G>A
	847	1184166	1B	1.77178	G/C	TGCAGTTGTACGCATTCAAATGTTCTCGCCCAGAACAGCAGTCCTGATCGCGAAACGAGTGACGCGTGC	1184166|F|0-60:G>C-60:G>C
	848	1260851	1B	1.77178	G/A	TGCAGATCCGCCTCCTGCATGCATGGATGGATGGTGCAGCGATGAACAAGAGGAAGGAAGCAGGATAAT	1260851|F|0-9:G>A-9:G>A
	849	1003643	1B	1.78242	A/G	TGCAGCTCCCCTCCGCGGCCACCAGGGACGACGCGCTCGCCTCCCTCGTCGGCCAGCTAGAGCAGAACC	1003643|F|0-60:A>G-60:A>G
	850	1071331	1B	1.79341	C/T	TGCAGAAGAATCAAATATCACATAATTTACTGATGAAGAGCACATCTTAACCAGTTTCTGAAAGTCTGC	1071331|F|0-40:C>T-40:C>T
	851	994111	1B	1.7971	C/T	TGCAGGTGGCCCCTTTCTGTCCTTGGTCCCAAGCGTCGGGCGAGTTGGGTTTCTCTCTAGGTTTCTCTA	994111|F|0-9:C>T-9:C>T
	852	1057258	1B	1.81448	C/T	TGCAGGACAGACGGATCAACATCGGCCTTCCGCGGTTGGGTTGGGTTGGCATTGTGCAGGCGGCATCTG	1057258|F|0-26:C>T-26:C>T
	853	1088817	1B	1.81448	C/T	TGCAGTGGCAGAGAGCAGACTCTCATTCCATTCGTTTTTTACACCCGCCGAGATCGGAAGAGCGGTTCA	1088817|F|0-15:C>T-15:C>T
	854	1094082	1B	1.81448	G/A	TGCAGGCACGGGAGAGAAGCAGGGAGGCGAAGGGAAGGCAGCGCGGCGGCGGCCTGTGCTCACCGAGAT	1094082|F|0-36:G>A-36:G>A
	855	1100665	1B	1.81448	C/A	TGCAGAATTTAGCAACTGAGGACTACTAACCAGATAACTTCAGTTTTTACAGAAGAAGCGGTTGGGATC	1100665|F|0-15:C>A-15:C>A
	856	1114828	1B	1.81693	G/A	TGCAGCAGTTCCTCCAGATTTGGCCGAGGGTCGCGGCGTGGGAGCCATTGTCCGAGATCGGAAGAGCGG	1114828|F|0-25:G>A-25:G>A
	857	1092189	1B	1.82913	T/C	TGCAGATGCCGCAATAGGCAGCGGACACCTGACGTTGCCGCCGCTTTCTGTTCACAGGGCGAAGTCAGC	1092189|F|0-34:T>C-34:T>C
	858	1167425	1B	1.82913	A/G	TGCAGGAAATGTCAATGCAACTTCTTGCTCATCTGGCCGCTGCTTTCCTTGTTCTGGCAGTTCGTTCGG	1167425|F|0-30:A>G-30:A>G
	859	3951867	1B	1.82913	C/T	TGCAGTGGCCGCCGCGCCTTCGGGGCGTTTCCAAGCCGTCTCCACCGAGATCGGAAGAGCGGTTCAGCA	3951867|F|0-20:C>T-20:C>T
	860	1219848	1B	1.84062	C/G	TGCAGTGCTCTACTCTACCTCTACCACCACCCCTTGGTGCGTCGGAACCAGACAGAGCTACAAAGTGGT	1219848|F|0-52:C>G-52:C>G
	861	1131194	1B	1.84743	T/G	TGCAGGTTTTTTTTTTAATATTCTTCTGCGGTTTTTTGCTTCCAGTTTTTCATTGTTTTGTCCGAGATC	1131194|F|0-6:T>G-6:T>G
	862	1091112	1B	1.85104	A/G	TGCAGAAATAAATATCTTTGCCGCCCCGCATCATTGGAAACCTAGTCTCAACCCGAGATCGGAAGAGCG	1091112|F|0-13:A>G-13:A>G
	863	2259466	1B	1.85104	G/A	TGCAGAAAGATGTACCCTGACTGAGCGGCGCCACCGTTGTCAGCCTGAGAAGGTGCGGTTCGAGGAGAC	2259466|F|0-48:G>A-48:G>A
	864	1091901	1B	1.85183	G/C	TGCAGGTCATGAGATGAGAGCGTGCGGTAGTTCGGCTGGTGATCGGGACGCCTGGACGGTGGGCGAAAG	1091901|F|0-25:G>C-25:G>C
	865	1068042	1B	1.85311	G/A	TGCAGCATGTTCACTGAGATCTTTTCATCAAGTCCATCAGCCGTAAGCTCATGCATGATATTGCTGTGA	1068042|F|0-62:G>A-62:G>A
	866	1038290	1B	1.85662	C/A	TGCAGACGTGCTCCTGGAGAAACTCTTCTTGGCTTCTTGCCATCCTCCCTCCACTACGCGTCCACGCCT	1038290|F|0-46:C>A-46:C>A
	867	1042782	1B	1.85662	T/C	TGCAGGTGTGGGTGCGATTTAGTGGGACTAACTAGTCCATCCCACTTAATTGGCTTTAATGGGCTCCCA	1042782|F|0-6:T>C-6:T>C
	868	1400713	1B	1.85662	A/G	TGCAGGTTGATGCCGACTACCTTCCTCCCTTGGAGTTGGATAGAGAGCTGGGAGACCGAGATCGGAAGA	1400713|F|0-54:A>G-54:A>G
	869	982184	1B	1.85662	A/C	TGCAGAAGAGAGGCGGAGCGGGTGAAGGTCGCAGCGGTGCTCTGTCTCCAGTCCGCCAAGGGGTGCGGG	982184|F|0-32:A>C-32:A>C
	870	1049867	1B	1.85701	A/C	TGCAGTTTTCAAAAAAAAATTGCATATGCGAAAGGATGTTCCTGTCTACAATTGTTTTCAGATATTCAA	1049867|F|0-15:A>C-15:A>C
	871	1085163	1B	1.85701	T/C	TGCAGTAGAACTTCCCTAAGTTAGAGGATCTCGTTCCACCCCAACCAGGTCTGACCATGACCATGGGCA	1085163|F|0-21:T>C-21:T>C
	872	4910091	1B	1.86441	T/G	TGCAGGCATAGCAACAATATTGTCGACATTGTACCGCACACGCCTTCTAGCAACGTCTTGGACTTGCTT	4910091|F|0-17:T>G-17:T>G
	873	2282248	1B	1.86585	G/A	TGCAGTCCGCCGTCGAGCGGTAGCCACAAACACGGCGCCAGCATGCAGTTCGGTACCAAACGTGGCTTC	2282248|F|0-8:G>A-8:G>A
	874	1093432	1B	1.86794	C/A	TGCAGACAAGAAGATTCATTAATGGAGTCAGTCACGTCACGTACACTGGACGGGTTGTCAATGTAGAAA	1093432|F|0-6:C>A-6:C>A
	875	1099632	1B	1.87221	C/T	TGCAGAATCCCACGACGGAATGATGGGCCACCACCTGGACGAAAAAGGGAAGGCCTCTCCGAGATCGGA	1099632|F|0-9:C>T-9:C>T
	876	1202422	1B	1.87221	C/T	TGCAGCTCCCCGACCCCGAATTCCTCCCCTCCCAGTCCCAGGCCAGAATCCCCAAATCCGAGATCGGAA	1202422|F|0-36:C>T-36:C>T
	877	1071118	1B	1.88428	A/G	TGCAGCAATAATGTCATGAAGAATTTGATATGCTGTCAAATTGTACTATCGTAATGACTGCGTCGTTGT	1071118|F|0-18:A>G-18:A>G
	878	1088521	1B	1.88428	T/A	TGCAGAAAAACACGACGTTTCCGAAAGAGGAGAGCAATTCGCGCTCCATTTACACGTACTCGGTACGAA	1088521|F|0-18:T>A-18:T>A
	879	1129780	1B	1.88428	G/T	TGCAGACAAGGGGGGAGATGGTCATGGCGTGGCTCACTCCTGCTCCTAGTATGCCCAACGATCTTGCGG	1129780|F|0-16:G>T-16:G>T
	880	1078069	1B	1.90181	T/C	TGCAGTGTGAACAACGCAAGCACCCAAATCATCTTCTGCAATCCCATCCGAGATCGGAAGAGCGGTTCA	1078069|F|0-41:T>C-41:T>C
	881	1105362	1B	1.90181	G/A	TGCAGTGAGCCACCCTTGCTGACCCGCTGCCACCACGGGCCGCCGTGGCCGACTCTGCATCTGTACCGT	1105362|F|0-20:G>A-20:G>A
	882	3028283	1B	1.90181	C/G	TGCAGGGACCCCGTCCGTTGCGCCCGCTGCTGGCCCTCCGAGATCGGAAGAGCGGTTCAGCAGGAATGC	3028283|F|0-34:C>G-34:C>G
	883	1116395	1B	1.90192	T/G	TGCAGCTGACAGCCGTTTCTCCCTGTTCACGTACGTGCTGCGTACGAGTGCCGAGATCGGAAGAGCGGT	1116395|F|0-19:T>G-19:T>G
	884	1106896	1B	1.92128	A/C	TGCAGGTGGGAAATACACACCACCAGCCAGCAAGCAAGCAATGGGAACAAATAAATAAACAAAAGTAAA	1106896|F|0-31:A>C-31:A>C
	885	1145134	1B	1.92246	T/C	TGCAGATTTGCGTACGCCGCAGAGATATTTTTCCGCGTGGTGTGGCGTGATGGTTCGCTCTCTTGGCAT	1145134|F|0-37:T>C-37:T>C
	886	1230705	1B	1.92246	C/T	TGCAGTGCAGAGACAAGCTAGCAGATCAGAGGAGCGCCTCCAGCTTGCTTGCGGCCGTCGCCTACCTCC	1230705|F|0-17:C>T-17:C>T
	887	3064540	1B	1.93239	A/G	TGCAGGTAATTTGGTTCCAGTGCAAGTCCTCGAACGAAAGATGGTGAAGAAAGGCAACGCCGCGCACGT	3064540|F|0-38:A>G-38:A>G
	888	1093781	1B	1.94326	C/T	TGCAGTTCTTCCCACGGGCGGTGCCGCTTGATCAGCGCCGCGACTGGTGGGGCCGTCGGGCCGTCGTCG	1093781|F|0-43:C>T-43:C>T
	889	1129298	1B	1.94326	T/C	TGCAGCTCCCTTGCGTTATCCTCTCCCTTAATCTCTCCCGATTCCAATCGCAGCAGCACCGAGATCGGA	1129298|F|0-16:T>C-16:T>C
	890	1196718	1B	1.94326	A/C	TGCAGTGTGTCCTGTGTCCATGGGCTGGGGCTGCAATGCATGCACGCACGCACGCAAGTTAGTTAGATG	1196718|F|0-66:A>C-66:A>C
	891	1089869	1B	1.94468	A/C	TGCAGAAGAGTACTAGATCTCAAACCCAGAATTTTCTTCAAGACATACTTCCTGGAGGACGAGGAACAC	1089869|F|0-29:A>C-29:A>C
	892	1024654	1B	1.94872	T/G	TGCAGTCAAAGGGCAAGCGTAGGGAGAGAGATTACATTCCTATATGGCCAGGGTCTGGAACGCCACGAA	1024654|F|0-36:T>G-36:T>G
	893	1068770	1B	1.94872	C/G	TGCAGGATCGTGAACCGCCAGACCGATGTACGCCACCGCAGAACATGCAACATCGGGCCTCATGGCACC	1068770|F|0-8:C>G-8:C>G
	894	1218452	1B	1.95241	C/G	TGCAGGTGCTCCGCATGGTCGGCTTCGCGCGCGAGTTCGGCAGGTTCGCCGACGTCGCCGTCGTGCTGG	1218452|F|0-10:C>G-10:C>G
	895	1060776	1B	1.9545	G/A	TGCAGATCGCGCTCCTCGCCCTCGTGCCTATATTCAAGAGCATCAGGAAGTTACTGGACAACTACTATG	1060776|F|0-39:G>A-39:G>A
	896	2266714	1B	1.96103	C/T	TGCAGATCCTCCTCCTCTCCTCCACCCCGTCCTTCTCCTCCTCGGCCTCGATCTCTGCCTCCTCCGCGC	2266714|F|0-66:C>T-66:C>T
	897	3028745	1B	1.96103	G/C	TGCAGATACGTGGCCAGCTGGCACCAGAGCAGGAGCCGAGATCGGAAGAGCGGTTCAGCAGGAATGCCG	3028745|F|0-26:G>C-26:G>C
	898	1162330	1B	1.96728	C/T	TGCAGGAGAGAAAGAATTCCTTTTGAAAAGGGTAACCAATCTCATCAGCAGAGACCAGGTGCGCAGGGC	1162330|F|0-63:C>T-63:C>T
	899	1050063	1B	1.97349	C/T	TGCAGCGCTCAATAACCACGGATACCCTAAAAATCACAGATCGTGCGAGAACATGAACGGGCGCTCAAC	1050063|F|0-18:C>T-18:C>T
	900	1062366	1B	1.9795	C/T	TGCAGAATCCGCGATTGTTTTAGCCAGGCTAGAAGACGTGTTTCTCTGCTACTAGTCAATAATAATTGA	1062366|F|0-9:C>T-9:C>T
	901	1065218	1B	1.9795	T/C	TGCAGGAAAGGGCCATTCTTCTTCCATTGCGCAGGCAACATTTTGGTGTGCGTATTAGCGCATGACCAA	1065218|F|0-52:T>C-52:T>C
	902	1080218	1B	1.9795	G/A	TGCAGGTTCCTGTACCTGGGAGGAGCCCTATCCCCAGACTCCTCGTCCAGCGTCGTAGTATCAACCCGA	1080218|F|0-67:G>A-67:G>A
	903	1090571	1B	1.9795	G/A	TGCAGCGCAATCTAACGCCTTAAGTGCTAACGAGGGGAAAATCCTATGCACCGCTCATTGCAGCAAAAT	1090571|F|0-35:G>A-35:G>A
	904	1088900	1B	1.99113	A/C	TGCAGAGTAGCAGTATTAACAGAAGAAGAAGTGGCATGGGTTTCCTGAAGCCGAGATCGGAAGAGCGGT	1088900|F|0-8:A>C-8:A>C
	905	1242530	1B	1.99535	A/G	TGCAGGTCGAGCAGCTTCTCCCCGCCACCCTGTCCAGCAGTGGCAGAGTGGAGCAGAGGAATGAGGCGG	1242530|F|0-38:A>G-38:A>G
	906	1217562	1B	2.00289	A/G	TGCAGGTGGTGATGTCCATCATCCTGGGCACATTCACCAGTTTTGGCATGGGCATGATTAGCTCCGAGA	1217562|F|0-38:A>G-38:A>G
	907	1212076	1B	2.0051	A/G	TGCAGCTGGAGTCCGTCCACGGCCAGGGCTTCCCGAGCCAGAGCACGCTGGAGCTAGAGGCCGCCGAGG	1212076|F|0-55:A>G-55:A>G
	908	1090513	1B	2.01206	G/A	TGCAGTTGCAAATTGGGAGCATTGACCAACAGGAGCCACGGCTACCTGCGGACCAGCGCGTTTATCTGC	1090513|F|0-7:G>A-7:G>A
	909	3064610	1B	2.01206	T/C	TGCAGCCGCTCCTTCCCTTCCCTTGTCACATCTCGGTTTGTCATGCCGAGATCGGAAGAGCGGTTCAGC	3064610|F|0-23:T>C-23:T>C
	910	983383	1B	2.01206	C/T	TGCAGGTGCTTCTGTCACTTCATATTTTTCTAGACCTCCCCCGCCCCTATGATGAACATGCTGAACATT	983383|F|0-20:C>T-20:C>T
	911	1028690	1B	2.01539	A/C	TGCAGGCGCCTCGCGGCGGCGGCGGAGGAGGAGGTGGAGGAGGAGCGGCCCCACGCGTCGCCGAGATCG	1028690|F|0-25:A>C-25:A>C
	912	2258419	1B	2.01539	G/A	TGCAGTGGAGACTCAGGATTTGACTTAATTCGAGGTCGCAGCTAACAAATCGCTTACTCCGTACGCGCT	2258419|F|0-9:G>A-9:G>A
	913	1206025	1B	2.01631	C/T	TGCAGAAGACAGCTGCCACATGCGCGGGGAGCGCCGCGCAGGCACCATGCTTGAGGTCAGTGGCAACCA	1206025|F|0-24:C>T-24:C>T
	914	1092395	1B	2.01718	G/A	TGCAGTTTCAGCCGAGAGGGTGCCGCGTGACGTGCTTGCCCGACGCTGGGGGAGCCGAGATCGGAAGAG	1092395|F|0-21:G>A-21:G>A
	915	1049488	1B	2.02011	G/C	TGCAGTTTATTCCTCAAAACAACAAAATAATAATCATTCTGAGTTTATTAAACTTGTACAGACTGATGA	1049488|F|0-42:G>C-42:G>C
	916	1052686	1B	2.02011	G/T	TGCAGATCTTGTTCTTCCGCTGTGGTCGCCGCAAGTTGCCAGAGCAGCCGCACGGCGAGAACGAAGGCG	1052686|F|0-37:G>T-37:G>T
	917	1065922	1B	2.02011	G/A	TGCAGTAGATGCGTAGGGTTCATGCGTAGGGTGGCCGCTGATCGCGAGAGCACTGAGCTGCCGCAAGCA	1065922|F|0-43:G>A-43:G>A
	918	1093983	1B	2.02011	G/A	TGCAGTGAAGTGGACCAGCAGCGTCTCCGTGCTGCCAATGAAGCCGCATGCTTCTTCGGGGCAGTGGCA	1093983|F|0-57:G>A-57:G>A
	919	1102177	1B	2.02011	G/T	TGCAGCGTCAAATAGGATTTGCCGATATCTCTCCCGTCGGGGAACCCCAGATGGCCCGAGATCGGAAGA	1102177|F|0-23:G>T-23:G>T
	920	1109654	1B	2.02011	T/C	TGCAGTGTTCCAGCATGACGTTCCATTTAGATCTAAACACGAAAATCCATACAGACCTATGAAAGGACC	1109654|F|0-7:T>C-7:T>C
	921	2252712	1B	2.0292	C/A	TGCAGGAGCTCGCGACCCTTGAAAGCTAATCAGTCGATCCGATTAGTGTATTTAGTTTCCGAGATCGGA	2252712|F|0-8:C>A-8:C>A
	922	978610	1B	2.03922	G/A	TGCAGGTAGGATGACGTTGTTGATTTGTTGTACTGATGCGTGATCGGGCATCTCCGAGATCGGAAGAGC	978610|F|0-37:G>A-37:G>A
	923	1129510	1B	2.04996	G/T	TGCAGCAAAGCAAAGCATATACCAGCAAAGCAAAGTACATGGAGGGAGGGAGGGTCCGAGATCGGAAGA	1129510|F|0-14:G>T-14:G>T
	924	1205142	1B	2.04996	C/G	TGCAGCTCGGCCAGCTCCGCGAGCAGCGCCGCGTCGGCCGACGACTTGGACATGTCGCCGAGATCGGAA	1205142|F|0-17:C>G-17:C>G
	925	1007849	1B	2.05727	G/A	TGCAGTTGAAGTCGCGGTGGATGACGGCGGGGGAGGTGTGCTCGTGCAGGAACTCCAGCGCGCGGGCGC	1007849|F|0-49:G>A-49:G>A
	926	1111499	1B	2.05727	C/A	TGCAGCAGCCCGCGTCGCGTGCCACACCCCCGAACCACATCGCGGCAAAACAGAACCGAACAGGAATCG	1111499|F|0-17:C>A-17:C>A
	927	1073712	1B	2.05802	T/C	TGCAGGCCTTGGGCTTCACGAATGACGTCGTCTCCTTCACAGGGTACCCGATTGTGGGGTACCAGCATC	1073712|F|0-22:T>C-22:T>C
	928	1090352	1B	2.05942	T/C	TGCAGGCTACAGGGACATGCACTAGAGGATGTGTGGAGGTGGTGCATTTCTGCGGTAGTTCTGTGGATT	1090352|F|0-33:T>C-33:T>C
	929	982866	1B	2.05942	G/A	TGCAGTACTGCTGCACAGGGTGAGTACGTGAATTATTGGCATTAGGCACCGAGATCGGAAGAGCGGTTC	982866|F|0-45:G>A-45:G>A
	930	1092704	1B	2.06157	C/T	TGCAGCAACGGGGTGACCTATGTCTCGCATTAAGCCAGACAGCGGCGAACCCTCGCTGATGGTAACCGC	1092704|F|0-42:C>T-42:C>T
	931	980658	1B	2.06157	T/C	TGCAGCCTGCATGAGCTAACTGGAGTAGTTCTTGAATGATAAGGTTCTTTGACAAGGCGGCCATAGTAA	980658|F|0-47:T>C-47:T>C
	932	1113706	1B	2.08168	C/G	TGCAGTAAACGCAAAACATTGCATGCATCACAGTGGTAAGAATCCGCAAACCGCTGGATTGGAAATTAC	1113706|F|0-50:C>G-50:C>G
	933	2276098	1B	2.11247	C/T	TGCAGCATTTCATATGATTAAGCGTGATTTTCATCGAAATACAATATAGTGTTCCCGCAACCAAAAAAA	2276098|F|0-55:C>T-55:C>T
	934	1133869	1B	2.11274	T/C	TGCAGTGTCTGCTGAAGAGAAGACGATGGAGCATGATCGCCATGATGGCAGCGCAGAGAATTGAGATCG	1133869|F|0-9:T>C-9:T>C
	935	1150435	1B	2.12608	C/A	TGCAGCTACGGTAGCAGGTTGGAGAGGCACCAACACAGCGGGACCGCGGTCGGCGACTCGCCAATGCAG	1150435|F|0-27:C>A-27:C>A
	936	1063973	1B	2.14974	G/C	TGCAGAAGGGATGGGGATGGGAACATATGAAGCAAGACATGAGGGCGAGGAGTTCTGAGGCGGCCAGAT	1063973|F|0-19:G>C-19:G>C
	937	988758	1B	2.15381	G/A	TGCAGGTTGTGAGTCGCTGATGTGATCTTGGCTGTTGCGACATACAGTATTATTTTTCCATACGACCTC	988758|F|0-46:G>A-46:G>A
	938	1242104	1B	2.17382	C/A	TGCAGCCGCCGCCGCACGGCCCAGAGGCGGAGCTCGGCAGAGGAGGTCAAGCGGCAGAGCCTACGTCGT	1242104|F|0-6:C>A-6:C>A
	939	1073101	1B	2.17693	C/A	TGCAGTGTCTCGTCTCGTGAGGCTACACATCCACGGACGGAGTTTTTTCTTTGACATGAAGCATTCAAA	1073101|F|0-37:C>A-37:C>A
	940	1092291	1B	2.17693	T/A	TGCAGTTAACTTCCCTTTCCTTCCCGCCGTTTTTCTGCACGCATTTGCGGGCGTTTCCCTTCTATATTC	1092291|F|0-11:T>A-11:T>A
	941	1094990	1B	2.18549	T/C	TGCAGTGGCCGTTATCTCATCTCCGCTTGCTCAACATAGGGCTGGCGCCTTGGTGCTTGGTGGGGAGTT	1094990|F|0-12:T>C-12:T>C
	942	1091942	1B	2.18898	A/G	TGCAGAACAAAAATAGGGGAAGATGAGGTAGGAGGTAGCACGAACTAAGAGGGAGCAGTGACCGAGATC	1091942|F|0-60:A>G-60:A>G
	943	1075055	1B	2.19063	G/A	TGCAGGTTCCCTTGCCCTCTGCCGACCACTATGGCAGTGTGATGGTGAGGGAACCCTGGATATGTGTGT	1075055|F|0-46:G>A-46:G>A
	944	1093962	1B	2.21104	C/G	TGCAGTTAACCGAGCGCAGAGGGGGCAGATTGTCCCACGAGAACACAGCCCGATTCTTTAACCACGCCC	1093962|F|0-35:C>G-35:C>G
	945	1862853	1B	2.23396	A/G	TGCAGTTAAAAACCTCGCTATTCCTACAGTCCTACGAGAAACATCAACAGTACAGACCCTCGATGGATA	1862853|F|0-7:A>G-7:A>G
	946	1219070	1B	2.2487	T/C	TGCAGTAACTGAGCAATCAGAGAAGAGGTCAAGCGATCCGACAATCACTAGAGCTCCACACGTACCTCA	1219070|F|0-62:T>C-62:T>C
	947	1098887	1B	2.25656	C/T	TGCAGTGCGCATGTATGAACTATGAACACGACTTGCTTTCTCTCTGTACCATTTCTGATTCGCCGAGAT	1098887|F|0-7:C>T-7:C>T
	948	1053534	1B	2.26819	G/A	TGCAGCTCACGCACATGCAACATCGTTATGACCTCCTGCATGCATGCTTCGGATCTGACATCTGCGAAT	1053534|F|0-10:G>A-10:G>A
	949	998666	1B	2.26819	T/A	TGCAGCACCAGCCGTTAGGCTAGGCATCCATGCTGCTTTTATAAAATATTTTCTGTGCCTCTCCTCTTT	998666|F|0-20:T>A-20:T>A
	950	1062434	1B	2.27918	T/C	TGCAGTTTTATTGTCTGTAAGACCGAAACAAGAACTGCATGTGGTATGCCTGCTGTTTCATGTGCTACT	1062434|F|0-7:T>C-7:T>C
	951	1104210	1B	2.27918	G/C	TGCAGGTCCCCGACCAGGTACCTGCAAACCTCCATCCTCCCTCGGTTAGTGGCGACGTGCAGCGCCCCG	1104210|F|0-5:G>C-5:G>C
	952	1215945	1B	2.28971	A/T	TGCAGTAGCTTACTGAATGCACCTCCTTGTTCTGAAGAAACAGCTTGCTTGGATTATTAATCTCTGTGG	1215945|F|0-6:A>T-6:A>T
	953	1048643	1B	2.30624	C/T	TGCAGATACGACGTGCTCAACGTCTCCCAGGTACATGGAGTCAGGGATTTGGAATCAATCTATGTATGA	1048643|F|0-11:C>T-11:C>T
	954	1229218	1B	2.30624	T/C	TGCAGGAACTGGCGGGACGCCATAGACGGCCGCGGGTTGGTGCTGGAGCACCTCGCGCCGAGATCGGAA	1229218|F|0-36:T>C-36:T>C
	955	3024514	1B	2.30624	G/A	TGCAGCTGCGGCCACATGGTTAGACAATTTCCAACCCATAACCCGAGATCGGAAGAGCGGTTCAGCAGG	3024514|F|0-9:G>A-9:G>A
	956	2266225	1B	2.35766	T/G	TGCAGGGTCGCCCAAGTCGACGCTGTGTGGGCTGCCTAAGTCGGGCCAGGAGAGCCCCAACAGCGGCGC	2266225|F|0-36:T>G-36:T>G
	957	996630	1B	2.3593	A/C	TGCAGCTAACGGCGTCTTTCTCCCGAAAAAAAAAACTAACGGCGTCTTCTTTGTGCAAACAGGTCGGAG	996630|F|0-33:A>C-33:A>C
	958	2258499	1B	2.36068	C/T	TGCAGCTGAGAACTGGGACGGCCCAGTTGTAGCTCCCTGCATCGAGTCTTTCCTAGGCGCCGAGATCGG	2258499|F|0-35:C>T-35:C>T
	959	1134457	1B	2.41778	G/A	TGCAGTGAGCAAGGAAAGGAAACAGCAGCATGTGCCACTGTTGAGGCACATGACCTCCTCTCCTCTCCT	1134457|F|0-24:G>A-24:G>A
	960	977195	1B	2.41778	T/A	TGCAGGCTGTAGAACGGGATTCACCGATCCACGAAGTAATTAAGATCCACATAGACCACGCATGGGGAA	977195|F|0-27:T>A-27:T>A
	961	1092679	1B	2.42889	G/T	TGCAGCCACATGTACCACCAGGACTGCATCCTGCCGTGGCTCGCGCTGCGTAACTCGTGTCCTGTGTGC	1092679|F|0-11:G>T-11:G>T
	962	1049140	1B	2.44094	A/T	TGCAGGTTGATGGATTGTTATTATAAGAAGAAGAATAGATTCCGTAATAGTCTAAAGGTGCATGCCGAG	1049140|F|0-36:A>T-36:A>T
	963	1046839	1B	2.49066	C/T	TGCAGGTGTCCGTTTGCAAATTGCACTGTAACAGGCGCCAAATAGAAATTGCCTGTGTAGGTTGCAAAA	1046839|F|0-25:C>T-25:C>T
	964	2276392	1B	2.50202	A/G	TGCAGAATCAACGAAATCGATCGAATCAACCCACGGCAACCGCACGAGTTGAAGCCCGCACCTCACTAG	2276392|F|0-19:A>G-19:A>G
	965	1056735	1B	2.524	C/T	TGCAGCTCTAACGCGTCTGAGTTTACGTGTCTCGGATTAGAAAGCATCTCCTCCACCGTGCCGTGCGTA	1056735|F|0-13:C>T-13:C>T
	966	1088904	1B	2.62943	G/A	TGCAGTAGATATTCAAACTGAAGTTGCTGAACCCTTTGTTCAAGAACAAGTTACTGAATGGTGATCATG	1088904|F|0-59:G>A-59:G>A
	967	2262381	1B	2.62943	A/G	TGCAGCGTACCGCGTCCGTCGCGTCGACACACAGCCCCACCGCTGCCGCGTACAGCGTCCGAGATCGGA	2262381|F|0-26:A>G-26:A>G
	968	995057	1B	2.62943	G/C	TGCAGCTAACATCTACAGTAGTGCGCAAAGCTTGACTGACGGTGTGTCTAACTGAAAGAAACAAGGGCA	995057|F|0-40:G>C-40:G>C
	969	3026141	1B	2.63367	A/C	TGCAGACCGTGCGTGCCCGTGCACGTGTCCGTGCCGCCCGAGATCGGAAGAGCGGTTCAGCAGGAATGC	3026141|F|0-5:A>C-5:A>C
	970	1000810	1B	2.64042	C/G	TGCAGACAAAGAGGAGGGCGTGGCAAGGGAGACGGGTGTGAGGCGGCGGCGGTAGGGGGATGCTGGCGG	1000810|F|0-6:C>G-6:C>G
	971	2278693	1B	2.6458	G/A	TGCAGGTCGAATCGATCGAGATCACAGGCCATACGCAAATGCCAGCGCCAGCACAGAATTCCAACCCGA	2278693|F|0-40:G>A-40:G>A
	972	1091605	1B	2.65117	C/T	TGCAGTTCGGTCCATGTGTGCGCCACAGCCCTCCATCGGGCACGCGTGCAATCCGAGATCGGAAGAGCG	1091605|F|0-12:C>T-12:C>T
	973	2257211	1B	2.67315	G/C	TGCAGTACTGCTAAATTGTTGTACAAATTCTGCATTTCAATCGTCTCGAGAGATCGACCATGCTTGAGA	2257211|F|0-47:G>C-47:G>C
	974	1074839	1B	2.70661	T/C	TGCAGTTAAACTTTACTTGTACGGTCGTATGTGCCGTACTGTCCAGAGTGCTTCAGAGTTCAAAGGAGC	1074839|F|0-29:T>C-29:T>C
	975	1078363	1B	2.7652	G/A	TGCAGACAGTTAAATTCTAGTCAGTGTACCAACATCAGGCAGAGAATTGAGAAGCAATTGAAGCACGGC	1078363|F|0-19:G>A-19:G>A
	976	3026224	1B	2.7652	G/T	TGCAGGCCCCGAACTCATCCCCGAAGTCCCGCTGATCTCTGACCCGAGATCGGAAGAGCGGTTCAGCAG	3026224|F|0-25:G>T-25:G>T
	977	1084862	1B	2.7742	G/A	TGCAGTGCACCCCTCCATCGCACGCAAACTCTACGCCATAGAGACCGCACAGCATACGCGTACATACGG	1084862|F|0-40:G>A-40:G>A
	978	992114	1B	2.7812	C/T	TGCAGGTCGCAGACCATCTTGAAGCGGACGTCGGCCTGCATGAGCGCGCGCGCGATCTCGTTGAGGCAC	992114|F|0-17:C>T-17:C>T
	979	4909825	1B	2.78308	A/C	TGCAGATCTATCGACCTACGGCTCGAGACTTTTGAGTTTTGATCAGGGAATAATAGCACGCGAGTGTAC	4909825|F|0-62:A>C-62:A>C
	980	4909460	1B	2.78885	T/C	TGCAGATCTATCGACTTACGGCTCGAGACTTTTGAGTTTTGATCAGGGAATAATAGCACGCGCGTGTAC	4909460|F|0-15:T>C-15:T>C
	981	4910039	1B	2.79119	T/A	TGCAGGTTCGCTTTCCCTGCTCGCCCCCCGAGATCGGAAGAGCGGTTCAGCAGGAATGCCGAGACCGAT	4910039|F|0-7:T>A-7:T>A
	982	1004273	1B	2.80095	G/C	TGCAGTGTATGCTCTTGGCAAGGCCGTAGGCGATGATGATAGCTGGTAGTAGGATCCATGGGAAAGTGT	1004273|F|0-61:G>C-61:G>C
	983	2249474	1B	2.80095	A/G	TGCAGCATTGATCGATTGATGTGAGGTGAAGAAGAGAGGGGAGCCATGCATATCTTTCCGAGATCGGAA	2249474|F|0-6:A>G-6:A>G
	984	987187	1B	2.80095	C/G	TGCAGCATTGATCCATCCATCTCAACTTCTGAAGAAGAGGGTCCATATCTTCTGGCGGATGTCTGCCGT	987187|F|0-28:C>G-28:C>G
	985	1094239	1B	2.80114	T/C	TGCAGTGCAGGGTTTAGTTCGCACTCTCCAATGAGCCGCTCTCTGTCGTGCTCCCAGGCGCCGAGATCG	1094239|F|0-18:T>C-18:T>C
	986	979184	1B	2.80114	G/A	TGCAGCATCCATGTGGGGCAGTTGAAAAGATGGTACACAAGTACACCACCGAGATCGGAAGAGCGGTTC	979184|F|0-32:G>A-32:G>A
	987	1283307	1B	2.85978	G/A	TGCAGATTGGAGCGCTGCTTGGTCAATATTTTTGCGTGGCTGTCGTCGGGATGTAGGCAGTGGCGGGCA	1283307|F|0-44:G>A-44:G>A
	988	1111200	1B	2.86561	T/C	TGCAGCCTTCTTGTCTTTCTGCACGCTCTCACCGTCGTTTTCGCTATGGCCGAGATCGGAAGAGCGGTT	1111200|F|0-8:T>C-8:T>C
	989	1043194	1B	2.868	T/C	TGCAGTGTCGTCTCAGTCAGTCTTACTCGTTAGCAACTTAACATGACTGCCATTTTTCTCTGAATAAAA	1043194|F|0-47:T>C-47:T>C
	990	1195280	1B	2.868	T/C	TGCAGCCAGTACGGCTACTGCGGGATGGGCGGCGATTACTGCGGCAAGGGCTGCCAGAACGGCGCCTGC	1195280|F|0-35:T>C-35:T>C
	991	1032650	1B	2.87924	T/C	TGCAGGTGTCTGATATGGACATGTATTACCATTTACGTGACCCTGTTTTTGTTGATGTCATGATGACAT	1032650|F|0-10:T>C-10:T>C
	992	1667871	1B	2.882	G/C	TGCAGAGTGACATCGAGAATTCAATTCCACAATAAAATCTGATGAGAGTATGAGGTATGGGAAATTTGA	1667871|F|0-58:G>C-58:G>C
	993	1006460	1B	2.89035	A/C	TGCAGACAGAGCACAACCAGAGTCACGACGTGCATTTCTCGGAATGAATGTATGGCTAGAGAACGTGAA	1006460|F|0-46:A>C-46:A>C
	994	1026129	1B	2.90174	A/G	TGCAGAGAGGAGTTCCACCGACGAAAGGATGGCGTCGCGCGTGTAAGGCGGGCCGAGATCGGAAGAGCG	1026129|F|0-44:A>G-44:A>G
	995	3024957	1B	2.90174	A/G	TGCAGAGAGCGCACAGGCCATCTCACTGCTCACAATGTCGTCCGAGATCGGAAGAGCGGTTCAGCAGGA	3024957|F|0-12:A>G-12:A>G
	996	1033032	1B	2.9035	A/G	TGCAGTCGTTGTTGTTCGTGACTCGTGAGACGACCAAAGGTTATAGGCACTATGTGCCCATGCTTATGT	1033032|F|0-44:A>G-44:A>G
	997	1106013	1B	2.9035	C/G	TGCAGAAGACGTTGTCCTGGGTCCTCAGCACCGCCTCGGCGAGCGAGGCCGAGGAGACCACGATGGCCC	1106013|F|0-25:C>G-25:C>G
	998	1014052	1B	2.90727	C/G	TGCAGATGTGTCCGTGACTAGGCGCAACGCTGTCCACGAATTTGATCTGCGGTGAGGTGGCCAGCGTCG	1014052|F|0-33:C>G-33:C>G
	999	1003008	1B	2.93648	G/C	TGCAGACACGGTCCAGAATGGCGACGAAGTCCCTCGCCAGAATGAATATCCTCAGAGGGCGCGCCTCCT	1003008|F|0-39:G>C-39:G>C
	1000	2275492	1B	2.97378	G/A	TGCAGTTTTTCTTTTCACTTGGGCCAATTGTCATAAAGAGTTGCTACTCCTGAAGAAGAAGAAAGATAT	2275492|F|0-21:G>A-21:G>A
	1001	2276756	1B	2.98054	C/T	TGCAGTTGTTGCTGCTGCTGTCCCACACCCAAGTGAACCTGATCGACCCCAAGGAAATGACCGCGCCAA	2276756|F|0-61:C>T-61:C>T
	1002	2284499	1B	2.98486	A/G	TGCAGCTCAAGGATATGCTCTTGGGCAGTTCACGGCGGCGGCGGCGAAAGTGTCCTCTCCTTCGTCCGT	2284499|F|0-8:A>G-8:A>G
	1003	1109819	1B	3.00921	T/C	TGCAGACCAAGTCCTTGACCGATTTAATCATTTGAACAAGTTCCTCCCGATTCAGTTAGTCAGGTGTTG	1109819|F|0-14:T>C-14:T>C
	1004	1090302	1B	3.01538	T/C	TGCAGGATAGCACCACTGAGGCAACGCATGAATACTGATTACTGAGCATGTGAGGTGACGCAGTTTGCG	1090302|F|0-63:T>C-63:T>C
	1005	1219886	1B	3.01878	A/G	TGCAGGATCCAATCAGGAGGAGTGCTACGCAAGCAGGAACACGTAAATAAACACAAGATCCAATACGTA	1219886|F|0-55:A>G-55:A>G
	1006	1082842	1B	3.04403	A/G	TGCAGCTCAGAGAAGTGCATGATGGCGACGTACCCTGGCGACGGGTCATTGGGCTGGGGCCTCCGAGAT	1082842|F|0-8:A>G-8:A>G
	1007	1132017	1B	3.04403	G/A	TGCAGCTCAGAGAAGTGCAAGATGGCGATGTACCCTGGTGACGGGTCGTTCGGCTGGGGCTCCGAGATC	1132017|F|0-26:G>A-26:G>A
	1008	1218571	1B	3.05901	T/C	TGCAGCTGAACCGCGGCGATTGGAATTGGTCACCCTGTCATCTACATGAATTTTTGCATAACCAACGGG	1218571|F|0-19:T>C-19:T>C
	1009	2277285	1B	3.06098	G/A	TGCAGGCTCTGAAAGTTAACTTCGATGAAGCCCGTGCGAGTGCGACCCCTCTCATCCGTGCTCTCCGTG	2277285|F|0-37:G>A-37:G>A
	1010	2275207	1B	3.06537	G/A	TGCAGTGATTTGAACAGATCCATTCGACTATTCGTTGGAGCCACTCCAGCTAGCTAGCTATCATGTGGT	2275207|F|0-11:G>A-11:G>A
	1011	1020677	1B	3.0736	G/A	TGCAGATTGGTAGCACCTGCGTGAACGGGACGAGCTTCTGGTGCTCCTGCAACAGCTCCGTCAAGTAGT	1020677|F|0-31:G>A-31:G>A
	1012	2259299	1B	3.11466	G/T	TGCAGGTATACGGGCTGAAGCAAAGACATAAATTCCCCCCACATTCGAGTTCTGAACTCCCGAAAGCTC	2259299|F|0-24:G>T-24:G>T
	1013	1126449	1B	3.12025	G/A	TGCAGCTTGCACGTACGGCCGCATGTTGTCGCGCCGAACAATGTTTGGATTTGGCCGAGATCGGAAGAG	1126449|F|0-32:G>A-32:G>A
	1014	2257522	1B	3.12092	T/C	TGCAGGTGTTGTACTTACACTATAACAAGCTCGCTGGTGATGTCGCCATCGATGGCGCCATCGGAGCGG	2257522|F|0-34:T>C-34:T>C
	1015	1029624	1B	3.12419	T/C	TGCAGAGGAATGGAGGAGGGAACCTGCTGAGATGGGAGGTGGCGGCGTGGGGAAGAAGGTCTCTCTTCG	1029624|F|0-32:T>C-32:T>C
	1016	2281182	1B	3.12606	G/A	TGCAGATGCTGAGATGTGTAGAGACGGATGGGGGCGGCGAGGTTATGTAGGAAGCGGGAGGAAGGAGGA	2281182|F|0-22:G>A-22:G>A
	1017	1060382	1B	3.13802	C/G	TGCAGTCTCTTGCACATGCCAGCTAATTTGAAGCTAACTTCATTGGAAAGCTCTCCAGTGGAGCTCCCT	1060382|F|0-12:C>G-12:C>G
	1018	1209708	1B	3.13819	C/T	TGCAGATGATACGAGCAAATCTGAACTTTGTAACTCTTCCTTTTCCTTTTTCCCGTGCTCTGTCACCTA	1209708|F|0-39:C>T-39:C>T
	1019	978671	1B	3.14232	C/T	TGCAGGGATGGCGAATCTAGCACCCCCCAAACTTGTCGTTCCTACTTCTACTGGATCACCCGAGATCGG	978671|F|0-26:C>T-26:C>T
	1020	1238842	1B	3.14471	C/A	TGCAGAGCTTTACTTGTCAACGCACCATCCACTCTTATCGCCTAAGAGGAAGTGGCTCCGAGATCGGAA	1238842|F|0-7:C>A-7:C>A
	1021	2278332	1B	3.15035	C/T	TGCAGGCGAGCCAATGCTTGCATGCATGCATATGTGTTGGTCGATCAATCTGTATTCTGTAGTTAGGGT	2278332|F|0-24:C>T-24:C>T
	1022	2289862	1B	3.15035	C/G	TGCAGCCAAATCAAGTTACTCTGCTGCTAGTCATTAACGTGTGGATCCGCTGCTACAACCTGAGCCACT	2289862|F|0-26:C>G-26:C>G
	1023	1220264	1B	3.15122	G/C	TGCAGCAGCTGGAAGGGAGGGCGCTCGCGAGCATCGCCAGATCGGATCTGGGCGGGCCGAGATCGGAAG	1220264|F|0-15:G>C-15:G>C
	1024	3024284	1B	3.15122	A/T	TGCAGCAATTTTTCTCATAAACTGAGGATGTCCACGCAAAAACACCGAGATCGGAAGAGCGGTTCAGCA	3024284|F|0-20:A>T-20:A>T
	1025	1218849	1B	3.15433	T/C	TGCAGCCCCCTGCGTACAAGCTCTCCTTCCCTGGGGAGACTCGCCGCGCGCCATCTCCGTTACTAATCA	1218849|F|0-59:T>C-59:T>C
	1026	1139478	1B	3.1612	G/A	TGCAGAGAGAGAGCCGCAACGGACGAGTTCATAACTTCATATCGGATGAGATGCCGAGATCGGAAGAGC	1139478|F|0-44:G>A-44:G>A
	1027	1276419	1B	3.1612	A/C	TGCAGTGTAACAAAACAACCCATTCATACGTTATATTTCACGTCACAAATTTATAGGTAGAAGTTAACA	1276419|F|0-52:A>C-52:A>C
	1028	2369529	1B	3.16148	C/G	TGCAGCTGTCGACGGCGGTGACCGTGGACGAGTCGGCCGACGCGTTCCCGCCGCCGCCCCCGAGATCGG	2369529|F|0-46:C>G-46:C>G
	1029	3222477	1B	3.16717	T/C	TGCAGGCGTGCATGAGCTGCTTGGATTCCCCCCTGGTGCTGGCCGAGATCGGAAGAGCGGTTCAGCAGG	3222477|F|0-12:T>C-12:T>C
	1030	2278315	1B	3.1731	A/T	TGCAGCCCGCCACACATCCCACCCAAACTAGACCTCCCCGCACGCTCGAACCAGCGGCACCCATGGCAC	2278315|F|0-29:A>T-29:A>T
	1031	2270676	1B	3.17359	T/C	TGCAGTCTTGATGGCTTTGATACGGCCATCGATCCGCCAACGTACGTCGACACGTATGGGGCACTAAGA	2270676|F|0-32:T>C-32:T>C
	1032	1265600	1B	3.17977	C/G	TGCAGCATTTGCAGCTGAATCCATGACGAGCACGTACGCCTGTCTCCAGCCTCCGAGATCGGAAGAGCG	1265600|F|0-38:C>G-38:C>G
	1033	993307	1B	3.17977	A/G	TGCAGTGTTAGTTTGATCCTGCATGTCTTTATGATTTGTGATGATACTATTAACGTTATTTACGCACGA	993307|F|0-30:A>G-30:A>G
	1034	2260946	1B	3.18737	A/C	TGCAGCTGATAGAACGGACGGAATCGATCAGGGCTGCCGCAGGGTTCGTCCGATAGTCGCCATGTCTTT	2260946|F|0-54:A>C-54:A>C
	1035	2262137	1B	3.19795	C/T	TGCAGACGTGCTTGGCGCGTCGACGAGCTGGGCCAGCTGATGTCTCTGACGGAAGACGTTGCATCTCGG	2262137|F|0-49:C>T-49:C>T
	1036	1003866	1B	3.20322	C/G	TGCAGCAGCAGCAGCAGCAGCTCAGAGACTCTCAGATCACCAGCGAACCAGACGCCTTGACTAAGACGA	1003866|F|0-14:C>G-14:C>G
	1037	1094917	1B	3.22188	C/T	TGCAGCTCCTCCACCGCGCCCTGCTTCTCCTCCCGTGCTGCGCCTCCACGCGTCATCCGCATCCCCGCG	1094917|F|0-67:C>T-67:C>T
	1038	2258021	1B	3.26912	C/T	TGCAGGTTGACGGCCTCTGCATCCCGTGTGTGTCGAAGTTATATAGGAAGGATGTGCAATTTAACCTGA	2258021|F|0-10:C>T-10:C>T
	1039	1126326	1B	3.29318	A/C	TGCAGTGGAGCGGGTGAAGGACACGGAGCAGCATCTCAACCAACCAACCGAGATCGGAAGAGCGGTTCA	1126326|F|0-16:A>C-16:A>C
	1040	3027436	1B	3.29318	T/C	TGCAGTATCCACACGCCCGCCTCGATCGCCACGTCCACCGAGATCGGAAGAGCGGTTCAGCAGGAATGC	3027436|F|0-21:T>C-21:T>C
	1041	1064784	1B	3.29687	T/C	TGCAGAAACGATATGTATGTTCTTTGGCAGATGCAAATCTGTCCATGCTTGAACCGAGATCGGAAGAGC	1064784|F|0-22:T>C-22:T>C
	1042	1201883	1B	3.29687	G/A	TGCAGCCGCACGTATCTCGTATTCTCGTAGCTGAAGCTGGTCGCCAGTCGCCACGACCGAGATCGGAAG	1201883|F|0-49:G>A-49:G>A
	1043	1151515	1B	3.31215	A/G	TGCAGCACGTTTGTCAGCTCCTTCACCGCCACCACGGTGGTCTTGTCAAGCACGCCACGGTACACCACG	1151515|F|0-56:A>G-56:A>G
	1044	1242275	1B	3.32933	G/A	TGCAGCTCCCGCAGCTCCCTCTTGACGCGGTCCAGCTCGCGCATCACCTCGGCGTACGTCGCGCCGCCG	1242275|F|0-50:G>A-50:G>A
	1045	1113979	1B	3.34382	T/C	TGCAGCCCCATGGTCGGTGGCGTCCACCTCGTCACCTCTTCCTCTGTATCTCTCGCAGACGACCGAGAT	1113979|F|0-17:T>C-17:T>C
	1046	2267926	1B	3.34382	G/A	TGCAGTCTCCCCAGACTCTGGTCTCAATCCTGATCTACTCGTATATGTTAAGATTTTTAATGTGCGGAT	2267926|F|0-20:G>A-20:G>A
	1047	1054439	1B	3.35875	A/T	TGCAGGTCATGATAATCAGTTGGTTTTCATGATCACCAGAGCAAAGCATAGCGTAATCTTCACTTTTTT	1054439|F|0-11:A>T-11:A>T
	1048	3025163	1B	3.36907	C/T	TGCAGCTACAACGATCACCATCGCCGCCCTACCGACACCGAGATCGGAAGAGCGGTTCAGCAGGAATGC	3025163|F|0-21:C>T-21:C>T
	1049	3064493	1B	3.36907	T/C	TGCAGTTAAGTGGGTCACAGTACCCGCGGTTGGAACGCCGAGATCGGAAGAGCGGTTCAGCAGGAATGC	3064493|F|0-20:T>C-20:T>C
	1050	1074158	1B	3.37774	C/T	TGCAGCTGTAATAAACTAATAACAAATCTTGGTATTTTTGACATATGAAATGAAACTCAACTTGGTGAG	1074158|F|0-5:C>T-5:C>T
	1051	982742	1B	3.37811	T/C	TGCAGACAATCCATTAATTTGGAGTGAGATGATGTTTGTTGTTGCAGGATTGATTGGTTGGGGAAGAAA	982742|F|0-24:T>C-24:T>C
	1052	1117717	1B	3.38747	G/A	TGCAGCGGCGAGCCGTTGATGCACGCGACGATTTTTCTATGCACCAATGGTGCTACGATGGATGTTGAA	1117717|F|0-6:G>A-6:G>A
	1053	1229124	1B	3.38747	T/G	TGCAGCTGGACGAATTCCTCCTTGCCGACATGCCGTGCCCTGCCCACCGCCGAGATCGGAAGAGCGGTT	1229124|F|0-14:T>G-14:T>G
	1054	1035529	1B	3.41273	C/T	TGCAGTAATTTGTTGTCAAACACAGAATTGGCGAATTTCATCTGTCGTTTAGTTGGTGTAAGTCTAAAT	1035529|F|0-22:C>T-22:C>T
	1055	1064677	1B	3.41605	A/G	TGCAGAGGCAACGGTCTGGGGGCGTGCCGTATTACAGCAGAAGGGTGGCGCTCTCCTCGTTGGACTCGG	1064677|F|0-10:A>G-10:A>G
	1056	3034534	1B	3.41605	A/C	TGCAGAGTCGACAACAGTGTTCACAAACGTGTTCAACTCCGAGATCGGAAGAGCGGTTCAGCAGGAATG	3034534|F|0-5:A>C-5:A>C
	1057	991085	1B	3.41605	A/C	TGCAGCTGGAACGGCCCTCTCCGACTGCCGCCGACGTACTCCAGCCTTGCCTTGGCAGCCTTGGTCAAG	991085|F|0-37:A>C-37:A>C
	1058	3064922	1B	3.42708	C/A	TGCAGAGCTGGGCCGTGGGCCTCTCTCCCTGTCAGAGCGGGCGGGCCGAGATCGGAAGAGCGGTTCAGC	3064922|F|0-24:C>A-24:C>A
	1059	1056260	1B	3.46664	A/C	TGCAGCATTGTTGCTGCAAATGACCTGCCTCTGGCTCTTGATCTTGGACTAGAATTTTCTAGAAGCACG	1056260|F|0-53:A>C-53:A>C
	1060	997660	1B	3.54337	G/A	TGCAGCCAGAGCCGACGCCTCATGCCGTCATGCGTCGCCTCTGTAGTTTGGTAGTTGCCGCCGAGATCG	997660|F|0-42:G>A-42:G>A
	1061	1083038	1B	3.61385	T/C	TGCAGCAAAACATTCTATCTTTATCTGCAAGTTAGCACAACAATCTTGATGCCAGGACGAAGGGCAACA	1083038|F|0-25:T>C-25:T>C
	1062	985289	1B	3.63749	G/A	TGCAGCATCAGGTTGAGCATGGTGAAAGTAGTTTGTTTTGTTGTTTGCAGTCTATGGTCTGCCAAATTA	985289|F|0-30:G>A-30:G>A
	1063	1108283	1B	3.70487	T/G	TGCAGGTTTTTTTTTTCATTTTCTTCTGCGGTTTTTTCTTCCAGTTTTTCACTGTTTTATCCGAGATCG	1108283|F|0-6:T>G-6:T>G
	1064	1130057	1B	3.81189	C/T	TGCAGAGCCCAATGCGACTTCTCGCTGCACACGGGCAAAGAATTTGCACGCGGCTGCCCGAGATCGGAA	1130057|F|0-48:C>T-48:C>T
	1065	1091990	1B	3.83722	G/A	TGCAGTGGGCGGCGCGGTCGGTCGCTGCGGGGCGATATAGCGGCGTTCCGAGATCGGAAGAGCGGTTCA	1091990|F|0-20:G>A-20:G>A
	1066	1164082	1B	3.83975	G/A	TGCAGTAAAGGGGTACAGCGCCCGCCATAGCCGAGATGGGACTCTACCTCGCAACAGGCGATATATAGC	1164082|F|0-38:G>A-38:G>A
	1067	986158	1B	3.84128	A/T	TGCAGTGCCACATTGGCTAGGCGAATTGACCTCTCTCAAGACACTTTGGATACATAACAGTGGAGGCTT	986158|F|0-56:A>T-56:A>T
	1068	2255532	1B	3.85936	C/G	TGCAGACCCCTCCGCCGCTCGTACGTTTAAAGAAGGAAATATGAGGCGTGTTACAGACGTCGATTTGTT	2255532|F|0-7:C>G-7:C>G
	1069	2257560	1B	3.89345	G/C	TGCAGCTTCTCGGTGGCACCAACATCGACGGCGAGATGGTCATGGCGCAGTTCAGCGTCAGCTTGCTCG	2257560|F|0-11:G>C-11:G>C
	1070	977296	1B	3.90398	T/C	TGCAGGAGTTGGCGATGGGTGCAGCAAGCCAACCAATACAAAGTTCATCCAAAGTTAATATCGTTAGCT	977296|F|0-58:T>C-58:T>C
	1071	1034271	1B	3.90518	G/A	TGCAGGAACAAGCAACGCGCACCCAGGTCACCAACCAGATCCACTCCCCGAGATCGGAAGAGCGGTTCA	1034271|F|0-26:G>A-26:G>A
	1072	989961	1B	3.90934	C/T	TGCAGCTAGCCATCTGCTCGTGTCCCCCCACCTCCTCCACAAGAGAAATCCCCAGCCGCAGCTAGCCCG	989961|F|0-10:C>T-10:C>T
	1073	3021564	1B	3.91509	C/T	TGCAGATTACAAACCGAATCTGGGCCTTTCTGCAAAGCCGAGATCGGAAGAGCGGTTCAGCAGGAATGC	3021564|F|0-24:C>T-24:C>T
	1074	1098323	1B	3.92718	C/T	TGCAGGCGACCAGAGAATGGGAGCGGGGCCACGTCGCGGAGGGGCTGGAGGGCGTCCGAGATCGGAAGA	1098323|F|0-29:C>T-29:C>T
	1075	1238938	1B	3.94972	C/T	TGCAGAATTTGCAAACTGGGACCACTTGAAGGGTACTCCTCCAGCCGCAGGCCTCCAGCGGTCAGCTCC	1238938|F|0-21:C>T-21:C>T
	1076	3020595	1B	3.95917	A/C	TGCAGATCATCCGAATGGACCAGAATATTCTCACAGGTGATATTCCGAGATCGGAAGAGCGGTTCAGCA	3020595|F|0-8:A>C-8:A>C
	1077	999132	1B	4.00765	T/G	TGCAGTAATCTTTCTACTGCGAGGAGCCTTTCTAGCTAAATGTCACATGTAATGTGGTTGTTTATGCCG	999132|F|0-12:T>G-12:T>G
	1078	1006956	1B	4.02343	C/G	TGCAGGCATGACACTGACGCTGCGAGTTTAATACTGTACTAGGAAATCGGACGTTGAGTGCACGCATCC	1006956|F|0-19:C>G-19:C>G
	1079	1113207	1B	4.08874	T/G	TGCAGCCAGAGCCGACGCCTCATGCCGTCATTCGTTGCTTCTGTAGTTTGGTAGTTGCCGCCGAGATCG	1113207|F|0-31:T>G-31:T>G
	1080	2277906	1B	4.1321	G/A	TGCAGCACCGCCCACTGTTGGTGTCATTAACCCGACACCATGGAGAATGGTGACAGGGAGTTCGACATC	2277906|F|0-20:G>A-20:G>A
	1081	3064484	1B	4.15563	A/G	TGCAGAGCGGCACCGAGGCGCATAGCTAGCTTGCTGGTCCCTCCGAGATCGGAAGAGCGGTTCAGCAGG	3064484|F|0-11:A>G-11:A>G
	1082	1061145	1B	4.16687	A/G	TGCAGGTAGGAGTAGGTTAGATAGATCCATATATAGACGCTACGTACCCTTGAATGGTGCATCGCCCTT	1061145|F|0-36:A>G-36:A>G
	1083	2297159	1B	4.16687	C/G	TGCAGCAGTATTTATAGCTTGTGACATAGCTATGGCTTCAGCAGCAAAAGCATCACTTATATTCTCGCC	2297159|F|0-38:C>G-38:C>G
	1084	1666488	1B	4.18021	C/T	TGCAGCGTGGGGCCGCTGCCACGAACGAGTTGTTGCGTTATATATAAGCGGAGGGGAACAGTAGCAGCA	1666488|F|0-12:C>T-12:C>T
	1085	1047210	1B	4.18897	C/G	TGCAGCTGATAATTAATGCTCCTGTCGCCTATATATACGAGGCCGTCACCCCATCAGATGACCACAAGT	1047210|F|0-54:C>G-54:C>G
	1086	1112048	1B	4.2006	C/T	TGCAGAAGCTTCCTCACAAGACGCTTTGTCGCCATTGTCGTTGCCGCCATCGTGGCCTTTCTCCCATGA	1112048|F|0-47:C>T-47:C>T
	1087	3064575	1B	4.23576	A/G	TGCAGCCTTGTCCGCCTCCAATCCTCCATCGATCCAATCGAGAATTTCTGATGGGTGAGCAACCGAGAT	3064575|F|0-60:A>G-60:A>G
	1088	992991	1B	4.28184	G/T	TGCAGCCCTGCTGAACTCTTGCTGTAGCTGTACTAGCGTAGCCGTTTGACAAGATGCCCGAGATCGGAA	992991|F|0-9:G>T-9:G>T
	1089	1070313	1B	4.28196	C/T	TGCAGAAAACTAGTACTCCCTCTATAAACTAATATAAGAGCGTTTACGAAAAGAATCCTAATTTGACAT	1070313|F|0-18:C>T-18:C>T
	1090	1022777	1B	4.2912	C/G	TGCAGCATCATCGTCATGGCGGTCCCAGCCAGGCCAGCCGCGACACTCGGATCTCACCACGGATGTCAC	1022777|F|0-24:C>G-24:C>G
	1091	1099262	1B	4.30423	C/T	TGCAGGAGCGCACGAATATAAGAAGAAATCAGAAACGTGCATTAACTACTTGACCATGATCACCACATA	1099262|F|0-8:C>T-8:C>T
	1092	1074480	1B	4.34573	G/A	TGCAGCACAAGTAGTCTAGTATGGTCTCTCATAACCTATTTATATGTTGATTTTATCTATCACGTATGT	1074480|F|0-10:G>A-10:G>A
	1093	1074770	1B	4.35637	G/T	TGCAGTTTAGTTTCATGGATGAGGTTGAAAAGCAACAGCCTATACACATTCGTGCAATCAAAACTATTG	1074770|F|0-23:G>T-23:G>T
	1094	1088931	1B	4.37978	C/T	TGCAGTTTAGTTTCATGGATGAGGTTGACAAGCAACAGCCTACACACACTCGTGCAATCAATACTGTTG	1088931|F|0-48:C>T-48:C>T
	1095	1066531	1B	4.39168	C/A	TGCAGTTTAGTTTCATGGATGAGGTTGACAAGCAACAGCCTACGCACATTCATGCAATCAATACTGTTG	1066531|F|0-28:C>A-28:C>A
	1096	1089437	1B	4.39601	G/A	TGCAGAAGGCCGCGGCATATGGAGGGCCGTTGTCGGGCAGCCCGTCTATTGCCCACGAAAAACGCCGAG	1089437|F|0-34:G>A-34:G>A
	1097	1089860	1B	4.39601	G/A	TGCAGTTCCTTGGCTCCACGAGGTTACCGATGTGGAACTCCGTTTGGGGTGCTTGGGCGCCGAGATCGG	1089860|F|0-21:G>A-21:G>A
	1098	2287013	1B	4.39688	T/G	TGCAGGCTGCTAAGAGCAAGCGGCCAGTTGATTGGCTGGGTTGGGGATCGACCTCATTATCCCGCCGAT	2287013|F|0-53:T>G-53:T>G
	1099	3025726	1B	4.39689	C/T	TGCAGCTGGCACGGACAAGAACGACCACGGCCATGACACCGAGATCGGAAGAGCGGTTCAGCAGGAATG	3025726|F|0-5:C>T-5:C>T
	1100	1067885	1B	4.39704	C/T	TGCAGCTTCAGCTAACGAGTTACCAAGACGCGATCCCATTCCCAAGCACACATGAACTGTACAGATCGG	1067885|F|0-15:C>T-15:C>T
	1101	1105535	1B	4.41281	G/T	TGCAGGCTCGCTACGTACCGAGGACCAGTCATACACTGCACCCTTTACAGTGTGCCGAGATCGGAAGAG	1105535|F|0-9:G>T-9:G>T
	1102	1045055	1B	4.4143	T/A	TGCAGATTGAACAGCTTTCAGTGAGAGTAGATAGAAAACAACCCTCGGTTCTGCATTTTCCCTGGCCGA	1045055|F|0-17:T>A-17:T>A
	1103	1064357	1B	4.42085	G/C	TGCAGGAGTCTCCGTTTGAACATGGAAATGATCCAGCTTTTCTGTGCTAATTTGACAGGGCAAGGTAGC	1064357|F|0-67:G>C-67:G>C
	1104	1056925	1B	4.44348	A/T	TGCAGACTGGAAGTTGATGACGAGATGGACGTAGGCAAATCGGCAGAGGAACTTATTCCGAGATCGGAA	1056925|F|0-11:A>T-11:A>T
	1105	1064916	1B	4.45245	C/T	TGCAGTGACGTATTGATGCTCATTTGCGGCGGACATCTTTTTCAGTAGACACACTTATAAATGGGTGGA	1064916|F|0-8:C>T-8:C>T
	1106	3064749	1B	4.45245	G/C	TGCAGCCCAACGCGCGCGTCATGTGCGCAAAGCATCGACCGAGATCGGAAGAGCGGTTCAGCAGGAATG	3064749|F|0-15:G>C-15:G>C
	1107	1008410	1B	4.51113	G/T	TGCAGCTGGAAGCCGCCGAGGAGGAGCTGCGGGCTGAAGCGCCCCTCCCTCCGCTGGCCTGGAGCACGC	1008410|F|0-30:G>T-30:G>T
	1108	1111091	1B	4.51113	T/G	TGCAGAAAGGGTCACAAGTGATTGTCCCTATAGCCCCATCAGTGACGAGGCGCCCCTCCTCGTCACTGG	1111091|F|0-24:T>G-24:T>G
	1109	985744	1B	4.51113	C/T	TGCAGAAAATGTCCAAATGAAGGCCATCCACGGCATCACGTGTTAGACAGCCACAGAAAATGTCCAATA	985744|F|0-53:C>T-53:C>T
	1110	1079204	1B	4.52224	T/C	TGCAGCTGAGATGGGAGGTGGCGGCGTGGGGAAGAAAGCCTGTGATTATATAGAGGGGCTCCCGTTAGG	1079204|F|0-50:T>C-50:T>C
	1111	3033806	1B	4.52224	A/C	TGCAGATATATGCAACAGACAAAATAAGATAGCACCGAGATCGGAAGAGCGGTTCAGCAGGAATGCCGA	3033806|F|0-22:A>C-22:A>C
	1112	2264416	1B	4.54772	C/T	TGCAGAGGAGAAGACCTTCGCAGAATTGTTCGACATGAACGTTTTTGTAGCTGCGGCGCAAGAAAGGCA	2264416|F|0-15:C>T-15:C>T
	1113	3954513	1B	4.56929	A/G	TGCAGGGTGGCACGCCACGTACCACGTGGACGGCGGACCGAGATCGGAAGAGCGGTTCAGCAGGAATGC	3954513|F|0-11:A>G-11:A>G
	1114	1089578	1B	4.60392	C/T	TGCAGAGAGACAGCCTGGTCGGGATGGATGGCGTCGGTTGGTCAAGGTTTTGCTCCGAGATCGGAAGAG	1089578|F|0-34:C>T-34:C>T
	1115	1058527	1B	4.6474	A/G	TGCAGGAAAAAAAAAGCAAAAACCAAAAGCATGTAACTTAGTGCGAGGGAGTGGGCCGAGATCGGAAGA	1058527|F|0-21:A>G-21:A>G
	1116	2275285	1B	4.65864	T/C	TGCAGTCCCCTCTGCTCGACGTTACAGAGTGAGCTTGAACATTCAACTAATCACTAGTTACGGAGTGTG	2275285|F|0-5:T>C-5:T>C
	1117	1221397	1B	4.66988	A/G	TGCAGGGGAACAAGAAGAGGGGGGCGGAGTGGATGGAAGAGGGGTCCGAGAGGCAGCGCTGGCCGCGGG	1221397|F|0-8:A>G-8:A>G
	1118	984063	1B	4.67883	G/A	TGCAGCCCCAGGGTCTTTTCCAGCACCCACTCGTCTTCTCCAGTTCCTTCATGGCGCCATCGTGCAAAG	984063|F|0-32:G>A-32:G>A
	1119	2248378	1B	4.68411	T/C	TGCAGCGTAGAGAGTACACATCGACCATCACGACCTCGAATGGCCACCCCATGTGGCCCGAGATCGGAA	2248378|F|0-40:T>C-40:T>C
	1120	1093035	1B	4.71741	G/A	TGCAGGTGACCCGCGCGGGGCCGTGGTCCCACCTCTCGGGCGGGATTTGTCGGGCCGAGGCGGCCGCTG	1093035|F|0-5:G>A-5:G>A
	1121	1105400	1B	4.7408	T/G	TGCAGTTGTTGCTTCCCCAGTCTGGCCCAACCTGGCATTTTCCTTTCCACCTTGATGGCACCGAGATCG	1105400|F|0-13:T>G-13:T>G
	1122	3025068	1B	4.74641	A/G	TGCAGATTATCACTGCCTAGCCCGACTGGCCGCACACTGGAGCACCGAGATCGGAAGAGCGGTTCAGCA	3025068|F|0-8:A>G-8:A>G
	1123	990703	1B	4.74641	A/G	TGCAGAGCGGGCAGGTGCTCTTCTTCTCCAACCACAGCGCGATGCAGCGCCGAGATCGGAAGAGCGGTT	990703|F|0-35:A>G-35:A>G
	1124	1075792	1B	4.78875	T/C	TGCAGGTGAGCTCAACACTGAACTGTATATGGTATAGTAATACGTGACAATGATGTCGTTTAGTCACAA	1075792|F|0-29:T>C-29:T>C
	1125	1002884	1B	4.82222	G/A	TGCAGATCTAGAGCGGCATGGCGGCAGAGTGGGTGATAAGGGGGCTTACGTTGGGGCAGTGCGTGGCGA	1002884|F|0-15:G>A-15:G>A
	1126	1135836	1B	4.82222	G/C	TGCAGTTTCCTCTGAAGAACTCTGTACCCGAGTGTAACTGACGAACACTGCATGACTGCATCCGAGTGT	1135836|F|0-65:G>C-65:G>C
	1127	2259129	1B	4.87316	G/C	TGCAGCGCAGGTCTGAGTTCCTCATCTCCGAGGTGGGCTTGGAACCAGTGTACATTGCTCATCGACCGT	2259129|F|0-67:G>C-67:G>C
	1128	1406403	1B	4.87863	T/C	TGCAGTTTGGACTTGGCATGTGTCGCCAAATGCAGAAATTCTTTTCGAAACCATCCGAGATCGGAAGAG	1406403|F|0-20:T>C-20:T>C
	1129	1021219	1B	4.87864	A/G	TGCAGGTTGTTCACGGGTGGGAGCCGCCGCCATGCAGGAAGCTCCCCTCGCTCCGAGATCGGAAGAGCG	1021219|F|0-12:A>G-12:A>G
	1130	3028545	1B	4.89098	C/T	TGCAGCAGCGTCGTCGACTGGTCGTCCAGGTCCGCGCGCCCCGAGATCGGAAGAGCGGTTCAGCAGGAA	3028545|F|0-34:C>T-34:C>T
	1131	3064679	1B	4.90318	G/A	TGCAGGTCTCTGGGGCTGCACCTCCGTCAGGACTGGGTTGGCAGTCCGAGATCGGAAGAGCGGTTCAGC	3064679|F|0-36:G>A-36:G>A
	1132	3026898	1B	4.92146	C/T	TGCAGGCCCAGACCGATTTACGTGGCAAGGCCAGGCCCGAGATCGGAAGAGCGGTTCAGCAGGAATGCC	3026898|F|0-20:C>T-20:C>T
	1133	1089547	1B	4.92671	C/T	TGCAGACAAACAATGTGACAAGGGGTAGCGGCGATAGTCTCATGGAACGTTGAGCGACGGTCCGAGATC	1089547|F|0-54:C>T-54:C>T
	1134	977077	1B	4.95795	C/G	TGCAGGTGCCATGCACCAGATTATGCAGACGCCCACTGCCGCGATGAGGATAGCAACGAAGGCCATGAT	977077|F|0-9:C>G-9:C>G
	1135	999754	1B	4.95795	G/T	TGCAGAGGGGGGTGAGGTAGGCGTGTGCTATGGGAGGATGGCGACTAACCTGCCTGACCCGAGATCGGA	999754|F|0-9:G>T-9:G>T
	1136	1236863	1B	4.96022	C/T	TGCAGCAGCGCCGACGACCCTCGGCACGTCCATGAACAGCAGGAAGCGTCTCTCTTCATCGGCATAGAG	1236863|F|0-11:C>T-11:C>T
	1137	3021669	1B	4.96371	T/A	TGCAGAGCTCTGGCTCCTGTACTGTCCACGAAATACTCCGAGATCGGAAGAGCGGTTCAGCAGGAATGC	3021669|F|0-17:T>A-17:T>A
	1138	1092272	1B	4.99543	G/A	TGCAGAGCGGGCAAGATAAAGATGGGAACCGCGTTCGCTGTCTCGCCCTCCGAGATCGGAAGAGCGGTT	1092272|F|0-23:G>A-23:G>A
	1139	1021257	1B	4.99675	A/C	TGCAGCCTCTTCAACCCGACGCCCTCGCTCTCCGCCATGGTCGTCAACAAGTACCAGCTCCGAGATCGG	1021257|F|0-62:A>C-62:A>C
	1140	1109343	1B	5.00692	A/T	TGCAGAAGAAATCAGCACAAGCGTAAACCCAGCCACCAAATCACCAAGCAGCAGGATGCAGAGAAACCG	1109343|F|0-6:A>T-6:A>T
	1141	2276329	1B	5.09447	G/A	TGCAGGTCTATTGGGTTGATCGACGTGCCAAAATATGCCATCGGAGCACGTGCCGAGATCGGAAGAGCG	2276329|F|0-12:G>A-12:G>A
	1142	1204368	1B	5.25218	T/C	TGCAGGTGCTACGATGGCGACGACATGCTAGAGGACAGATGATGCAAGCTCCAAGGAGGGCGACCACCG	1204368|F|0-14:T>C-14:T>C
	1143	1102235	1B	5.26871	A/C	TGCAGGTCACCAAGAGATCCTAAGAACTCTGGGAGGCGTCCTCCAGGCCCGAGATCGGAAGAGCGGTTC	1102235|F|0-11:A>C-11:A>C
	1144	1102277	1B	5.26871	G/A	TGCAGCCTTTCGGAGGTACCACCATGGAGTACGGCGACAGCACCACCACGGTCGGGTCCGAGATCGGAA	1102277|F|0-15:G>A-15:G>A
	1145	2289089	1B	5.26871	G/T	TGCAGCCACAAATCGAGCAATCGAATCACACCATGAGCAACAGAAATGGAAGCTCGCGTCGAAAGACAC	2289089|F|0-60:G>T-60:G>T
	1146	1085895	1B	5.27238	G/T	TGCAGAGGTTGCAGAGGTTCTGATTTATGAGAAGCGACCACACTGATGTTGCCCTCCGAGATCGGAAGA	1085895|F|0-6:G>T-6:G>T
	1147	1113340	1B	5.27535	A/G	TGCAGGAAATCGTCGTCGCTGTACCCGTCCTTGAGCCTCTCGTTGAGCACCGCCACGAACCCCGAGATC	1113340|F|0-8:A>G-8:A>G
	1148	2275932	1B	5.28199	A/T	TGCAGCTTAATTGGCGATCGAGTAGAAGTGACTAATGGCATGATCGATCAGCTAGCAATGCATCTCCGT	2275932|F|0-39:A>T-39:A>T
	1149	1131906	1B	5.29078	G/T	TGCAGTGCCACATTGGCTAGGCGAATTGACCTCTCTCAAGAAACTTGAGATACATAACAATGAAGGCTT	1131906|F|0-46:G>T-46:G>T
	1150	994956	1B	5.30069	G/A	TGCAGGATTAGGGACCAGCTCGGGCATAGCTCCACGTCTCCCTCGCTAGGAACGCGGTCCAGCACCCGA	994956|F|0-12:G>A-12:G>A
	1151	1090606	1B	5.33536	G/A	TGCAGTTGAATTTGTGGCGAAGGGGTTTCCAACTTGGGGGCAGCGTGCGTGTGAGGTGAGGTGTTTTCA	1090606|F|0-7:G>A-7:G>A
	1152	3030959	1B	5.36595	G/A	TGCAGTGGGGGTAGAATCACAAAATGTCAGGGAGTACCGAGATCGGAAGAGCGGTTCAGCAGGAATGCC	3030959|F|0-10:G>A-10:G>A
	1153	1022619	1B	5.45418	C/T	TGCAGCTACGCAGCGCCCACGTCTCCTGCGCATACATGCACGTAGCGGAGCGAGCGATCCGCCCGAGAT	1022619|F|0-16:C>T-16:C>T
	1154	996082	1B	5.47592	C/G	TGCAGAGGCGACTCCCTCTCCGTCTACAACCCCGTCTCCATTTCCCACCGAGATCGGAAGAGCGGTTCA	996082|F|0-15:C>G-15:C>G
	1155	1043422	1B	5.52911	T/C	TGCAGTTACCAAACATTTACACGTGTATTTGTTCTACTCCCGCTGATCCAAATTATTTGTCGTAGCTAT	1043422|F|0-23:T>C-23:T>C
	1156	2310215	1B	5.56947	G/A	TGCAGCCTGGCGAGCGAGCTGCTGGCCACCGAGTCGAATGCATGCGTGCATGCGCTGGCCGCCGAGATC	2310215|F|0-11:G>A-11:G>A
	1157	2264915	1B	5.59741	T/C	TGCAGCCAGCGTCGACCTGCCACGTACGTACCTTGCAACGTACACAAGTCTTTCTTTATTTTGTTCTTC	2264915|F|0-40:T>C-40:T>C
	1158	1161065	1B	5.61159	A/C	TGCAGCTGCGCACGAACGCGTAAGGTTGCAATCTAGACACTGCTGGGAGTGCGGACAGCCGAGGGGGAC	1161065|F|0-56:A>C-56:A>C
	1159	1152911	1D	0	G/T	TGCAGGTCCTGCCGCTGCGCAGCGCAGAGCAGTTCGTCGGGCACCACAACTTAGAGAGGTGGGGCGACT	1152911|F|0-26:G>T-26:G>T
	1160	1218021	1D	0.16699	C/T	TGCAGTTATTGGCATCTTGTCGTCGCTCCAAGCTCTCAAGCCACACTAAGACGTACCGAGATCGGAAGA	1218021|F|0-45:C>T-45:C>T
	1161	3020463	1D	0.16699	A/G	TGCAGATATGAAAATCCACTTCCCGTGCTATGGCATTCTCCGAGATCGGAAGAGCGGTTCAGCAGGAAT	3020463|F|0-7:A>G-7:A>G
	1162	1099374	1D	0.16742	G/A	TGCAGCAAACCAAGGGCAATATCTAACTAATCTGCCACATCTGAGTTACCCGAGATCGGAAGAGCGGTT	1099374|F|0-42:G>A-42:G>A
	1163	1065667	1D	0.22564	A/T	TGCAGTTTGGTCATCTTGTCCAGTAAAGAGTTCCCTTTGACCCAATTTTCATCACCGAGATCGGAAGAG	1065667|F|0-21:A>T-21:A>T
	1164	1104052	1D	0.22564	A/G	TGCAGAAGAGTCCTGAATTTCCTGACCAGATCTTGCGCCGACTCCATGGAAGATCGGTCACACCGAGAT	1104052|F|0-5:A>G-5:A>G
	1165	3936014	1D	0.22564	G/A	TGCAGATTGAGCAGCCTTCTGATGCTGCTAGGCAGGGCCGAGATCGGAAGAGCGGTTCAGCAGGAATGC	3936014|F|0-13:G>A-13:G>A
	1166	4910268	1D	0.22564	T/C	TGCAGGCCTTCATTCGCGACGCGGACCGAGATCGGAAGAGCGGTTCAGCAGGAATGCCGAGACCGATCT	4910268|F|0-13:T>C-13:T>C
	1167	1204376	1D	0.24849	G/A	TGCAGGTCCACACTAGCTAACTCGGAGGAAAAGCTCCTCCACGATGTCATCCTCCGAGATCGGAAGAGC	1204376|F|0-23:G>A-23:G>A
	1168	1205608	1D	0.24849	C/T	TGCAGATGGTGTCGGCAAGAAGAAGCTCTCGGAGCTCCTCCGTCGGATGCGTGCTGTACGTCTACGGGA	1205608|F|0-53:C>T-53:C>T
	1169	1101232	1D	0.278425	T/C	TGCAGGCAACGTCATCAAGGATTGGGAAGGCGCGCTGCTACCCTTGCCTATCCATGAACCTCTGTTGGC	1101232|F|0-48:T>C-48:T>C
	1170	1233512	1D	0.27947	C/T	TGCAGCTGCGCGCGGTGGCTACCATGCCAGGGCGACGCTCTCGTAAGAATTCAGGCGAGAAACAATTTA	1233512|F|0-12:C>T-12:C>T
	1171	1237068	1D	0.2838	C/A	TGCAGGCACCACGAATGATAGCTTGGACGTGGTAACGGCCATGTCACCTTTGCCGCACGCCGAGATCGG	1237068|F|0-11:C>A-11:C>A
	1172	1088863	1D	0.289807	G/A	TGCAGTTGTACTAGCAATGTACTCTGCCTCACAGGAGGACAGAGCCACTGTTTTCTGTTTCTGAGACTG	1088863|F|0-36:G>A-36:G>A
	1173	1192676	1D	0.29005	C/T	TGCAGGTAGAAGCAATCAGCTGCAAGATCACTCAAATTTTATTAAACCCAAATACATAAGGTCTAGTAG	1192676|F|0-22:C>T-22:C>T
	1174	1128235	1D	0.302177	A/G	TGCAGATGGTCAACACTATACACCAAATCCACACACGAACACATTTTTTTCCAAAAAGGTCACACGACA	1128235|F|0-32:A>G-32:A>G
	1175	2249179	1D	0.30706	T/G	TGCAGACCGATCTAGCGGAGCACCCATCGGTCGGGATCGCGATCCATCCATCAAACCTGCTCGACCCGA	2249179|F|0-42:T>G-42:T>G
	1176	1099289	1D	0.36687	C/T	TGCAGATACTCGGCAAGAGTGTTGCGTTCGGCAAAATGCACTTGGCTTACCCCCTTTGGCAAAGCCAGT	1099289|F|0-13:C>T-13:C>T
	1177	1031006	1D	0.38986	G/A	TGCAGAGATCTATGTGCAAATACCAAATACCTGATAAAAAGGACTTGGGATATCTTGTTCTCCTAATTG	1031006|F|0-32:G>A-32:G>A
	1178	1038337	1D	0.38986	C/A	TGCAGGCGGCATCTACAGACAGAGGTTTTGTGAGTGGAGGCCTACAGGCTGCGCCGACTACGGTTATTG	1038337|F|0-15:C>A-15:C>A
	1179	3021838	1D	0.38986	C/G	TGCAGAAGATATATCCGAGCTTTCTAGGGAAATGAGATACCGAGATCGGAAGAGCGGTTCAGCAGGAAT	3021838|F|0-19:C>G-19:C>G
	1180	1087924	1D	0.41339	A/G	TGCAGGCAACCAACCAAGGTCAATAACCTGCTAGACTGACTTATTCCACGAGGCGAAGAAGAGGAAACC	1087924|F|0-8:A>G-8:A>G
	1181	1113227	1D	0.436121	T/C	TGCAGCCTAACCTCAAGGGTGTTGGACACTTAATTCACCTAAGGTACCTAGGTCTATCAGGTACCGAGA	1113227|F|0-21:T>C-21:T>C
	1182	1228408	1D	0.443926	G/A	TGCAGTACGTACGTAAAGGGGGTTTAGATCACATGTGCACTTGGTACCTGAATAAAAGCTTCAGACGCG	1228408|F|0-12:G>A-12:G>A
	1183	1019993	1D	0.449386	A/G	TGCAGGTAACGCGGCTCAAGTGTGGAGGCTTCATATTTGGGCATCGTGTGTGCCACTGCATGGTGGACG	1019993|F|0-7:A>G-7:A>G
	1184	3028391	1D	0.449386	A/G	TGCAGACCCCACTGCTGCTGCCGACACCGCCGCCGCCGATGGCCGAGATCGGAAGAGCGGTTCAGCAGG	3028391|F|0-10:A>G-10:A>G
	1185	1087891	1D	0.471511	C/T	TGCAGTTGTAGGTGACTACTTATGGATGAACCAGGAATGAATGTATTACTTCCACTTGGCCGAGATCGG	1087891|F|0-48:C>T-48:C>T
	1186	1127406	1D	0.471511	T/C	TGCAGTGATTGCCCCGCCCTGGCCGTTGCCCTCTTCGGCCGTTTGTCCCGAGGCGCCGAGATCGGAAGA	1127406|F|0-5:T>C-5:T>C
	1187	985475	1D	0.477881	C/A	TGCAGGTTTGCTGCACCGCCTCAACGAATACGACCAATAAGCGACAAAATTCTGGAATCCGACATCGTC	985475|F|0-51:C>A-51:C>A
	1188	1010641	1D	0.483141	G/A	TGCAGGCTAGCTGCTCAAATGTCTGTTTAATTTGGTCTACCTCCACAGGCCGAGATCGGAAGAGCGGTT	1010641|F|0-5:G>A-5:G>A
	1189	1040477	1D	0.483141	A/G	TGCAGACGTTCTATATAAACAAAGGGATGACACGTAGCAGTCAGTTTAAATGGTTGCAGAATTGTTAAT	1040477|F|0-21:A>G-21:A>G
	1190	1048631	1D	0.483141	G/A	TGCAGATGTGGAGCCTGAAGAGGAATGGAGGCAACTTCTCCAGCAGCTTGTGCCGAGATCGGAAGAGCG	1048631|F|0-30:G>A-30:G>A
	1191	1054094	1D	0.483141	T/A	TGCAGCAGGAACACATGAAGATGAGCATTTTGCACAACCAAGTACCCAAATTGAGCTGATCTCCAAGAA	1054094|F|0-56:T>A-56:T>A
	1192	1076039	1D	0.483141	C/T	TGCAGTGTTTCTGTCAGGTCAAAGCTTTTTGACCGCTTCTTTTTTCCAAAATGCCCGTTGGTAATTAGC	1076039|F|0-10:C>T-10:C>T
	1193	1079953	1D	0.483141	C/T	TGCAGTTCATCATCAATCATCCGCCGCCCACTACAGTCTCTACCACTTCTTCACGTAACCCTTTATTAC	1079953|F|0-26:C>T-26:C>T
	1194	1090318	1D	0.483141	C/G	TGCAGGTGGCTGCTTCACGAGGGCCGCCGAGCGGCCAAAATGAATGGAGAGAGTAGTGCCGAGATCGGA	1090318|F|0-24:C>G-24:C>G
	1195	1257096	1D	0.483141	C/T	TGCAGCTTAGAGAAACTCTACCATAATGGCCGTCTTAAGGAGCATGGCGTACAAAAGTATCAGCTTAAT	1257096|F|0-20:C>T-20:C>T
	1196	2243950	1D	0.483141	T/C	TGCAGGGTGGCCGCCGAGGACGCCTTCGACTGCCTCCAAAGTGGTAATAGCGCAGCCCATCTCTGATTT	2243950|F|0-47:T>C-47:T>C
	1197	2250249	1D	0.483141	C/G	TGCAGCACGGATCGAGCAAAGCATCAGCAAATCGAGCAAAACATGAAGCAGAGCGAATGAAGCAAACCA	2250249|F|0-7:C>G-7:C>G
	1198	3020880	1D	0.483141	T/A	TGCAGTATTTTCTGTTGGAATTAACCACAATCGTGGTCTGTGTCCGAGATCGGAAGAGCGGTTCAGCAG	3020880|F|0-38:T>A-38:T>A
	1199	3021667	1D	0.483141	C/T	TGCAGCCCCTGCAAATGCCAAACCATCATGAGGATTAACCGAGATCGGAAGAGCGGTTCAGCAGGAATG	3021667|F|0-7:C>T-7:C>T
	1200	4909985	1D	0.483141	G/C	TGCAGCAGTTGCCGCCTACGGCTCCCCGAGATCGGAAGAGCGGTTCAGCAGGAATGCCGAGACCGATCT	4909985|F|0-13:G>C-13:G>C
	1201	981077	1D	0.483141	G/C	TGCAGAGTCCTATTCTGCTGCCTGCTGTTATTTAGTACCATGCGATCAGATCATTTATCGTTAAGATTC	981077|F|0-26:G>C-26:G>C
	1202	1099647	1D	0.484506	G/A	TGCAGAATGCGTCTTCCTGAATGGCGTGATGCATTTTATGCATTCGTTGCTCCATAAACTTTCAATAGC	1099647|F|0-25:G>A-25:G>A
	1203	1038656	1D	0.496061	C/A	TGCAGGCACCAGTTCGTCTCATCCTGGTGCTGTGTATGGTTAATCTGATGGCAACGTTCGCGATCATCA	1038656|F|0-17:C>A-17:C>A
	1204	1218516	1D	0.532131	C/A	TGCAGTGTATGGCTCCACGTATTCTCACACAAGTAGACCTGACGGCGTAGAAGCTGCCTTTCTCCGAAC	1218516|F|0-23:C>A-23:C>A
	1205	3025510	1D	0.532131	A/C	TGCAGGTGCAGTTAGCTAGCCAGACTTCGCTGCACAGCTGACCGAGATCGGAAGAGCGGTTCAGCAGGA	3025510|F|0-21:A>C-21:A>C
	1206	4910003	1D	0.532131	G/A	TGCAGATATATGGTCCAAGTTATTCCGTATGGTGCGGTATGCTTACAAACCTACACTGTACCCAAACGA	4910003|F|0-33:G>A-33:G>A
	1207	991664	1D	0.534751	A/G	TGCAGCTGCACTTTAATTGTCAGCCTAATAGCATGCAAGCCAGAGATGAACCGAATGTATATCTTGCAC	991664|F|0-49:A>G-49:A>G
	1208	1100089	1D	0.535325	G/A	TGCAGGCCAAAGTCTTGATAACCAGCGGATCCCTTATGGATTCGTACTTGGTGATCCTTCCAGCAAGAA	1100089|F|0-38:G>A-38:G>A
	1209	1057133	1D	0.538381	C/G	TGCAGTAGGAGTACTAATCTTTCATATAACAGGAAACATGCTCATATATGCAATCAGCCGTAGGATGAA	1057133|F|0-13:C>G-13:C>G
	1210	1032888	1D	0.543621	G/C	TGCAGTTCCATCGTACGTTTGAAATGCGCGTGATTCTTCAATTACAACAAACACAAGAATTATAAAACT	1032888|F|0-16:G>C-16:G>C
	1211	1034276	1D	0.543621	G/A	TGCAGGCACCAGTTCGTATCATCCTGGTGCTGTGTATGGTTAATCTGATGGCAACGTTCGTGATCATCA	1034276|F|0-31:G>A-31:G>A
	1212	1004137	1D	0.554611	C/A	TGCAGAAGCGGAGGGTTAGGCCGTCGGCAAGGCCTCTGACGGTGACATTACGGACGTAGACGCGACAAG	1004137|F|0-20:C>A-20:C>A
	1213	1088277	1D	0.554611	G/T	TGCAGCGGATAGTTTCAGTTTTTAGATACACACATTAAAAATGGAAAAATCAAAGCCGAGATCGGAAGA	1088277|F|0-54:G>T-54:G>T
	1214	1101476	1D	0.554611	C/T	TGCAGTATCCAGCAGGTGTATGCGGACAAGGATCGCACACGTCCGCGAGGGCCCGTGTAGCCGAGATCG	1101476|F|0-52:C>T-52:C>T
	1215	2246923	1D	0.554611	C/G	TGCAGGCAACGGGGAAGCACGACGTTAGCAATAATAACCACGATATGTACTGTGTAGACCCTGCAACAA	2246923|F|0-6:C>G-6:C>G
	1216	984387	1D	0.554611	G/A	TGCAGAGGATAGTTTCAGTTTTGAGATACACACATTTAAAATGGAAAAATCAAAGCCAGACGGATCCCT	984387|F|0-17:G>A-17:G>A
	1217	1065155	1D	0.564141	A/G	TGCAGGCACCAGTTCGTATCATCCTAGTGCTGTGTATGCTTAATCTGATGGCAACATTCATGATCATCA	1065155|F|0-25:A>G-25:A>G
	1218	1078533	1D	0.591201	C/T	TGCAGTTGGGGGCTTATGATGCGGTGCTGGGAATGGATTGGCTCAAATGCCATAGTCCTATGACTTGTG	1078533|F|0-63:C>T-63:C>T
	1219	1090250	1D	0.603981	C/T	TGCAGGACCTTGGAACCATGGCGACCATGACCAGCGAACAAATGGGGCCACCGAGATCGGAAGAGCGGT	1090250|F|0-8:C>T-8:C>T
	1220	992285	1D	0.607861	A/T	TGCAGCGTTGATGCAAAGGTTTCATAGGATGGGACAGCAGCAGGAACACCGAGATCGGAAGAGCGGTTC	992285|F|0-16:A>T-16:A>T
	1221	1103143	1D	0.611614	G/A	TGCAGGCCACCACGCATCTCCTCACCTTCTCCGCCTCGGCGACGATGCCGGCATGCTCTGCCGAAACCC	1103143|F|0-49:G>A-49:G>A
	1222	1105870	1D	0.637901	G/C	TGCAGGCGGAGAAGGTATGGGCAATAGACTCGTCAGCGGTGTATGAGGCGCAAGTGCTGGACGAGGCGC	1105870|F|0-38:G>C-38:G>C
	1223	1080019	1D	0.641408	A/G	TGCAGTGGAATAGACATAACACATGCTTCCACAACCATTCCATTATATTCAAGCTTCACTCACCGAGAT	1080019|F|0-30:A>G-30:A>G
	1224	977490	1D	0.641408	A/T	TGCAGCTAGAGGGAGAGAGCTTTGTAGTAGTACGTAGTAGAAAAGAAAAGCTCACCGTCCAGCGGGTGC	977490|F|0-15:A>T-15:A>T
	1225	1059232	1D	0.660121	C/A	TGCAGCTTACAAAGATAAGAAACACCATGCCCTGCGCTAGTCACCAACTCCTTTCTCTCAGTTACCGCG	1059232|F|0-30:C>A-30:C>A
	1226	2243260	1D	0.687931	A/G	TGCAGAAAAAGCGCAATACTTGGGGACAGTATTAGATCGAACCCTAGGCACCCAGGAGACCCACGAGAG	2243260|F|0-30:A>G-30:A>G
	1227	1043105	1D	0.745841	T/A	TGCAGATTTCCAGATCTGACTCCCATCGGGGCACTCCTATGTTATGCTACCAGTACCATTCCATCTCCA	1043105|F|0-37:T>A-37:T>A
	1228	1005316	1D	0.756711	A/G	TGCAGAAACGAGTCACAACCTGTGGCTGTGGTGCCACCCGCTTGCAAAGGGCGTCGTCTCCCTTCAGTT	1005316|F|0-65:A>G-65:A>G
	1229	2242572	1D	0.780989	G/C	TGCAGTTACTTGGTTTCACTCCACTAATAAAATGACTCATGGTTTCACGTCAAGCCAATGAGTTTGAGT	2242572|F|0-11:G>C-11:G>C
	1230	2250871	1D	0.780989	G/C	TGCAGTTGAGCTATCAAATGGTTGCTAGTTCGACTGGTGTTGCTTGGTGCCCTCGCTATTGAGGTCGTC	2250871|F|0-46:G>C-46:G>C
	1231	1092511	1D	0.807971	G/A	TGCAGTGCGGATGACATTGATGGCAACCGAAACGAACTGCATGTTAGGGGAGAAGAGAGCCGCAAGGGG	1092511|F|0-38:G>A-38:G>A
	1232	1032466	1D	0.832151	T/A	TGCAGTTGGTGTGCTCCAGGACGCGGAGGGTCTCTGAGGGCAGGGAGCCGAGACCGAGCGGGTAGATCC	1032466|F|0-11:T>A-11:T>A
	1233	1057945	1D	0.832151	C/G	TGCAGCCTTCTTCATATCTGTTTCTGAGGCCTATCCGACAACACGCCGCACCATCTGTTTTCTGAAACC	1057945|F|0-61:C>G-61:C>G
	1234	1062575	1D	0.832151	A/T	TGCAGTCCGCCGACAACACGGTACTCGGCTTGTTACCTGTGACCTGTCACTCTTTTGTCTCCCTGTATT	1062575|F|0-66:A>T-66:A>T
	1235	1089532	1D	0.832151	C/A	TGCAGTTAACAAATGAGTACCATCAAGAGTGCAACCGACCTAATAAAACAAATGGACCTTCCTTCCGAG	1089532|F|0-19:C>A-19:C>A
	1236	1104151	1D	0.832151	G/A	TGCAGGTGGCCACGCCCACGATCTGCACCTACGGCGTCCTCATGGACTGCTGCTGTCGCGCCCTTCGTC	1104151|F|0-66:G>A-66:G>A
	1237	1109388	1D	0.832151	G/C	TGCAGAACATGTAAGCCAGGTTTTAGGCGGAGAGACACCGAGCCAGAGTCTGGAAGGTTTGTAGATGGA	1109388|F|0-39:G>C-39:G>C
	1238	1110095	1D	0.832151	C/A	TGCAGAAGAAGAACCTGGAGGAGTCTAACTCTCGCGCCGAGGTAGATTAATCCGACCGAGATCGGAAGA	1110095|F|0-14:C>A-14:C>A
	1239	1219173	1D	0.832151	A/G	TGCAGTTTACTTGTAGTTGCTATTAGCTGCTGATGTTTGCTGTTGTAGTCCCTGGAATTCAGTATGAAT	1219173|F|0-21:A>G-21:A>G
	1240	1258947	1D	0.832151	C/T	TGCAGCTCGCCGCGCTAGCAGCAGGCGTGGTGGCGTTGCTGGCGCTGCTGCCTCTGCTGGAGCCGAGAT	1258947|F|0-7:C>T-7:C>T
	1241	2241874	1D	0.832151	T/A	TGCAGTGCACGGACACCAGCTACTTTTTCTTGCTCAGCATGGCATCGAAGCCTTTTGGACATGCCATCT	2241874|F|0-23:T>A-23:T>A
	1242	3024987	1D	0.832151	A/T	TGCAGATGCATTGGCCTGAGGATCGGCTATGTGGCTCACCGAGATCGGAAGAGCGGTTCAGCAGGAATG	3024987|F|0-18:A>T-18:A>T
	1243	3028184	1D	0.832151	C/A	TGCAGCCGACCGTGACCCTCCAGGAACACCCCGTCCGCCGAGATCGGAAGAGCGGTTCAGCAGGAATGC	3028184|F|0-34:C>A-34:C>A
	1244	4910343	1D	0.832151	A/G	TGCAGAAAGCGGATGCAGTCGGTGGAGTTGGCCCGAGATCGGAAGAGCGGTTCAGCAGGAATGCCGAGA	4910343|F|0-5:A>G-5:A>G
	1245	1105581	1D	0.84879	T/G	TGCAGGAGCAGTAAGACAGAAGGATACCCTCGTGTTTTTGTTTCTGTTAAGTTATTGCACCAGTAAAAA	1105581|F|0-46:T>G-46:T>G
	1246	1071178	1D	0.857151	G/A	TGCAGATGACGACGGTGTTGGAGATGGGTTGCCACTCGTCGCACATGCTACAATCGGGAAGCTGAGGAG	1071178|F|0-55:G>A-55:G>A
	1247	979741	1D	0.880014	C/T	TGCAGTTTCGGAATCAACAAATGAAGAACCCCTCAGCACTACCCTGAAGAAATGTGTTCTCGCCAACAC	979741|F|0-29:C>T-29:C>T
	1248	1088373	1D	0.887291	G/C	TGCAGAGAACTAATTAATCAAGGCGTACTTACTTTAATTGAAATTGGCTGCCACTCAACGGCCTCCAAG	1088373|F|0-45:G>C-45:G>C
	1249	2243909	1D	0.892901	A/G	TGCAGAATGGGATTGGCTCCAGGACAGTCGACTCACCCGAAACTTGTTTCCGTCGAATATGTACTAGCC	2243909|F|0-5:A>G-5:A>G
	1250	1037975	1D	0.901007	T/G	TGCAGCTCCAATGCAAGGACAAGGCTCATGTTGTGCATCTCTAGTGGTGAAGCTCCAAGGCACACACAG	1037975|F|0-11:T>G-11:T>G
	1251	1125932	1D	0.901007	G/A	TGCAGTCAGGTCGGTAACCGGAGTTTGCGCCCACGGTGTCTCGGTGCCACCGGCCGCACGGCTCTTGGG	1125932|F|0-37:G>A-37:G>A
	1252	1225267	1D	0.901007	C/G	TGCAGCTATAAGCCTACATCTCTGCTATTTTATTTTTTACTTTTCCTTTCCAGGACAACTCAGTAGTGT	1225267|F|0-50:C>G-50:C>G
	1253	2257768	1D	0.901007	C/A	TGCAGCAGCTGCGCGTGGCCGACCTTCCTACGCAGCGCGCTGGTGAGCTTGACGGAGTCGACGCCATCG	2257768|F|0-27:C>A-27:C>A
	1254	3064683	1D	0.901007	A/G	TGCAGCTGTTCACGCGGCTCACGCAGCTCTGCTCTAACCTAACCGAGATCGGAAGAGCGGTTCAGCAGG	3064683|F|0-24:A>G-24:A>G
	1255	3222341	1D	0.901007	A/G	TGCAGCGCGCGCGAGCTCCGTCCTGGGCGCACGAACTCCGAGATCGGAAGAGCGGTTCAGCAGGAATGC	3222341|F|0-30:A>G-30:A>G
	1256	1129324	1D	0.913951	A/T	TGCAGACGCCCAGTTAAGAATCAAGGGATCTCCAAGTCCAAACAACATGGACACCAAGCCGAGATCGGA	1129324|F|0-27:A>T-27:A>T
	1257	1031252	1D	0.925441	A/T	TGCAGTTCTACAGTTGTAGCAGAAATCAGAACTGACACTGGCACTGCAATGTGACGACTGGGTTTTTTC	1031252|F|0-9:A>T-9:A>T
	1258	3935149	1D	0.937071	T/C	TGCAGCGCCAAATAGGAAACGCCGCTAACTGCGGCAAAACGTCGAGGGAACGCACAGGCGGGTCTCCCC	3935149|F|0-12:T>C-12:T>C
	1259	1115683	1D	0.948831	T/C	TGCAGCTGATTTTTAGGCGTCTTATCAGATTCAGAAAAGATATAGGCTTCGGAAAGGTAGAATTCTTCT	1115683|F|0-11:T>C-11:T>C
	1260	1076782	1D	0.980741	G/C	TGCAGCAGTGGGCTTCAGAGCCTATTTGCTCATGAGCTTAACGTTTTGCCTCATTAAAGGTTACACCCC	1076782|F|0-9:G>C-9:G>C
	1261	1094033	1D	0.980741	A/T	TGCAGAGACCTTGGAGTGGAAGCGGAGACGCCGTCAGCCGTGTGGAAGGAGGAGGAGCACGACCGCAGG	1094033|F|0-66:A>T-66:A>T
	1262	1104418	1D	0.980741	G/A	TGCAGGTATTAGATCCACTAGTGGATATAATTTCTTGGAACCGAACATAGCCTAAAGGAGAACCGAGAT	1104418|F|0-23:G>A-23:G>A
	1263	1150770	1D	0.980741	A/C	TGCAGCTCGCTAGCCGCTGTTCTATTCTCCTTGGGGCGCCGAAGTGGTTGCGGTTAACATGGAGCCTGC	1150770|F|0-23:A>C-23:A>C
	1264	1205744	1D	0.980741	G/A	TGCAGTACATGGAGACAAACCCGCTGCTGACGTGGAAATCGCCGTCGCCGCACATCCTGCGCTTGACGG	1205744|F|0-22:G>A-22:G>A
	1265	1214020	1D	0.980741	A/C	TGCAGCATCGTGGCATGGCAGCACCAAAGAGTAACAACCACTATCGCTGCCAGCTGATCTGACCAAAAA	1214020|F|0-68:A>C-68:A>C
	1266	1402960	1D	0.980741	A/T	TGCAGGATTGTTTATGTTCATCCAAATTAGTACAAGGATTGCGCTGTTAGTCGATTCTAGCCGAGATCG	1402960|F|0-28:A>T-28:A>T
	1267	2247721	1D	0.980741	G/C	TGCAGAAACTTTTGTGCTCGTGGTTGCATGCTGATCGGGTCGAAATACAGTAGTGACGACGAGAGATCC	2247721|F|0-49:G>C-49:G>C
	1268	1082034	1D	0.985461	C/G	TGCAGCACTGCCGTTAGTGCCGTATATATCCCTGCTAGGTTCAGGGGCGCCGTCGCCGAGATCGGAAGA	1082034|F|0-30:C>G-30:C>G
	1269	3023350	1D	0.985461	C/A	TGCAGCGACCATTGCTAAGCTATTTACGGTGGTGCTCCGAGATCGGAAGAGCGGTTCAGCAGGAATGCC	3023350|F|0-9:C>A-9:C>A
	1270	3025144	1D	0.985461	C/G	TGCAGTTTATCCAGGCCAAGGCTAACTCCAACGCGCCGAGATCGGAAGAGCGGTTCAGCAGGAATGCCG	3025144|F|0-10:C>G-10:C>G
	1271	1030569	1D	0.992101	G/A	TGCAGTGCGGAACAGGGAAAGGGAGAGATATTAGTGAGGAGATGGAGAGAAAAGGGGGGAGGAGGGCGT	1030569|F|0-15:G>A-15:G>A
	1272	1064261	1D	0.992101	T/C	TGCAGCTCAAAAGCAGCAGAACGGCAGCGGGACACCTTTGCTATCTTTCTCTGGCACAAGCGGGTTGTA	1064261|F|0-6:T>C-6:T>C
	1273	1096233	1D	0.992101	G/A	TGCAGGGTTCCACGGCTGCTCTTCCGCCGCCGCAGCCGCAGCGAGACGAGGGCCACCGCGTCCCCGTCG	1096233|F|0-57:G>A-57:G>A
	1274	2241811	1D	0.992101	A/C	TGCAGATACTGCATGAAATCCTCGAGCAAAAACATAGACATCAATTCACTATATTTAAACAGAATTCCC	2241811|F|0-7:A>C-7:A>C
	1275	2252011	1D	0.992101	C/A	TGCAGGTTAACCCGAGGTGTCAAACGAGTGCGGCGTCGAGAGGGAGATCGAGTGGAGCAGGCGGCGCGG	2252011|F|0-33:C>A-33:C>A
	1276	2253793	1D	0.992101	G/C	TGCAGCAGAGCGGAGCCTCGGCGCTGCGTCTCGGGGGGCGTGTCGAGGTGGTCGGATCTATCTCCGAGA	2253793|F|0-7:G>C-7:G>C
	1277	2255937	1D	0.992101	G/A	TGCAGCCTCGCCCATGTCCAAGTAGGCGATCTTCTTGGAGGCAGCCTTGGCTGTATCGAGCGGGGCCAG	2255937|F|0-27:G>A-27:G>A
	1278	2331298	1D	0.992101	C/T	TGCAGGCCGCCCTCGCCTTGAATCGCCGTAAGCCGCCGTGTCGAACCGTCGTCGATCGCGCCAGACCAA	2331298|F|0-66:C>T-66:C>T
	1279	3960347	1D	0.992101	T/C	TGCAGGAGGTGGCGGTGATTGGCCTGCTGGCGGTGGCAACCGAGATCGGAAGAGCGGTTCAGCAGGAAT	3960347|F|0-9:T>C-9:T>C
	1280	978119	1D	0.992101	A/G	TGCAGAAAGGTGTATGCGAGGCGGAGCCTATGTAAGGGACACCACCAAGAGTTAGTGGGCAGCAAAGGA	978119|F|0-43:A>G-43:A>G
	1281	1089952	1D	1.00359	T/C	TGCAGGTTCGGGTAGGCTGCTGCACGGTCCATGGATTCAACGATAACTGGCTTCGGGCGGGCAACTCCC	1089952|F|0-12:T>C-12:T>C
	1282	1092080	1D	1.00359	C/T	TGCAGCAGCGTGGTTTGACGAGAGATTTCCGTGGCGCCACCCAAAGTCCCCTCTTTCCTCTCCCCAATC	1092080|F|0-18:C>T-18:C>T
	1283	2243840	1D	1.00359	G/C	TGCAGATAGTAGATGGAATTCCTTGTCTCCTTCCGAAAGACGGGAAGTTGCTCGAAGACCACCAGAGGG	2243840|F|0-43:G>C-43:G>C
	1284	2244291	1D	1.00359	A/G	TGCAGCAGCTAGCCGTGAGTTTCTGCGTCGCGGTGATGCGAATGCTCGATCAGAGCATCAGATTCGAGT	2244291|F|0-35:A>G-35:A>G
	1285	2245826	1D	1.00359	T/G	TGCAGGTTTAGATGTAGTTCGATGTAGAGGGGGCGGCGGCTCCAGGTGATCCAGGGAAACGACACGATC	2245826|F|0-6:T>G-6:T>G
	1286	3023083	1D	1.00359	C/T	TGCAGAAATCAATGGCAGGTTACAGTCAAGTGGTAGATCCGAGATCGGAAGAGCGGTTCAGCAGGAATG	3023083|F|0-22:C>T-22:C>T
	1287	3946089	1D	1.00359	T/C	TGCAGCTTCATGGACGTACCACCACGACGGCGGCGAGCCTGCCGAGATCGGAAGAGCGGTTCAGCAGGA	3946089|F|0-7:T>C-7:T>C
	1288	3021685	1D	1.00402	C/T	TGCAGAACCGCAGAACAACATCTCTCCTCATGGAAACCGAGATCGGAAGAGCGGTTCAGCAGGAATGCC	3021685|F|0-28:C>T-28:C>T
	1289	1044396	1D	1.01508	C/T	TGCAGACGAAATCTCGCCATCTCTTCGGCTAAAAAAAAATCTCGCCATCTCTGACGGTGCAAGTTGTTG	1044396|F|0-20:C>T-20:C>T
	1290	1056259	1D	1.01508	A/G	TGCAGCATTTTTGGTACTCCCTTGGGCTGGGTTTAGAAGGCATAGTTTGGTTGTCCCAAGTCAAAGTAT	1056259|F|0-64:A>G-64:A>G
	1291	1090461	1D	1.01508	G/A	TGCAGTTGGAGGGCAACGGGGGAGGGGAAGGCGCGCTGTGTGCCGTTGGGGTCCGAGATCGGAAGAGCG	1090461|F|0-32:G>A-32:G>A
	1292	1100869	1D	1.01508	T/G	TGCAGAGCCATTGCGCTGCCTCTCGCCGTCGCCGTTCTCTCGGTCTCTGGCGTATCTTCGCCCTCGCCG	1100869|F|0-63:T>G-63:T>G
	1293	1105608	1D	1.01508	G/A	TGCAGCGACGAAGAACATCAGCGCGCCGACAACAGAAAGGGCGACAGCAAGGACCAGCCTGATGTTGTG	1105608|F|0-24:G>A-24:G>A
	1294	1217976	1D	1.01508	G/A	TGCAGCTACACGAACTTCTCCTCAGCCGAACAACATGGAGCTGTACGAGACTACACCGAGATCGGAAGA	1217976|F|0-37:G>A-37:G>A
	1295	2242166	1D	1.01508	T/C	TGCAGCAGCATAAACAAGTGCAACAGAGGATGATCGATCACCCTCCTCCTAAGAAATATTCTGCGGAAG	2242166|F|0-61:T>C-61:T>C
	1296	2247037	1D	1.01508	T/A	TGCAGTCCGAGCCTATACGCCTGCACCGTTCAACTCCTTCCTCGAGTACGTCTGCGATGGATGCATGCC	2247037|F|0-38:T>A-38:T>A
	1297	996466	1D	1.01508	A/C	TGCAGGCGATGATGATGGGTTGGTGGTTACCGTCCGCCATCGTGGAAGCGCAGCGCACAGAGGTCCACT	996466|F|0-38:A>C-38:A>C
	1298	1136901	1D	1.02339	T/C	TGCAGTTTCGACGACGCTTCATTACAACCTCGCCGCACCCGATGGGAGCCGAGATCGGAAGAGCGGTTC	1136901|F|0-5:T>C-5:T>C
	1299	1864498	1D	1.02339	T/C	TGCAGCAAGCCATGGAGCTCGAGAGGACTGCGTTTACTTCGCGCACCAGTGGGGTCGGAGAGACCCGAG	1864498|F|0-33:T>C-33:T>C
	1300	1127273	1D	1.02533	A/C	TGCAGAAAAACACGACGTTTAGGAAAGAAGAGAGCAATTCGCGCTCCATTTACACGTACTACTCGGTAC	1127273|F|0-35:A>C-35:A>C
	1301	1122716	1D	1.0272	T/G	TGCAGACTTCGGTGTCTGGCGCACGGGCACGGGTGAGGGCGGCAAGGAAGCCGTTCAGGGCTTGCTCGG	1122716|F|0-7:T>G-7:T>G
	1302	1041300	1D	1.03923	G/A	TGCAGGTGCAGGGCAGCAGTAGCTCTAGCGGAAGCAGCAGCAACGCAACAAGCAACAGCAGCAGAGCAG	1041300|F|0-18:G>A-18:G>A
	1303	1092531	1D	1.03923	G/A	TGCAGCAGCATCTTCGTCGTAGCCGTGCCCCCGCTCGCGCGTGGCCGATCCCCTCCGCTCTCCCGAGAT	1092531|F|0-18:G>A-18:G>A
	1304	1100927	1D	1.03923	G/T	TGCAGTTGATGGCGCGCATAGCCGTCCGTTCTCAAACTTAAGGGTTCTGATCAAATAGATGGTGACCTG	1100927|F|0-61:G>T-61:G>T
	1305	2249785	1D	1.03923	T/C	TGCAGACGTGGATCTGGGGAGATGATGATCTAGGTGACTCCCTAGAGGCTCTTTGGGCGTAACAGAGGC	2249785|F|0-25:T>C-25:T>C
	1306	1126182	1D	1.05452	A/C	TGCAGAAGATTTTCTGTCCTAATGATGGCAAAGGCTACTAGTAATCTCTTCTCCCTGTCAAAACTTCAC	1126182|F|0-29:A>C-29:A>C
	1307	3948039	1D	1.06208	G/A	TGCAGACGTGGAGCAGACCCGCCGCGCGCGGTGGCCGAGATCGGAAGAGCGGTTCAGCAGGAATGCCGA	3948039|F|0-9:G>A-9:G>A
	1308	1036096	1D	1.0735	C/A	TGCAGTAGTACCCATCAACCAGCGGGCCAGCCAGCCCAAAACGACGACGGAAACACACGCTGAAATTAT	1036096|F|0-34:C>A-34:C>A
	1309	1071344	1D	1.0735	G/A	TGCAGAAAGGGGAGATGGGTGACAAGTGTAGTGTGGTAGCTCAACGAAACCTCACCAGACGCAGATAGC	1071344|F|0-11:G>A-11:G>A
	1310	1103630	1D	1.0735	G/A	TGCAGCACGAAAACTCTCCCGAATTCATTTCGTTTCGTCTCGCAACACGCGACCGCCACGACGGCGTCG	1103630|F|0-50:G>A-50:G>A
	1311	1104409	1D	1.0735	G/T	TGCAGTCCAAGCACGGGATGCGCCGTACTTAATTAGTCACACGTGTGCATGGCGGCATTTGTGTGGCTC	1104409|F|0-46:G>T-46:G>T
	1312	1119001	1D	1.0735	C/G	TGCAGCTGCGCTGCCGAGATGCGGACACTTGCATGTCGGCACAGGCAGATCCTTAAAGCCGCAGAGGAT	1119001|F|0-14:C>G-14:C>G
	1313	2243317	1D	1.0735	C/G	TGCAGCTTGGAACACGGCCAGTATTTTTCATGGCATACGTATGGCATGGTACAACGTCGTCGAGACGCG	2243317|F|0-18:C>G-18:C>G
	1314	2248947	1D	1.0735	T/C	TGCAGTCGGTGTTGACTTGCTTTTGTCGTTATGCTCCTCCAAGGTGGCGCCCTTCTTGGAAGAGACGTA	2248947|F|0-12:T>C-12:T>C
	1315	984620	1D	1.0735	C/G	TGCAGAAAGAAACAAGGCCTCAGTGGACTTTGGTACTGGTACTTTCAGCCAGGGTCCGAGATCGGAAGA	984620|F|0-20:C>G-20:C>G
	1316	1113786	1D	1.0976	C/T	TGCAGCAACCGAGGTTCCCGAGTAGAGATTTCAATATTACAAAATGGAGGCATCCGAGATCGGAAGAGC	1113786|F|0-9:C>T-9:C>T
	1317	1123576	1D	1.0976	A/G	TGCAGCAGCAGACTAGTCAGATTCAGATCGCCGCGAGGGGCGGCGCGCGCCCGAGATCGGAAGAGCGGT	1123576|F|0-14:A>G-14:A>G
	1318	1129686	1D	1.0976	T/C	TGCAGATCGACGATGCCAGGCCGACCGAGGCGATCCGCACCATGCTGTCGCGCGCTGGTGGAGAACCCC	1129686|F|0-45:T>C-45:T>C
	1319	1203622	1D	1.0976	C/G	TGCAGATGAAAGGCATCGGCTACGAGTACATGGAGCAGGACCTGTTCACCAAGGGCGAGCTCCTCCGCA	1203622|F|0-64:C>G-64:C>G
	1320	1046092	1D	1.10909	A/C	TGCAGCTCTGCTTCTGCACACTGACTGAGTTAAGACAGTCTCGCTGGCTGGAGAGATGAACTGCGATCA	1046092|F|0-53:A>C-53:A>C
	1321	1073588	1D	1.10909	G/T	TGCAGTTCTTGGATTGAGTGTGTTGTGATTGGATATCCAGATGTAGGGAGAGTACCGAGATCGGAAGAG	1073588|F|0-11:G>T-11:G>T
	1322	1080095	1D	1.10909	C/A	TGCAGTCCACATCCGACAGCACCGCACCGACACAAATCTCCTCTCACGCACTCTCACACACCGAGATCG	1080095|F|0-21:C>A-21:C>A
	1323	1095680	1D	1.10909	A/T	TGCAGGTGGGACGACCTGCGGGACTCTTGTTTACGTTAAGTGGGAAGCCCGCATTGTCCCACATAATTA	1095680|F|0-52:A>T-52:A>T
	1324	1100104	1D	1.10909	G/A	TGCAGTGGCCAAGTTACCTCAAGTCCTCAAATCGGGCTAAACACTGGCCGCCGAGCAGGATTGCTGGCT	1100104|F|0-45:G>A-45:G>A
	1325	1101874	1D	1.10909	G/C	TGCAGTCCAATTGGGCTGTGAGTCTGATCTGATCTGACTTTGCGATCCCTTTGTCGTGTCGTGCCGAGC	1101874|F|0-17:G>C-17:G>C
	1326	1113969	1D	1.10909	C/T	TGCAGTCTAAATTCTGTCTTGGATAGCCAACCAAGCGAAGGCACGTCTTTGATCATGCAAATTCCTACA	1113969|F|0-13:C>T-13:C>T
	1327	2245138	1D	1.10909	A/G	TGCAGCACATGCGTCGCTTCGAGCTTAATTACTTCCAAACAAGAATCAAACAGAGAGCGCGCGGCGAAG	2245138|F|0-30:A>G-30:A>G
	1328	2256956	1D	1.10909	G/C	TGCAGCTGCTGCTGGTGGTGGTGATGCTGCTCGCCGCGGAAGAAGCTGATGGTAGACGAGCCGTCGACG	2256956|F|0-14:G>C-14:G>C
	1329	2261504	1D	1.10909	A/G	TGCAGTACCTGCGCAACCACAAGCCGCCGCTGACACTGGCGCGGTGCAGCGGCGCGCACGTCATCGAGT	2261504|F|0-34:A>G-34:A>G
	1330	2304133	1D	1.10909	T/C	TGCAGCTTTTTGGCGTCCGCAGCTTGTGACGCGGAATGATTCCGCCACCACTGCTGCTAATGAATGTGT	2304133|F|0-24:T>C-24:T>C
	1331	3020585	1D	1.10909	C/G	TGCAGGCACCGTAGTTAAGAATCCAGTTTACTCTAAATCACCCGAGATCGGAAGAGCGGTTCAGCAGGA	3020585|F|0-30:C>G-30:C>G
	1332	3029275	1D	1.10909	C/G	TGCAGTGCGCCAATGGAGTTGTGACGGACCGTGTGGGCCGAGATCGGAAGAGCGGTTCAGCAGGAATGC	3029275|F|0-9:C>G-9:C>G
	1333	4909478	1D	1.10909	G/A	TGCAGCCCCACATGGCGGCCACGCGCCTAAACCCACACCACCACAGGCGTAGAACAGCATAGGAGCGCT	4909478|F|0-14:G>A-14:G>A
	1334	4910402	1D	1.10909	C/A	TGCAGTATGGAGAACAAGCTGACAAAAGAGACGACGGACCGAGCGAGCCAGCACGAAGCGGTCCATCAA	4910402|F|0-48:C>A-48:C>A
	1335	977395	1D	1.10909	C/G	TGCAGCTTGGATTTTTGTCGCCTTGGTTGGCTCGCTCGCTCAAGAGGGAGAGGGAGGACGGGACTGGAG	977395|F|0-63:C>G-63:C>G
	1336	978479	1D	1.10909	G/A	TGCAGTACTTATTAAACTTTTCATCATCACCTCACTCTCAAGAAGAGAAAAGAAAAGGAGCTAGTAGTA	978479|F|0-41:G>A-41:G>A
	1337	981570	1D	1.10909	C/T	TGCAGTCGTTTGCTTTGAGAAGCTTCCAGGTGCTCTAGTCTCATCTTGCTTAACGTTTACCGAAACTGG	981570|F|0-65:C>T-65:C>T
	1338	3064835	1D	1.11944	G/T	TGCAGTAGCAGGGCGGGGCGTCGAGGCCAGGAGGAGCTCGCCCGAGATCGGAAGAGCGGTTCAGCAGGA	3064835|F|0-24:G>T-24:G>T
	1339	1219408	1D	1.19187	A/G	TGCAGGAGATGTCCGACGTTGTAGCTACTGCCAAAGGTGGGGGAGACCAAAACAGCGTCCGAGATCGGA	1219408|F|0-50:A>G-50:A>G
	1340	1672128	1D	1.20336	T/C	TGCAGTTCGAATTCCAGGTGTGGCGATGTTTTCTTTTGACAGCATTAGTCGCCCGACTGCTCGCGCGAG	1672128|F|0-6:T>C-6:T>C
	1341	1086856	1D	1.26083	C/G	TGCAGTTTCTTAACCAATTGTCTCTCGTGAAAAGATGGCGTTTTGGAGGCCGAGATCGGAAGAGCGGTT	1086856|F|0-13:C>G-13:C>G
	1342	1219266	1D	1.26083	C/T	TGCAGCATCCCCACCCAGATAAGACATCTTCCAAACCAGCAGAAACAGTTCCTCCGCGGTAAAGCAGTA	1219266|F|0-50:C>T-50:C>T
	1343	981194	1D	1.26083	C/T	TGCAGACACGAGCGCGACACGACGTGTACGTCCTCTTGCCACCACTGACACGGCGCACGTGAACCGAGA	981194|F|0-38:C>T-38:C>T
	1344	1144606	1D	1.2865	G/A	TGCAGGCAGCCAGGCAGCGGCGAGGCACACATGCGCTACATCACATCAGCCTAGTTATTACTAGTCACG	1144606|F|0-34:G>A-34:G>A
	1345	1088157	1D	1.3059	G/A	TGCAGCATATAAAGAAAATTGAAACACATGACAATTTTCTCTGTTGTATCATGACAAAAAAAAATTAGC	1088157|F|0-13:G>A-13:G>A
	1346	1100415	1D	1.30603	T/C	TGCAGGTGCCCGTTAACCAAATGCACGTTAACCAGCGCCAAATAGGATTTGCCCCTTTACTTCGTTTTC	1100415|F|0-6:T>C-6:T>C
	1347	2266235	1D	1.31714	A/C	TGCAGGGGCCGTTCTTCAGCGAGGGGGACCTCATGGAGATCGCGGCGGACCTCGACGCCCGCGAGCGGA	2266235|F|0-32:A>C-32:A>C
	1348	1068907	1D	1.32863	A/G	TGCAGCTAATGCCAGAGTTCCGTCCTAGAGATGCCACGGCAGTACAATTTACCATCCGCACAAGTAATG	1068907|F|0-59:A>G-59:A>G
	1349	1100394	1D	1.32863	A/T	TGCAGCATTTTGGGGGGTTTTTCCGCGCTAGTTTACTGTTCGCGCGGTTCGTGGGCCGAGATCGGAAGA	1100394|F|0-6:A>T-6:A>T
	1350	1102117	1D	1.34254	A/G	TGCAGACGCTGACTCCCCTAGCCCTCTTTGAATAGACCGTTGTCGCGCCCGAGATCGGAAGAGCGGTTC	1102117|F|0-5:A>G-5:A>G
	1351	1120399	1D	1.34945	C/A	TGCAGCTTCCTGCCCGCACTCGTCCACAACTTCCTGCACGTGCCACGCACGCCGAGATCGGAAGAGCGG	1120399|F|0-13:C>A-13:C>A
	1352	1071041	1D	1.36124	T/A	TGCAGCCAGATTTGTGGTCTTGGGGATGACTCATTGGCAATGTATGCGTGTGTGCGAGGTGGAGTGCAC	1071041|F|0-11:T>A-11:T>A
	1353	1078337	1D	1.36124	C/T	TGCAGACGTGGTTTTGAGATGCAAAGCATATGTCTAACCTATTGCGAGACGATCTAATGTCTCGCCTCT	1078337|F|0-65:C>T-65:C>T
	1354	1088836	1D	1.36124	A/T	TGCAGGCTAACAAGACCGTGGCGAAGATGATGGCTAAGATGGGGTACAAGATCGGCATGGACGTCGGCA	1088836|F|0-29:A>T-29:A>T
	1355	1093047	1D	1.36124	T/C	TGCAGAGTTGAGGAGGATTCCATGGATTCAGCCGCTGCTGGCAGAGGTCGGCAGCAGGGGCCGAGATCG	1093047|F|0-38:T>C-38:T>C
	1356	1100938	1D	1.36124	A/C	TGCAGCGAGACCGCATGCGCCCGCAGAAGAAGTCCGTCGTTTGGGTTCGGTAAACCGAGATCGGAAGAG	1100938|F|0-30:A>C-30:A>C
	1357	1105800	1D	1.36124	C/T	TGCAGCCTCAGCAGTGAGTTCGGTGGCGCTGCCTGTGCCCGCCTGCGTGCCGTCCACGGCGACCCACTG	1105800|F|0-41:C>T-41:C>T
	1358	1106987	1D	1.36124	C/T	TGCAGTGCGGTCGCGGGCGGTTCTGGCTGCACGCCTGCGCTCACAATATTATTCACCCGAAAACGGACG	1106987|F|0-41:C>T-41:C>T
	1359	1113954	1D	1.36124	G/C	TGCAGCCGCTCGCCCGTCGTCTGCTGCTACTCTGTGCTCATTTTAGTGCACGCGGCAGAGGCCGAGATC	1113954|F|0-18:G>C-18:G>C
	1360	1125873	1D	1.36124	C/A	TGCAGTACTATGAAACGCCCCGTCCACATTGATTTTCAACTGATCCCCGTCAGGCCTTGTCCGTCTGCC	1125873|F|0-20:C>A-20:C>A
	1361	1193748	1D	1.36124	G/A	TGCAGTTGGGACGCATCTAGTCCAGCTACTCATAAACCCCCACGGTCAAACCGATCAGTTCAAAAACCC	1193748|F|0-57:G>A-57:G>A
	1362	1216351	1D	1.36124	T/C	TGCAGCAATGGGTTGATCTTGCTCGGTACACTGGAATACAGAAGATTCAGGAACAGCTTCCTTCTGATG	1216351|F|0-31:T>C-31:T>C
	1363	2243892	1D	1.36124	A/G	TGCAGTGAAACAAGTTGAGGAGGAAGAAGATATCGAGTGTGGGTTGAAATTTGTGGGAGTTTGTGCTCT	2243892|F|0-46:A>G-46:A>G
	1364	981699	1D	1.36124	G/A	TGCAGTACAAATCAGTGAGCCGTCACGGTCACATGCATCTCTCCTCTCGGACGAAATAGTCAAGGGGCA	981699|F|0-21:G>A-21:G>A
	1365	989827	1D	1.36124	T/C	TGCAGGCTTCTGATGAGGCGTTGGCAATGACAGGTTTCTCCTGATGTACGGAGGTGTACAGTGTACTTT	989827|F|0-27:T>C-27:T>C
	1366	1100560	1D	1.373	A/G	TGCAGGGCTGCTGGTGCTGGATGTCGGCGTTAACGTGTGACAAATATTGATAGTGTCACTGCGCACGTA	1100560|F|0-43:A>G-43:A>G
	1367	2244027	1D	1.38353	A/G	TGCAGCTCATGAACGAGACCCTAGAGAGCGCACGTGCATCGGCCTTGCTTTCGAGGTACGTCGCTCGAT	2244027|F|0-57:A>G-57:A>G
	1368	2254344	1D	1.39502	G/A	TGCAGCAGAAGGGCTCGAGTTAGTTTACTACCTGCGCAGGTGGTGATGGGCGGGGTGGCGACGCGGCAG	2254344|F|0-18:G>A-18:G>A
	1369	1217081	1D	1.40046	C/T	TGCAGAGTACATGATCAATTGTGTTTGAAATTAATGAACAAGTGCAATGTACAGAAATTGGAGCTTGGG	1217081|F|0-51:C>T-51:C>T
	1370	1233612	1D	1.46561	A/G	TGCAGTGCTGCGTGCCTAACCTACCACGATAATTTAAGTGGCCCTGCAAGGACGTACTACGGCATAGCC	1233612|F|0-51:A>G-51:A>G
	1371	3222300	1D	1.47724	C/A	TGCAGGAAAAGCCACGACGCAAGATGCGCCGCCATCGCCGTTCCGAGATCGGAAGAGCGGTTCAGCAGG	3222300|F|0-14:C>A-14:C>A
	1372	1235467	1D	1.49235	T/G	TGCAGATGTTGAGGAAATGCCGCATGATTTACAAAATCAAACATGTTGCCGCAGAACCACAACCATTTC	1235467|F|0-9:T>G-9:T>G
	1373	1046829	1D	1.51268	G/C	TGCAGTAAATACGAGACCGAAATGTGGATGCAGGTAAGATGGCATGCGGCGTGGCAGTTAGGCCGCTGG	1046829|F|0-18:G>C-18:G>C
	1374	1060154	1D	1.51268	A/T	TGCAGATAATGATTGGCGATGTTGTCATGTTGACCAATGGATAATGGAAGCTTTGTACGCCGAGATCGG	1060154|F|0-7:A>T-7:A>T
	1375	1076724	1D	1.51268	C/T	TGCAGCCCACAGCCACCGCAACCCACGCGAAGCGGTACGCACCCGATCCGACCCGCACCAGCGCCCGAC	1076724|F|0-39:C>T-39:C>T
	1376	1233262	1D	1.51268	C/T	TGCAGCCTCCACAGGGCCAAGGCCGAGGCCGAGCCAGCACCGCCACCAAAGCTGCTATTCATCTCGCCG	1233262|F|0-22:C>T-22:C>T
	1377	2243386	1D	1.51268	T/G	TGCAGATTTATTATTGATCTTTTTGACTTCTTCGAGGAGTACCGTGTGCTTTCAGTGGCTGAATGTGAC	2243386|F|0-13:T>G-13:T>G
	1378	978059	1D	1.51268	G/C	TGCAGAATATGCTCCTACAACCTTCTGGCATTTTCTAAGGGGTTCTACAAATGGCATCCGCTCAACCGA	978059|F|0-26:G>C-26:G>C
	1379	981695	1D	1.51268	C/T	TGCAGTACAGCATTTATCCATGGACGATGGAAAGCACGTTGTCCCTGCCGAGATCGGAAGAGCGGTTCA	981695|F|0-44:C>T-44:C>T
	1380	992228	1D	1.51268	A/G	TGCAGCTTGGAGACGATGGATGTGAGATGTAAGTTGCCGTGGCAGCAGGAGATGAGGCGCGCGATCTGA	992228|F|0-63:A>G-63:A>G
	1381	1215797	1D	1.51939	G/T	TGCAGACGGTAGCTGTTGTATGAATGTTTCTGTTTAGTTCCCTGGGACATGATTCCATACGCCGAGATC	1215797|F|0-17:G>T-17:G>T
	1382	3021953	1D	1.51939	G/A	TGCAGAGCTTCGGATAGCTCAAAGTGTGTAATCTGCCCCGAGATCGGAAGAGCGGTTCAGCAGGAATGC	3021953|F|0-6:G>A-6:G>A
	1383	1042645	1D	1.52444	T/C	TGCAGCCAGCCATACAGACACCTGTTGTACGTATTATTTCTTGTTCTTTCTGCTGGTGATGTGGAGAGA	1042645|F|0-25:T>C-25:T>C
	1384	1134354	1D	1.52444	G/A	TGCAGATATTGTCGGATAGCTGCTGAAAAAATGATATTATTTTGTCGTATAGGTTACGGCCGAGATCGG	1134354|F|0-32:G>A-32:G>A
	1385	2243525	1D	1.52444	G/A	TGCAGCGTCCACATCACTGCCATCGATGCGATTACCAGCGTGATTCGGTAGATCCACCGAGATCGGAAG	2243525|F|0-47:G>A-47:G>A
	1386	1109179	1D	1.52488	A/G	TGCAGATTCAATCGCGCACGCTAAATAGCCGTTGTTTGGGCGCGCCGCTTATTTAGCGCCTCCGAGATC	1109179|F|0-5:A>G-5:A>G
	1387	1125875	1D	1.53052	A/G	TGCAGAGTGCAGAGCATAGTTCAAAAGGGAGAGAGTGGAGTGGAGCAGCAGCGATGGCCGAGATCGGAA	1125875|F|0-23:A>G-23:A>G
	1388	1214867	1D	1.53083	T/A	TGCAGCTGCACAGTGGCTGATGCGAATCGTAACGCAGCTGGACGGACAAGATAATAGGGTGCCGAGATC	1214867|F|0-17:T>A-17:T>A
	1389	1128145	1D	1.53593	A/T	TGCAGGCGGCGAGACACGGACCAAGCGGCGGATCGTGTTGGATATGGTCGCGTACAGCAGGCAAGATTA	1128145|F|0-58:A>T-58:A>T
	1390	3023502	1D	1.53593	C/A	TGCAGAAGAGCAAGCAGCCTCCCAAAGAGGAAGTGGAGCATATCCGAGATCGGAAGAGCGGTTCAGCAG	3023502|F|0-14:C>A-14:C>A
	1391	3944785	1D	1.53593	T/C	TGCAGGGCGAAGTTGCGCTCGTCGAGTCTCACCGCCGTGAACCCGAGATCGGAAGAGCGGTTCAGCAGG	3944785|F|0-26:T>C-26:T>C
	1392	2261832	1D	1.54038	G/A	TGCAGTGGCCACCGTTCGCGCGACAGCTCACTGGCCGATCAGTTGCTCATCATCCCCACGAGGCTGCCT	2261832|F|0-17:G>A-17:G>A
	1393	1065047	1D	1.57865	T/C	TGCAGGTGAGCGATTCGTCTCGTTTTCGTGCCAAGAACCTGTCTTGTCCCCATTGCCGCAGGATACCCA	1065047|F|0-63:T>C-63:T>C
	1394	1379957	1D	1.57865	A/G	TGCAGCAGCATCAGCAGGAGTGTGCAAGTTTTTCAACACGGCCAGTGTACGTGCTCTGGCTATTGCTAG	1379957|F|0-61:A>G-61:A>G
	1395	1054222	1D	1.58299	G/A	TGCAGACAGAACCGTGTCAATCTTCTCCACGTTTGTGTGCCTATTTGTCTGTTTAGTTGCAGATGCTAA	1054222|F|0-8:G>A-8:G>A
	1396	1117337	1D	1.59872	C/T	TGCAGCGAGCGGCAGCCAAGCAAGTCGTGTCGGCACCCCCTGCTCTGCCTGCGAGGCACCCAACCGAGA	1117337|F|0-25:C>T-25:C>T
	1397	1075721	1D	1.64213	C/A	TGCAGATAGCTATTGGCGTTAGAATCGTATACTCTCACACAGATGCCATCCGAGATCGGAAGAGCGGTT	1075721|F|0-35:C>A-35:C>A
	1398	1111173	1D	1.64213	G/T	TGCAGCTTCGCTTTCACTTTCACTTTCACCGCGTCAACATAGGCATGGAAGAATCCAATGGAGCAGCAG	1111173|F|0-9:G>T-9:G>T
	1399	3064732	1D	1.64213	C/T	TGCAGTTAGAGACATGCGGGGAGGCTCTCAACAGCGGTGCCGAGATCGGAAGAGCGGTTCAGCAGGAAT	3064732|F|0-12:C>T-12:C>T
	1400	990094	1D	1.66696	T/C	TGCAGCAAACGAAGCGAGGGTGAGCTAATTGCGGATCTGAGATGTGATCGGCGATGGAACCACCGCCGA	990094|F|0-20:T>C-20:T>C
	1401	1076272	1D	1.67155	G/A	TGCAGGTTCCATGTACCTCGGCCAGTGAGGAGTTTCGGGACACGGCGCAGCCTGCACCTCCCTTCCAGC	1076272|F|0-19:G>A-19:G>A
	1402	2244149	1D	1.67701	T/C	TGCAGGCTCTCAAGTCAGAGTTTGATTTCCACGGTACAGTGTCCAAAATTGGATCTGCACAGCGGAGAT	2244149|F|0-26:T>C-26:T>C
	1403	1092616	1D	1.67789	A/G	TGCAGAGGAATGGGGGAGGGAGAGGGAACCTGTTGAGACGGGAGGTGGCGGCGCGGGGAAGAAGGTCCC	1092616|F|0-22:A>G-22:A>G
	1404	1670454	1D	1.67789	A/G	TGCAGACTGAGCAAATTGGGCGATTCATGGCAGCGGTCAACAAGATTATGATCCCCGAGATCGGAAGAG	1670454|F|0-39:A>G-39:A>G
	1405	1126042	1D	1.68038	C/T	TGCAGGACCATGCTTCTTCGCCCCGTCAATGCCGCGGCGGCTCACTGCGACCGAGATCGGAAGAGCGGT	1126042|F|0-42:C>T-42:C>T
	1406	3021632	1D	1.6835	C/G	TGCAGTATCAACACAATTAAGGTTAATATCTACTCCGAGATCGGAAGAGCGGTTCAGCAGGAATGCCGA	3021632|F|0-11:C>G-11:C>G
	1407	1104328	1D	1.78952	G/A	TGCAGCACCCATGGCCTCGGGCACTCCTGACCAACCAGGCACTCACCTCCGAGATCGGAAGAGCGGTTC	1104328|F|0-18:G>A-18:G>A
	1408	1041368	1D	1.83634	C/T	TGCAGCAAAAGGCCATTTCCATCAAAAGCAGTTCAGTTCAATCCCACTTCCCGTTGCATACACTGATAC	1041368|F|0-43:C>T-43:C>T
	1409	992925	1D	1.83634	A/G	TGCAGCTCAAGGCGAAGGCTCGGTGGCGGTTTAGTACATCGGGTGGTTCGTGTTTCTGCCGAAAACGGT	992925|F|0-61:A>G-61:A>G
	1410	1070407	1D	1.89448	C/A	TGCAGTTACGGTACAACTCAGACGGTGTGGGCTCAAGCTCTGAGTAGTTGGTGTCGCCAGAAGCGCCGA	1070407|F|0-13:C>A-13:C>A
	1411	1075986	1D	1.89448	T/G	TGCAGTTGGCGGTGAAGGTCGTCTTGCAGCCCTTTGTCCAGTCCCGACGGTCCACCCTCTCGTACCCCG	1075986|F|0-21:T>G-21:T>G
	1412	1092925	1D	1.89448	G/A	TGCAGTTGGCGGTGAACGTCGGGTTGCAGCCCTTTGTCCAGTCCTGGCGGTCCACCCTCTCGTACCCCG	1092925|F|0-8:G>A-8:G>A
	1413	1101182	1D	1.89448	C/T	TGCAGTGAAGCACGCCAAAGGGTCGTCAAGATTTCGTCGGGGTTGCAATGGAGCCGCCGAGATCGGAAG	1101182|F|0-12:C>T-12:C>T
	1414	1220015	1D	2.01675	G/T	TGCAGTGCAGACCGAGTAAAGCACAAAGCACCTGGGCTTTGGACCTGAAGGGAAAAGGAACTTTCTATA	1220015|F|0-35:G>T-35:G>T
	1415	1034997	1D	2.02739	T/G	TGCAGCTAGAGTTGGGGCCTTCTCCGACGGAAAGCAAAGTCTCCTCACCTTTTTGCTTGACCGCAACAG	1034997|F|0-53:T>G-53:T>G
	1416	1033356	1D	2.03814	G/C	TGCAGATTCATCAGGCTAGTAACCAGCAGAACGTAAATCCATAACACTACCAGTCCAGTAATAACAGCG	1033356|F|0-18:G>C-18:G>C
	1417	1217624	1D	2.04963	A/C	TGCAGAGCTCCCTCTTCAGACAACACCCAGTCATTACTCAGCTCAAGACACAATCAGGCAATCAGCGGC	1217624|F|0-5:A>C-5:A>C
	1418	1220095	1D	2.04963	T/G	TGCAGCCACGCCGCCGTGCTGCTCCACCTCCTACGCAACTGCGCCATCGCGAAGCTGGCGTCCACCCGA	1220095|F|0-31:T>G-31:T>G
	1419	1087389	1D	2.06126	C/T	TGCAGGCACGGACACGCATCCATGGAGACGCGAAGCACGTGATCGGGCCATGTCCGTGTAGTCCACACG	1087389|F|0-6:C>T-6:C>T
	1420	1220908	1D	2.07316	C/G	TGCAGGTGGCGCCTCTGCCCTTCCTCCGCCATCTCGCGCAGCTGATACTTGGTGGCCACGTACACGGCC	1220908|F|0-23:C>G-23:C>G
	1421	4909588	1D	2.07316	C/A	TGCAGGCCACTTGCGCCGCCCCACACACACCGACGGCTGGAAAGCGTCGCGGGCGGGGAGGGGACCTGC	4909588|F|0-64:C>A-64:C>A
	1422	983056	1D	2.07316	G/A	TGCAGTGGCGTCGGAGCGATCAAGCCCGACAAAGATGGATATCCAGCCCGTGTGTTCCGAATTGTGGCC	983056|F|0-12:G>A-12:G>A
	1423	1078196	1D	2.09778	A/C	TGCAGATGCAAAAATATAATCCAGTTCATTTCAGAAAAATAATACAATCCGAGATCGGAAGAGCGGTTC	1078196|F|0-38:A>C-38:A>C
	1424	1091966	1D	2.09778	G/A	TGCAGCACATTGATGGCTGGTCGTGCTCTCCCTCCCACCCTCAGCCTCCGAGATCGGAAGAGCGGTTCA	1091966|F|0-19:G>A-19:G>A
	1425	1102284	1D	2.09778	A/G	TGCAGATGCCGTGCGACCGCGAAAACTTCTACCCGTTCCCGCCCTTCATGTCCGAGATCGGAAGAGCGG	1102284|F|0-22:A>G-22:A>G
	1426	2244245	1D	2.09778	G/T	TGCAGGATTTTACTCCCGTTCTGTATTCGATCGTGACCTTCTTTCTCCACGGGGCCTCTGCCATGGCAG	2244245|F|0-68:G>T-68:G>T
	1427	2252079	1D	2.09778	T/G	TGCAGCCCGCACGCACGCATGCGTACGTGACATCGATCCATCGATCGGTTAGCTAAATTATTAAGTACC	2252079|F|0-48:T>G-48:T>G
	1428	2284549	1D	2.09778	C/G	TGCAGCCTCGGTTGGCGGCGTCGTCCCAGCCTCGATCGCCAGACTCTCTGACGCCGAGATCGGAAGAGC	2284549|F|0-32:C>G-32:C>G
	1429	3222400	1D	2.09778	T/C	TGCAGCGCGTACACCGTCCGCAGCAGGTGCCGCCGTTCGTACTTGCCCGAGATCGGAAGAGCGGTTCAG	3222400|F|0-35:T>C-35:T>C
	1430	1092090	1D	2.11566	G/T	TGCAGGCAGCCACTCAGGCAGGGAGGGAGAAGCAGGGTATCGTGCTGCTTCTCGTCCTTTGGGTGGTAC	1092090|F|0-21:G>T-21:G>T
	1431	988129	1D	2.11566	A/T	TGCAGATCAAGAGAGGATGCGATGAATAAGCCGTCCACGCAGATCCATGGAAGAGAGGGCTGGTGGCGC	988129|F|0-5:A>T-5:A>T
	1432	1022679	1D	2.16711	G/A	TGCAGTTGCAGGAGTAGGGATTGCCGTTTCAGCTCCAACCCAGGAGAACCTCCGATTTGTTCAGAGTTA	1022679|F|0-42:G>A-42:G>A
	1433	1113031	1D	2.16711	T/A	TGCAGTCAAAACTCAAAACTGATAGATTCTCCTACGCTGCCTTTTTAGGAAGCACCTACATGCATACCC	1113031|F|0-32:T>A-32:T>A
	1434	989269	1D	2.16711	C/G	TGCAGGTAGACAGCCGCCGCCTCCAGGACGGCCGCGGCGACGTTGGCCCCCACCAGGTACACGAAGACG	989269|F|0-17:C>G-17:C>G
	1435	1034027	1D	2.1786	G/A	TGCAGAAGAAGATGAGATCCGCTCATACATCTGCATGGTTAGGCTTACTAACTACCTGGAGCTCATAGG	1034027|F|0-58:G>A-58:G>A
	1436	1090155	1D	2.1786	A/G	TGCAGTGCGGTGTGTGTCTATTGCCCTCGGCCAATATAGTGCCAATAGCAGCCGAGATCGGAAGAGCGG	1090155|F|0-35:A>G-35:A>G
	1437	1397389	1D	2.1786	A/C	TGCAGTAACGTGTAGGAAATCCTCTAGTGACCCCTGAAAAAAGGGAAATTATCTAGTGAATTTAGAGTT	1397389|F|0-6:A>C-6:A>C
	1438	1714519	1D	2.1786	C/T	TGCAGTGAAACACACACATGGGAATAATTTGCGTGTCAGTGCAGTGAACGTCGATGCATAACTTCTTTG	1714519|F|0-10:C>T-10:C>T
	1439	3951304	1D	2.22682	T/G	TGCAGAAGCGTGGGTGGCGGACGAGCGTGGCCTCCAGCCCGAGATCGGAAGAGCGGTTCAGCAGGAATG	3951304|F|0-10:T>G-10:T>G
	1440	4909424	1D	2.22682	A/G	TGCAGCTTTACCAGTACTACTATTGTTTCCTCGCATGAACTTTCTTATCACTAGTTCTGTACCACAGGT	4909424|F|0-49:A>G-49:A>G
	1441	1006516	1D	2.24435	A/G	TGCAGAAATCCTTGGAGGACAGCATTGCGGCCCAGGAGCGGCAGACGGAGCGGAAACGCAGGATGGATT	1006516|F|0-18:A>G-18:A>G
	1442	1059898	1D	2.24435	T/C	TGCAGGACAGGTACTTCTCGGTTCCTCTGCACAAACCTGCCAACATATTAAGCATGCATTTATTGATGG	1059898|F|0-25:T>C-25:T>C
	1443	1069967	1D	2.24955	G/C	TGCAGCCAGGGCCAATACCGTTTTTTCTCTCCATACAATTGTTGTTGCATTTCAATTTGGGAATTTGTA	1069967|F|0-10:G>C-10:G>C
	1444	1716257	1D	2.24955	G/A	TGCAGATCGATTTCAAAACTTGGCCTTGGGAATCCCGTACGACGATCCCGAGATCGGAAGAGCGGTTCA	1716257|F|0-43:G>A-43:G>A
	1445	1132373	1D	2.29734	A/C	TGCAGCCGCAGCTTCTGCCTCCTCAACTGGATTACACTGTCCCAGGCGCCGAGATCGGAAGAGCGGTTC	1132373|F|0-25:A>C-25:A>C
	1446	978587	1D	2.29734	G/A	TGCAGGTCGTCAACCTCTTGACTAGTAAACTGGTGGCTTTCAAATCAAACGTAGTGGGTGAAAGTCATG	978587|F|0-8:G>A-8:G>A
	1447	1024803	1D	2.3087	C/A	TGCAGGAGACGCAGCGGCTGCTCAGCGAGCCAGGTTTGTTCTTCTTCTCGCACAGAGAGAATTCCGAGA	1024803|F|0-40:C>A-40:C>A
	1448	1064070	1D	2.3087	C/G	TGCAGTTACATGTAGATTTGTCCTTTCGTCTCTCACAGCACTACGTGCATGTAGACAAAACCGAGATCG	1064070|F|0-43:C>G-43:C>G
	1449	1077976	1D	2.3087	C/T	TGCAGCCCCTGTTGTGCACAGTGCAACCCTCTTGCATTCATGTCTGTTGGCTTTCCTTTGAGAAACACA	1077976|F|0-8:C>T-8:C>T
	1450	1088098	1D	2.3087	G/A	TGCAGACGAATGCAGCATACCGTGACAGTATATTAGTATTACTCAGAGGACGCAGGATGTTGGCCGTGA	1088098|F|0-21:G>A-21:G>A
	1451	1088286	1D	2.3087	T/C	TGCAGTAGTACAAGCGAAGATCTAAAGACTGTTTCAGCATAATGAGATGGCACTCACATCAGCAGCACT	1088286|F|0-5:T>C-5:T>C
	1452	1092067	1D	2.3087	T/A	TGCAGCACCACCTTGTCCTCCTCCTCGCCGCGCTCCTCTTCGGCGGCCTGCTCTCCGAGATCGGAAGAG	1092067|F|0-15:T>A-15:T>A
	1453	1098759	1D	2.3087	C/T	TGCAGAAGTTTCAATTCCGTGGGCTTGTCTACTATCATAGTCGTTGTCCACATTCTACTCCGTCCGTTC	1098759|F|0-64:C>T-64:C>T
	1454	1105241	1D	2.3087	C/A	TGCAGCGCGAGGACGGCAACGGGCGCGTAGGGATCAGCCTCAGCAAGGCTTTGCCCAAGGCCGCCGTCC	1105241|F|0-43:C>A-43:C>A
	1455	1105590	1D	2.3087	G/C	TGCAGGGGCAGATCCAAATTCGGAAAGGGTTAGGCGCGCGGCGCGGACGGATTACAAGCGAAACGGAGG	1105590|F|0-6:G>C-6:G>C
	1456	1129001	1D	2.3087	T/C	TGCAGAAAACTAGTACTCCCTCTGTAAACTAATATAAGAGCGTTTACAGAGGGAGTATAAAAGAATCCC	1129001|F|0-22:T>C-22:T>C
	1457	1209055	1D	2.3087	G/A	TGCAGCTGCAAGCGATCCGTGAGCTCACCCTTGTCCGATAGAGGCGGCCCTGCGCCGAGATCGGAAGAG	1209055|F|0-7:G>A-7:G>A
	1458	2260402	1D	2.3087	T/C	TGCAGCACCGCCGACTCGAGGGCGCGCTGGAGGGATGCCACGCGCTCGATGAGTCCCCCGAGTGCCTCG	2260402|F|0-35:T>C-35:T>C
	1459	993883	1D	2.3087	C/T	TGCAGACACGTCGTTGTCGCCCTATCCCCTAGCTCGTTTCAGTCCCTTGCTGTGGCCGAGATCGGAAGA	993883|F|0-32:C>T-32:C>T
	1460	1026120	1D	2.33309	G/A	TGCAGATACGTGGCGCCGAAGCGGAGTGGGAGTAGGAGTAGCAGACAGACTGGCGCGGGTGGTTGCGTG	1026120|F|0-9:G>A-9:G>A
	1461	1027533	1D	2.33309	T/G	TGCAGCATCATCGTCATGGCGGTCGCAGCCAGGCCATCCGCTACACTCGGATCTCGCCACGGATGTCAC	1027533|F|0-36:T>G-36:T>G
	1462	1033070	1D	2.33309	G/A	TGCAGCTTGATGGTGAGTTTGCCTGTTGTGGTAATGGGTACTTGTTGGATTCAGATTCGTGGCCTCTTA	1033070|F|0-11:G>A-11:G>A
	1463	1046876	1D	2.33309	G/T	TGCAGGCAACAGGTAGGAGTTGATCATTGCTAATTTCTGCTAAATGAATCTGGGTCTATAGGAGGATGG	1046876|F|0-68:G>T-68:G>T
	1464	1100868	1D	2.33309	C/T	TGCAGAGGAGGCGCCGTGCTACAGAGGACCGCACACCACTGGAGAAACCGAGAAAGCGAAGTGCAACGG	1100868|F|0-66:C>T-66:C>T
	1465	1108447	1D	2.33309	A/G	TGCAGATGGAAGACAGGATCAGGAAAACATGTTCAAGGGCGGCCCCGTGATGCCGTGGTTCGTGCCAGA	1108447|F|0-26:A>G-26:A>G
	1466	1206930	1D	2.33309	C/G	TGCAGCTGGGGATTTCTCTTGTGGAGGAGGTCGGGGGACACGAGCAGATGGCTACAGGGCACGAGTAAT	1206930|F|0-31:C>G-31:C>G
	1467	2242580	1D	2.33309	C/T	TGCAGTGATGTATTGATGCTCATTTGTGGCGAACATCTTTTTCAGTAGATACACTTATAAACGGGTCGA	2242580|F|0-29:C>T-29:C>T
	1468	982704	1D	2.33309	C/A	TGCAGACTAGCAGTCCCCCGATCAAAAATCATTACGCAGCTCATCTCCGATATACCAATAATCTCATCG	982704|F|0-44:C>A-44:C>A
	1469	1261870	1D	2.33835	T/C	TGCAGTACCAGTGCTGCTGGCAGTGAAGCTGAGCTACTAAAATTCGTCTGTGCAGGTCTCGCGGCGATC	1261870|F|0-11:T>C-11:T>C
	1470	1101826	1D	2.34367	T/C	TGCAGCCCCAGGGTCTTTTCCAGCACCCACTCGTCTTCTCCAGGTCCTTGATGGCGCCGAGATCGGAAG	1101826|F|0-17:T>C-17:T>C
	1471	1004716	1D	2.34408	T/C	TGCAGCTGGTAGTAGAGCTGGCACGCGGACAGCCCAGGCGATGGTGTCAGTGGTGGAGGTGCCGAGATC	1004716|F|0-41:T>C-41:T>C
	1472	1073749	1D	2.34408	G/C	TGCAGTCCAGTTTCCCTCCATTCGCTCGCGGAGAAAAAAAAGGGGAACCGCGGGAGTTCGCCGAGATCG	1073749|F|0-23:G>C-23:G>C
	1473	1088444	1D	2.34408	G/T	TGCAGGTGGCACGGTTTGCTGGCTATGTGATAGAACACTATACTGTCACGGTGACCGAGATCGGAAGAG	1088444|F|0-12:G>T-12:G>T
	1474	1163248	1D	2.34762	T/A	TGCAGCTGCGATGCCGATATCTTGCGCAAACCCAAAGGCAGTCCGAGGTACCGAGATCGGAAGAGCGGT	1163248|F|0-41:T>A-41:T>A
	1475	1039253	1D	2.35598	C/G	TGCAGATTGAACAGCTTTTCAGTGAGAGTAGATACAATACAACTCTCGGTGTTGCATTTTCCCTGGCCG	1039253|F|0-34:C>G-34:C>G
	1476	1017559	1D	2.37937	G/A	TGCAGGATGAAGATGGGAGAAAAAGAACCTGTTTGCTGAGATTGGAGGTGGCGGCGTGGGGAAGAAAGG	1017559|F|0-15:G>A-15:G>A
	1477	1055939	1D	2.37937	A/G	TGCAGTGCTGCGTGAGGCAGCGTGGCCGTGTGATACGGCAAGTGCGACGAAGGCTGGACTGTGGGGCTC	1055939|F|0-34:A>G-34:A>G
	1478	1058083	1D	2.37937	A/G	TGCAGATCTATAGGGTGGCTGATTCTCTGACGTGTAGTAGTATACAAAAATCTCCGAGATCGGAAGAGC	1058083|F|0-9:A>G-9:A>G
	1479	1064931	1D	2.37937	A/G	TGCAGTCTAGTCTAGTCCAGTCTAGAAAAGAATGGAAAACAAGCAAGTTGACCTGATTAATAATGGGCG	1064931|F|0-55:A>G-55:A>G
	1480	1103045	1D	2.37937	G/C	TGCAGTGATGGGGTTAACTGAATTTGCCAAGTACTTCAATGGAAGCCTGATCTTGGAGACAGACTGTGC	1103045|F|0-48:G>C-48:G>C
	1481	1125674	1D	2.37937	G/A	TGCAGAAGCCAAGAGAGAAACTGACACATGAATTCAGGGTTTTCGGCCCTTACAGATGGTCCCCGCTCG	1125674|F|0-54:G>A-54:G>A
	1482	1201867	1D	2.37937	C/G	TGCAGCTCGCTAGGTGCCGTTGTTGAAACATGCTAGCTAGCCGCAGCGCGTGAAACCGTGAGAGTGGAC	1201867|F|0-28:C>G-28:C>G
	1483	1219612	1D	2.37937	C/A	TGCAGAGGTTTGATTAATTAGTTGGCCTAGTTAATTAAGCTCGCCCCAAGTCAAGGCTCAGCCCTTGGA	1219612|F|0-25:C>A-25:C>A
	1484	2242083	1D	2.37937	G/A	TGCAGTAAAGATCCACTGCCGCTGTATGATAAGCATCTACGTATACGTACTGAACTAAGAAACTGAAAG	2242083|F|0-64:G>A-64:G>A
	1485	2243753	1D	2.37937	A/T	TGCAGCTAGCTAGCATGTTTCAACAACGGCACCTAGCAGCAGCCTTTCGAGTGCACATCAAAATGCACC	2243753|F|0-54:A>T-54:A>T
	1486	3023004	1D	2.37937	A/T	TGCAGAGGAACATGTGAGGTTTGTGCCCCATTCTCTATATAGCCGAGATCGGAAGAGCGGTTCAGCAGG	3023004|F|0-29:A>T-29:A>T
	1487	4910730	1D	2.37937	A/G	TGCAGGTGGTAGCTCCATCGGCATGTCCAACTTTCGGGTGGTCGCCGTGACCTACGAAAGCGATGTTTT	4910730|F|0-49:A>G-49:A>G
	1488	983198	1D	2.37937	A/G	TGCAGTCAGCTAATGATTCTGCACAAGAAGATTATATTAGCTACCTAGCCCGAGATCGGAAGAGCGGTT	983198|F|0-7:A>G-7:A>G
	1489	1262777	1D	2.40251	A/G	TGCAGGGTGATGCTGTAGGACGGTGTGCTGCTATTGCGCGGCGTGGCCCGAGATCGGAAGAGCGGTTCA	1262777|F|0-19:A>G-19:A>G
	1490	1228851	1D	2.40459	C/T	TGCAGGGTACGAGAAGTAGACCAGCTGCTGCTGCGGTTCACACCGCCGCAGGCGCCGAGATCGGAAGAG	1228851|F|0-20:C>T-20:C>T
	1491	1082411	1D	2.4378	A/C	TGCAGACTGCGGAGGCGCAGAATATTTCAGACTTTTGAGTGCGGCCGCTTGAAGCCCAAATGGCATACT	1082411|F|0-5:A>C-5:A>C
	1492	1125780	1D	2.4378	G/C	TGCAGGTAGCCCGCGCGGGGCCGTGGGCCTGCCTCTCGGGCGGGATTTCTGGCGCTGAGGTGGCCGCCC	1125780|F|0-5:G>C-5:G>C
	1493	1209817	1D	2.4378	G/C	TGCAGTTGGTGGACGGCACGGCGGAGAGCTCCAGCCTCCCCGTCCACTCCTCCCCGAGATCGGAAGAGC	1209817|F|0-25:G>C-25:G>C
	1494	1262017	1D	2.4378	G/A	TGCAGGAAAGCACATGAATGGTTCCGCACAAGTTCAGAGGTAACAAGGTGCATTCTGCCGAGATCGGAA	1262017|F|0-20:G>A-20:G>A
	1495	1038127	1D	2.44867	C/T	TGCAGGTGACATGGCCATGGTGGACACATCGGCGTGTGCAGCATGCGCGTAGCGGACTAGAGGTGACGA	1038127|F|0-24:C>T-24:C>T
	1496	1113861	1D	2.44867	C/G	TGCAGGGAAGGAGATGAGCACCTCGTCCTGCTCCGCCAGCGCCCGTTCACAGCCGAGATCGGAAGAGCG	1113861|F|0-26:C>G-26:C>G
	1497	1203259	1D	2.44867	G/A	TGCAGCGTCCATGTGAGAGACGGGGATTCAAATTTTGCCAACGCGGGTGGACAGCTACTGGAGTGGACA	1203259|F|0-46:G>A-46:G>A
	1498	1205876	1D	2.44867	A/G	TGCAGCGCCATCCAGCCAGGCAAGCCCTGCTACAAGCCCAACACCAAGCTTGCGCACGCGTCGTACGCC	1205876|F|0-33:A>G-33:A>G
	1499	1217134	1D	2.44867	A/G	TGCAGCTGGTCAAGGAAAGGAGCTCTAGGCCATGACAGGCGTCAAGGAGACCGAGATCGGAAGAGCGGT	1217134|F|0-34:A>G-34:A>G
	1500	1218763	1D	2.44867	T/C	TGCAGAAGCGGATGGAGGAGGCAGCCAAGGAAAGGAGCAGTATTACCAAGGCTCTGCTCAACATCCAGC	1218763|F|0-52:T>C-52:T>C
	1501	1220386	1D	2.44867	T/C	TGCAGCTGCCCAAGGTTCTAATGTGTGCAAGTTGCATACACATGCATATGCAGCTAACTAGTGGCCGAG	1220386|F|0-21:T>C-21:T>C
	1502	1228748	1D	2.44867	A/T	TGCAGATTTTGACGCGCACGGCGGGCGCACCCACCTACAGTTTCCTCCTCCATCGCTCCGCTCCTTCCG	1228748|F|0-5:A>T-5:A>T
	1503	1714665	1D	2.44867	G/C	TGCAGGATAATGAGTCGATTTCAGCATGGAGTATAGTGTTGTAAACTTGTGATTGATAGTGACCGCCTA	1714665|F|0-30:G>C-30:G>C
	1504	2243268	1D	2.44867	G/A	TGCAGCAGAGGAACTGCCGCTAGCATCCGTAATAACTTCTCACGATCGAGCACGGGACGAATTAAACCA	2243268|F|0-47:G>A-47:G>A
	1505	2245077	1D	2.44867	C/G	TGCAGCCAATCGAAGCAACGGTACCAAGCTTCACTGTCCACGGTTCGCTAGCTAGACTTAACGAGCTGA	2245077|F|0-24:C>G-24:C>G
	1506	2253660	1D	2.44867	G/T	TGCAGAGAGCGAGATCGTGAGGGAGAGAGAAGATCGAAGGGAGAGGGAGGAGAAGAAGGCCGAGATCGG	2253660|F|0-28:G>T-28:G>T
	1507	2257877	1D	2.44867	G/C	TGCAGGTAACTGTCCTGGCCGTCGGACAGCAGAATGATGCTGGCGACGGTGTTCTTGTGCGTGCAGCCA	2257877|F|0-60:G>C-60:G>C
	1508	2304173	1D	2.44867	G/T	TGCAGTCGACTGCCGTCGTCGTCGAGACGAACGCCAGAGGAAAATGCAGATATCCAGCAAACCCTTGAC	2304173|F|0-20:G>T-20:G>T
	1509	3024104	1D	2.44867	G/C	TGCAGTGGGAGCCCTCCACGAAGTTCCTTCACGTGCACCCGAGATCGGAAGAGCGGTTCAGCAGGAATG	3024104|F|0-6:G>C-6:G>C
	1510	4910327	1D	2.44867	A/G	TGCAGCGGAGCGCGACGGATCCGAGATCGGAAGAGCGGTTCAGCAGGAATGCCGAGACCGATCTCGTAT	4910327|F|0-8:A>G-8:A>G
	1511	984947	1D	2.44867	A/G	TGCAGCAAAGAAGCTACCAAGATCTGGTGCCACGCTCCCTGGCGAGAAGAGGTGGCCGCCTGATGGCGC	984947|F|0-6:A>G-6:A>G
	1512	1051397	1D	2.45293	A/C	TGCAGATTGGATAAGATACGATCATGATTCCATCAAAAAAGAACAAAGAGTATCATTCCGAGATCGGAA	1051397|F|0-10:A>C-10:A>C
	1513	997489	1D	2.4602	G/A	TGCAGCTTAGGTTGTCACACGATGGAATGCTAGAAATCATTGCGGGAGCCGAGATCGGAAGAGCGGTTC	997489|F|0-20:G>A-20:G>A
	1514	1073380	1D	2.46057	T/C	TGCAGAGAGTAAGGTGCTGTGAGGTAGTGCTTGATGCTCAGGCTATCACAGAACTGAGTAAAATTCTTT	1073380|F|0-37:T>C-37:T>C
	1515	1075008	1D	2.46057	C/G	TGCAGTACGAACCATCACCTAGACAACACCCGAAGCCCCAATTCTCAAAAGAAGGATCGCCAGGGATAT	1075008|F|0-7:C>G-7:C>G
	1516	4909403	1D	2.46057	T/C	TGCAGACTTTAGAAAATGGCCCGAAACACCGTCAAGGTGGCCTCAAATCGAAAAGTGTTCAACATAAAA	4909403|F|0-16:T>C-16:T>C
	1517	1086446	1D	2.46869	C/A	TGCAGATCCTTCAGGTTGTCTGCACAAACGCGCGCGCAGCAGAAGTCAGCGGACACCGAACGGCCGAGA	1086446|F|0-53:C>A-53:C>A
	1518	1056587	1D	2.50505	G/T	TGCAGTACAAAGCTCAGACCAGGACTCAAAGGAAAATAAAACTACAACATAGTCCCTGAAACTTGCAAG	1056587|F|0-11:G>T-11:G>T
	1519	1107022	1D	2.53218	A/T	TGCAGCCTTTCGGAGATACCACCATGGAGTACGGCGACAGCATCACCACGGTCGGGTCCGAGATCGGAA	1107022|F|0-17:A>T-17:A>T
	1520	1107684	1D	2.53218	G/A	TGCAGTACTCTGTCTTCTACTAGTGGATTTCATACCTTTACTGCATAGCCTGATACTATGTTTCCCGAG	1107684|F|0-22:G>A-22:G>A
	1521	1106635	1D	2.55319	A/G	TGCAGTGATGAATATAGGGTTCGTACCGTGGTCTTCTCGTCGGAGACATGGGACTGGGTCATCCATCCG	1106635|F|0-24:A>G-24:A>G
	1522	1066774	1D	2.6707	G/C	TGCAGGTCCATCGCTGAGTAGAGTAGATACAAGGTGTAGCAGACATGCGGTAGAGAGTATAGGATGGAC	1066774|F|0-22:G>C-22:G>C
	1523	1138862	2A	0.10135	A/T	TGCAGTGCTTCCTCCAGTCACTCCACAGGGTCCCTGTCCTCCCCCAGGATCACAACCCCTTTCTCCGAG	1138862|F|0-19:A>T-19:A>T
	1524	1696033	2A	0.11362	A/G	TGCAGTCTGTCGAACCATGCATTCAGATCGGCACATTCAATGCACACCATGTGGATATCTTCTCAAGCT	1696033|F|0-39:A>G-39:A>G
	1525	998448	2A	0.12455	T/C	TGCAGCTCCAGATCAACTACCTGACCGCCCATCACGCCCTCCTCTCGCGCGGCAACGTACGATGGCAGC	998448|F|0-12:T>C-12:T>C
	1526	984902	2A	0.13076	G/A	TGCAGCCCTCTCGCTCTCTCCATTCTCATCTTACCACTTGCTCAGTTGGACGCTAACGGATTTTAGCTT	984902|F|0-58:G>A-58:G>A
	1527	1023566	2A	0.13647	A/G	TGCAGAGAGCGAAGTCTGTCAGGTGAGAGTAGTTAAAGCAAGCAAGCCACGGGAGAGAGTGAGAGGGTG	1023566|F|0-36:A>G-36:A>G
	1528	2244477	2A	0.14193	G/C	TGCAGCTGTTGGCGATGGACTGGAGGAATGGCGTTGCAGATCGAGCCGCCGTGCTTCGGATCCAGCCGC	2244477|F|0-58:G>C-58:G>C
	1529	1140680	2A	0.16038	T/C	TGCAGCTCGGCCTCGTCGGTCTTGTCCGTCTTGACGAAGAGCAGCACGTTCTCCCGAGATCGGAAGAGC	1140680|F|0-31:T>C-31:T>C
	1530	1399765	2A	0.16038	G/A	TGCAGACTGGACAACACTATCACTCGTATCATGATTTTGCCTCCTACTCAATTTGTACTCACAGTATCT	1399765|F|0-63:G>A-63:G>A
	1531	1206128	2A	0.166401	G/A	TGCAGGTACGTATGTGAATCAAATCAATCACCAGTGCTCTTTTTGTTCCACTCGGTACTATGCTTTCCC	1206128|F|0-54:G>A-54:G>A
	1532	2249039	2A	0.16691	C/G	TGCAGGAACTGGCGAGTGCTCCCATGCCTGAGCCAGCTTCCTGACCTCAGAGTCCTTCACATCAAAGAG	2249039|F|0-8:C>G-8:C>G
	1533	1088511	2A	0.192082	T/C	TGCAGTGTTTCCTCCACTCTCTCCACAGGGTCCCTATCTTCCCCCAGGATCACAACCCCTTTCTCCGAG	1088511|F|0-7:T>C-7:T>C
	1534	1092886	2A	0.19363	G/T	TGCAGCCTGGACGCCAGGGGCGGCCTGCTCGCGCGCTACATCAGGGCGTCGTCCGCCCACCTCGGCAAG	1092886|F|0-32:G>T-32:G>T
	1535	999518	2A	0.2158	T/C	TGCAGCGATGATTGCAACTAGGGTTTTGCCTGTGGGCGGCGACAGGTCACACGCGGCGTGTTGTTTGGG	999518|F|0-12:T>C-12:T>C
	1536	1091536	2A	0.223722	C/T	TGCAGTTGCCGAGGTACAGGGACTGGAAGTTGGCCTGGCTCTTCTGGATGACGACACGTACGCTGAGGT	1091536|F|0-43:C>T-43:C>T
	1537	1104177	2A	0.223722	T/C	TGCAGGTTGCAGCGGGCTTGGGCAGAGGCAACAGCATGGGGCTCTCGCCGAGATCGGAAGAGCGGTTCA	1104177|F|0-6:T>C-6:T>C
	1538	1021368	2A	0.23816	T/G	TGCAGACCTCACCGTATAGTTGTTGTTCAGGTGCCTAGAGGTATTGGGAAACTGACGGCGTTGCACACG	1021368|F|0-22:T>G-22:T>G
	1539	1205176	2A	0.30145	G/A	TGCAGCCTCGGGCAGCACGTCAACGACAGGAGGCGGCCGAGGCGGCGACCGTCTCCTCGCGAGAGAGAT	1205176|F|0-50:G>A-50:G>A
	1540	1084265	2A	0.31301	T/A	TGCAGTACACGGCGTACATATTCTTCGGCGACGCCATCAACAGCAAGCCTCTGGAGGCCCTTCTCCTCA	1084265|F|0-21:T>A-21:T>A
	1541	1038630	2A	0.34882	G/C	TGCAGTCTCCCGTCAGCATTTTTCTTTTGGTGATGAAGTCTCATGTCAGCTTTAGGCAGGGAGATGCCA	1038630|F|0-37:G>C-37:G>C
	1542	1027217	2A	0.38251	G/C	TGCAGCCCACGAGAGCTCCAGATCTGACCCAGCTGTGCACGTGCACCGCCCCAACCGCCGCCCACGGCA	1027217|F|0-65:G>C-65:G>C
	1543	1058307	2A	0.38927	A/G	TGCAGTGCACAACCCGCCGACGCGGCCACGAAGGGCACACCCTCCCCTGTGCACGCGACGTGGAGAACA	1058307|F|0-8:A>G-8:A>G
	1544	1279811	2A	0.42686	A/G	TGCAGCGATTTCAGCGCTGGAGTCTTCAACATTTTTCACTCATCAGGTGACACCAGCACGCCGAGCTTG	1279811|F|0-57:A>G-57:A>G
	1545	2290684	2A	0.42686	A/G	TGCAGAACAAAATATGTACGACCGCAACCAGCGTTATTATATTCGAAGTTTGAGAAGTTTTTATGTTAT	2290684|F|0-35:A>G-35:A>G
	1546	1214885	2A	0.45096	C/A	TGCAGCTACCACGGCAGGCGCTGATGCCCATGGCAGAGGGTCACATCAGGCTAGTAGTGGTGTGTAGGA	1214885|F|0-11:C>A-11:C>A
	1547	1022158	2A	0.452887	G/A	TGCAGGTTGCTCATGGCGGCGCCGAGGAGACTCTGTTGATCCCACGACTGCTGAGCGGGGCCGAGATCG	1022158|F|0-20:G>A-20:G>A
	1548	2256343	2A	0.452887	C/G	TGCAGCACGCCCACGCACGCGTCACTACTCGATCACTACGAAATACGTACACGTAAACAACAACTACTA	2256343|F|0-24:C>G-24:C>G
	1549	1003109	2A	0.47343	G/T	TGCAGTTTAGGATGACGGGTGCGTCAGTACGTGCTTCATTCCTAGCTGTGCGGATGAACAACGACAACG	1003109|F|0-9:G>T-9:G>T
	1550	1212067	2A	0.47343	A/G	TGCAGCTGTACCGCGGAGGCGCCGTTGCTGTTGCCCATGGGGTTCAGGGAGCCTGAACTTCCGAGCATG	1212067|F|0-56:A>G-56:A>G
	1551	3020873	2A	0.47343	A/G	TGCAGACAAGTAGAGGAACATAAATCTTGAAGTGCACCCGAGATCGGAAGAGCGGTTCAGCAGGAATGC	3020873|F|0-35:A>G-35:A>G
	1552	998359	2A	0.47343	C/T	TGCAGGACGAGGGACTACCGACCTGCGCAACCGTACTAGGCGATAGGCGGATGGAGAACCGACCAACGA	998359|F|0-27:C>T-27:C>T
	1553	1037819	2A	0.499948	G/C	TGCAGGTCAAACAAGAGTGTGTCCTGTCCAACAGGTGCGTAGAAAAACTAGGTCCAGTTGTCTGGATGC	1037819|F|0-36:G>C-36:G>C
	1554	3064800	2A	0.514225	C/T	TGCAGCGGGAAGCTGGTTTCGTGTCGACCCAATAAACGTCGCGGCGCTCTGTACGTCAAATCCTAAGCG	3064800|F|0-5:C>T-5:C>T
	1555	982956	2A	0.514225	G/T	TGCAGTTGAATCACAAAGATGGAACAGAATCACAAAGATGGTTATGTTCAGGAGTTCAAGAAGAATTCG	982956|F|0-21:G>T-21:G>T
	1556	1038091	2A	0.55577	C/T	TGCAGGCACCATCGCTGATATGTGGGGGCACTCCGACTGCTACTATGACAAGCATTATGCTGTCTACTG	1038091|F|0-36:C>T-36:C>T
	1557	1277633	2A	0.55577	A/G	TGCAGCAATCTAGGCTCTCAGGGTACTCATCAGGACGGGGCAAGTAGCTAGTCGAACCTGCCGAGATCG	1277633|F|0-28:A>G-28:A>G
	1558	1667915	2A	0.55577	A/C	TGCAGAAACCATCGCTGATATGCGGCGGCATTTCGACAAGCACTATGCTGTCTACTGCCGAGATCGGAA	1667915|F|0-6:A>C-6:A>C
	1559	3064473	2A	0.558587	G/A	TGCAGCGCGGATCCCTATTGCAAGCACGGCCTCCGTTTGCATTTTCCGAGATCGGAAGAGCGGTTCAGC	3064473|F|0-6:G>A-6:G>A
	1560	1061775	2A	0.57267	A/T	TGCAGTCACTTGTATCGGTTGATGGGTCCGCAGGTATCCTAAGTCTGAAAAGATGTGACGAAACTGGGT	1061775|F|0-41:A>T-41:A>T
	1561	1048259	2A	0.62554	C/A	TGCAGCAGCAGCCCGCTCCACGTCCTCATCTTCCTCCTCCTCCTCATCATCATGCTGCTGCCTACCATG	1048259|F|0-42:C>A-42:C>A
	1562	1122848	2A	0.6369	G/A	TGCAGGCGGGACGCGGTCAGAGCAAGTTGGTTTCGCTCGCTCACGTGTGAGCCGAGATCGGAAGAGCGG	1122848|F|0-28:G>A-28:G>A
	1563	2252351	2A	0.645425	G/A	TGCAGTTCAAATGAACGACGCCGAATAATCGATAGGAGCAATTCAAGAAGGGGGTCATGGCGAACTCAC	2252351|F|0-58:G>A-58:G>A
	1564	2264948	2A	0.65963	T/A	TGCAGCAGCTGGCGCTGGTCGTCCGCCGAGATCGGCGCTGACACCTCCTCCACCCCGATCGAGATCGAG	2264948|F|0-9:T>A-9:T>A
	1565	1076875	2A	0.76308	G/A	TGCAGATTGTGTTGGCGCAAATCAACGGCTGTCTAGGTGGCTGGCCTTTTTCTAAGATCAGCCGAGATC	1076875|F|0-42:G>A-42:G>A
	1566	1292492	2A	0.76949	T/A	TGCAGTGTCTACACCACCACATGTGGCTGAATGCAATCGTTTTCTAGGAGACGTGAGTCGACCGAGATC	1292492|F|0-5:T>A-5:T>A
	1567	1101788	2A	0.77616	T/G	TGCAGTCATTTTTGGACATCAGGGAAGAGAGCACCCTTTCCATGCATTTCAATTTCAGTCGGTAGACGT	1101788|F|0-18:T>G-18:T>G
	1568	991126	2A	0.77616	T/C	TGCAGCTATGTGCACTGCGACGTGTCGGTGGAGGCTGACGTGGAGCGCGCCGTCGGGTGCTGCGTGGCG	991126|F|0-8:T>C-8:T>C
	1569	1105161	2A	0.78949	G/A	TGCAGTGCACGTACGCAGGAGAGCACGGACAGTTGGTTGCCTTCCCGTGCGCATGCATGCACCCGCAAG	1105161|F|0-20:G>A-20:G>A
	1570	1228209	2A	0.8679	A/G	TGCAGAGGTTGCACTTGCAACACTTGATAGCCTGCAATATCTTCTGCTCGGTGGCAACAAGCTCACCGA	1228209|F|0-68:A>G-68:A>G
	1571	2255628	2A	0.8679	A/G	TGCAGCACATCGTGCACGTTGTGGTGATCACCTAGTGTGCATCTCAGATAACAAGGTGGGCATCGAAGA	2255628|F|0-61:A>G-61:A>G
	1572	2263673	2A	0.8679	A/G	TGCAGCTGATGCTCCTGATGAGTATGCGCAATTAGTTAAGCTGGCCGATCCCATTCCCACGAGACTGAC	2263673|F|0-30:A>G-30:A>G
	1573	2278457	2A	0.8679	G/T	TGCAGGTGGTGGCACAGTGCCACCTCCACCGACAAGTTCATGTTGGACAACCACTGTCACCAGCCCTTG	2278457|F|0-16:G>T-16:G>T
	1574	3023415	2A	0.8679	C/T	TGCAGCTCCGCTTCAAAATGGTTCAGAGACATGCTCTGTTCGCCCGAGATCGGAAGAGCGGTTCAGCAG	3023415|F|0-29:C>T-29:C>T
	1575	3026365	2A	0.8679	A/G	TGCAGAGCGACTTCATCAACGCGGCGCAAATCCCTGCCGAGATCGGAAGAGCGGTTCAGCAGGAATGCC	3026365|F|0-18:A>G-18:A>G
	1576	3064681	2A	0.8679	A/G	TGCAGCAGCTGTTCCTCGACGACAACAGCTTCGATGGGGAGCTGCCGAGATCGGAAGAGCGGTTCAGCA	3064681|F|0-24:A>G-24:A>G
	1577	4910578	2A	0.8679	G/T	TGCAGTCATGAGTCACTCTAGTGTAACTCTGTGTATCATGTGTAGCTATTAAATCTTAAGCATGTCCAA	4910578|F|0-59:G>T-59:G>T
	1578	1202582	2A	0.88785	A/G	TGCAGTCATGAGTCACTCTAGTGTAACTCTGTGTATCATGTGTAGCTATTAAATCTTAATCATGTTCAA	1202582|F|0-14:A>G-14:A>G
	1579	991804	2A	0.89207	C/G	TGCAGCAATTCAGTCTTCTCTTCAGGCATTCGGTCAGAAGGCTTGTGTCGTGTCGCAGGCCACGGCGTG	991804|F|0-53:C>G-53:C>G
	1580	1183080	2A	0.94819	G/A	TGCAGGTCATGGACGAAAGGCGGCGGCGGGACCGCGGGAGGGCGTCGCAGTGCCACGCCTTGCTGGAGG	1183080|F|0-29:G>A-29:G>A
	1581	1127399	2A	0.955038	C/T	TGCAGACGCAGCGGGACGCCGCGAGCCAGCGCGGCGCGAGATGGCGCAAGACGTCTGCTAGCATGTCCT	1127399|F|0-16:C>T-16:C>T
	1582	1228172	2A	1.01325	T/C	TGCAGCTAGCTAGCTCTAGTACGTACATACGTGCATGCTGTCTCACTTCTGCGTCGCCGAGATCGGAAG	1228172|F|0-40:T>C-40:T>C
	1583	1090966	2A	1.01637	A/C	TGCAGAGCAACAGCGGGAATAAATGGTCATGGGGATGTCGCTGTTGGTTACTGCGGCCGAGATCGGAAG	1090966|F|0-5:A>C-5:A>C
	1584	1234571	2A	1.02315	T/G	TGCAGGCACCGAATCATAGCTGCTGAAAACATCAAGAACTAACTTGGTTCGCACTCCTACCTAACCACC	1234571|F|0-47:T>G-47:T>G
	1585	1081999	2A	1.08379	T/G	TGCAGGCCAGGCCACTGCCGAACTTCTTCTTTACTCCGTGCTGCTTCGGCAGCAGACCGTCGTCCATCC	1081999|F|0-29:T>G-29:T>G
	1586	1087875	2A	1.08379	T/C	TGCAGTGCTCTCTACTGTGTAGAATTCAAAGTAAGCAGTACCACTGCTTCAGGTCTCTGGCCGAGATCG	1087875|F|0-10:T>C-10:T>C
	1587	1026470	2A	1.08636	A/G	TGCAGTTAGTGGCAGTAATAGGTTATGCTAGTGGGAGCAGCTAGCCATGGAGCATGATGGTGAGCAGGT	1026470|F|0-46:A>G-46:A>G
	1588	1114595	2A	1.08636	T/C	TGCAGACGCCCGCCTCCGTTCGTCGGTGCCCGTCGCCGTGGATTTTCCCTCGCGCCACCGAGATCGGAA	1114595|F|0-18:T>C-18:T>C
	1589	1228614	2A	1.08636	G/C	TGCAGCAGCAGCACGGCTCGCCCAAGGGCCAGCTTCAGGAACGCAACCTGGTTTGTCCCCCCGAGATCG	1228614|F|0-42:G>C-42:G>C
	1590	1104226	2A	1.0898	C/T	TGCAGCATAGGGGGCCCCACGCGTGGGGTGCGTGACATGACGCCCGCATGCAGCATAGCCGAGATCGGA	1104226|F|0-15:C>T-15:C>T
	1591	2293684	2A	1.0898	C/T	TGCAGGCAGCGGATTACGCGCGTGGTGCGTCGCTTTGTCAAACCGATCGAGCGACAAAAAAGTCACTCG	2293684|F|0-18:C>T-18:C>T
	1592	1063013	2A	1.10678	G/C	TGCAGCAGAAGAAGAAGAGGGAGGCGCGACAAAGGCGATGGCACGCGGGTCCGAGATCGGAAGAGCGGT	1063013|F|0-18:G>C-18:G>C
	1593	1094923	2A	1.10678	A/G	TGCAGCCGCTCGTGCACCCACGCCCGCACCCACGCGAGCGAAGAGGATAGCATTTCACTCCCGAGATCG	1094923|F|0-51:A>G-51:A>G
	1594	1105748	2A	1.10678	C/G	TGCAGAGCATCATCCATCCCATCCCCAGGTCATAAACCCAAGTCGGACTCGCCTTCCTCCTCCCCAACT	1105748|F|0-62:C>G-62:C>G
	1595	1127780	2A	1.10678	G/T	TGCAGCTTCCTTGTGTTCGTCGCGCTTGCCGTCCTGTGGGCGTGCGTGGCCTGCGTGATTGCACTTGTA	1127780|F|0-35:G>T-35:G>T
	1596	1182130	2A	1.10678	C/T	TGCAGAAGTACAGGGATCTGTACAAGTAGCCGCTGCCCGACAAGTTCGTCGCCGCGGTCACTGAGCTGG	1182130|F|0-10:C>T-10:C>T
	1597	1230245	2A	1.10678	A/G	TGCAGCAGCTGGGCGGCTCCCACGGTTGGTTCCCTTTCCCTCACCAGATTGGTTACTTATTCCCCTCAT	1230245|F|0-58:A>G-58:A>G
	1598	981946	2A	1.10678	T/C	TGCAGGATTTTTATTCAAGTTTGACGTACTTATTTAGTTATATATCCTGATGAATATGGGAAGTTTTCA	981946|F|0-37:T>C-37:T>C
	1599	988703	2A	1.10678	C/T	TGCAGTGCGGCGCCACCGCAGTACCGCCCTGACCTTTGCATCGCCAGCGTCCCTGCCTCGCTGACCCAT	988703|F|0-15:C>T-15:C>T
	1600	989003	2A	1.10678	T/C	TGCAGCAGGGCATGGAAGGAGGAGTAGCAGAGGAAGGGGGCCGCGTGGAGGGGTGACGTGCTCGCCGAG	989003|F|0-45:T>C-45:T>C
	1601	2328346	2A	1.11354	T/C	TGCAGCCTGCACATGGGTCCATGTGCGTCGTGCGAAGCGGTCGAACCAGCCCAGGTAGCGGGGCGACAA	2328346|F|0-17:T>C-17:T>C
	1602	1078780	2A	1.11438	T/C	TGCAGTATACGTAGTATTTTTTTGTTTCCATTTGCACATCCCAATCACTCCACATCAAATATTGACCTT	1078780|F|0-14:T>C-14:T>C
	1603	1098792	2A	1.12618	G/A	TGCAGCAGATGTATTTTGGGAAAACAAGTTAGATCCAAGGTGGGGGAAAAAAGATACGCTTTCCGAGAT	1098792|F|0-27:G>A-27:G>A
	1604	1289432	2A	1.12618	A/T	TGCAGATCTTATTATCGTCGCACCTTGGGCTCCGTAATTGGTCCGTTCACAGATATTTTCTGGAGTCAG	1289432|F|0-35:A>T-35:A>T
	1605	1100269	2A	1.1293	A/G	TGCAGAGACAAAATTGTGGGCTCATGCACGCGCTACACTAGTTGCATGTACTCCGTAATAGGGGACATC	1100269|F|0-66:A>G-66:A>G
	1606	1115924	2A	1.13004	G/C	TGCAGGCGTGACGACCAAACCAGACGAGTCATTTATTAGCGGCACTACACGGGCAGATGAGATTAACCA	1115924|F|0-27:G>C-27:G>C
	1607	1240078	2A	1.13004	T/C	TGCAGAGACGGAAGAGTTCACCCGTCACTCGCTAGCTATCTCCTTTCAGTCGAGTCACCGAGATCGGAA	1240078|F|0-54:T>C-54:T>C
	1608	2280138	2A	1.13603	G/A	TGCAGAATCTACGACCGCGTCTGAGAGACCCGCTCGAGCTGGGGAGGGTCATGGACCCGAGATCGGAAG	2280138|F|0-31:G>A-31:G>A
	1609	3064660	2A	1.14153	T/C	TGCAGTTATGATTGGGACTCGTCCCTGATAATCGTCGCCGCCCGAGATCGGAAGAGCGGTTCAGCAGGA	3064660|F|0-8:T>C-8:T>C
	1610	1067817	2A	1.14237	C/G	TGCAGGATCGGAGGAAAAGAGTTTGCTTCCCTACAAAGGCATTGTGCCCAATCACAAGGAGGTGCTATC	1067817|F|0-68:C>G-68:C>G
	1611	1069828	2A	1.14237	C/T	TGCAGCTGGGACGCTGAGAGGTGAGCCTAGCTTCTCAAACGCACGGTGGGAACGGTGAGGCAGAACTGA	1069828|F|0-52:C>T-52:C>T
	1612	1020234	2A	1.15217	C/T	TGCAGCTGATTCTCACAATCCAAGCCACAACTGATTCTCAAGAATCTGTAGCCCAAACAAAGGGGGCCT	1020234|F|0-27:C>T-27:C>T
	1613	1061562	2A	1.15217	C/G	TGCAGGTCGTAGTTACCTTGAAGGCGATGTTGCGGGCGACGAAGTTGTCGGCATTGACTCTGAAGGTGG	1061562|F|0-59:C>G-59:C>G
	1614	1094287	2A	1.15217	T/A	TGCAGGTGGCGCTGCGGCCGCGGAGGCGGAGCCCATGCTGCTCAACGACGCCATCCGCCGAGATCGGAA	1094287|F|0-6:T>A-6:T>A
	1615	1110174	2A	1.15217	G/A	TGCAGTCGTATACGGCAGAAATGAAACTAGCCAAAGTTTATCTTGTGAGCACTGGAGAAATGTTTGGCC	1110174|F|0-13:G>A-13:G>A
	1616	1219652	2A	1.15217	T/C	TGCAGTGGTTTTGGCTCGTAGTCAAGGAAGTAGTCACCCCACAGAGAGGGCTCATAGCTGGACAGCGTC	1219652|F|0-21:T>C-21:T>C
	1617	1228285	2A	1.15217	T/C	TGCAGCTCCGCCAACTCTCGGAGCGGAGTTGGGGAGCGGAGCATTACCGAATAGCCCCACAACCCTCTT	1228285|F|0-17:T>C-17:T>C
	1618	2247471	2A	1.15217	A/T	TGCAGGCTGTATGGCTGCAATGTCAAACTACTCAGGCTTCATTTGTTTGGGCTTCTGGGGGCAGCTTCG	2247471|F|0-62:A>T-62:A>T
	1619	1113430	2A	1.15428	C/G	TGCAGTGCGGCGCCATCGCAGTACTGCCCTGACCTTTGCATCGTCAGCGTCCCTGCCTCGCTGACCCAT	1113430|F|0-44:C>G-44:C>G
	1620	1022934	2A	1.19815	G/C	TGCAGATCTAGCCGAGAGGCTGCCATGAGCATGCCAGGCAAGGTGAGGAAAGAAGCTAAGAAGAGTAGA	1022934|F|0-47:G>C-47:G>C
	1621	1039232	2A	1.19815	C/T	TGCAGACATGGCAAACCTCGCCGTTGCCATCTTGCTTGCATCGCTCGGAGCCGTGGCTACTGCTCAAAA	1039232|F|0-15:C>T-15:C>T
	1622	1074973	2A	1.19815	A/G	TGCAGTATAGATGATAACATCTTGGGCGTCTTATGATTCACATGGTATGTGGACGGCCGCATAGCGAGG	1074973|F|0-41:A>G-41:A>G
	1623	1095667	2A	1.19815	A/C	TGCAGCACCCGCGCCAGAGGCATCTTCGCGGCGGCGTGGGAGGGGGCTTCTTGGATGCCCTCGGGCGCG	1095667|F|0-17:A>C-17:A>C
	1624	1111962	2A	1.19815	T/C	TGCAGGTCGCGAGTTTGACCTTCGCACGCACATATTTTTTTAGAAATTACAACATAGTGTGGCGTGCAT	1111962|F|0-15:T>C-15:T>C
	1625	2253877	2A	1.19815	A/G	TGCAGAATTTTTCGAACATTTTAAAATATGCTACCGAGTTTGAAGCACCGAGATCGGAAGAGCGGTTCA	2253877|F|0-27:A>G-27:A>G
	1626	3025548	2A	1.19815	T/C	TGCAGTGCGTCTGCCGTGCCTTCTGCGTTTACACTGCCCCGAGATCGGAAGAGCGGTTCAGCAGGAATG	3025548|F|0-9:T>C-9:T>C
	1627	998851	2A	1.19815	A/G	TGCAGCTTCCACTTCCAGTCTCCTGCCGCCCACACACACTCATCGTCCAAGGATGGGTAGGGTTGCGAT	998851|F|0-52:A>G-52:A>G
	1628	1095449	2A	1.2023	G/A	TGCAGTAGTTTATTGAGCGGGATAGGAGTGATCTCCATCTCCAAAATCTACAGCCGTGCCGAGATCGGA	1095449|F|0-16:G>A-16:G>A
	1629	1201176	2A	1.20425	G/A	TGCAGCCACGCAGCTATCATGTGCCCTGATCCTGCTGGGAAAAGATTCCCGAGATCGGAAGAGCGGTTC	1201176|F|0-27:G>A-27:G>A
	1630	979718	2A	1.20951	C/T	TGCAGTCGTGCAGATGCTCTGGCCGCACGCTAGCTGGATATCACGTTGCATCCCCGTAAATAAAAGTTC	979718|F|0-54:C>T-54:C>T
	1631	979688	2A	1.22038	G/T	TGCAGAAAACCTTTTTTTGCCCTAGTGGCATAATCAGTGGATCTGTGACACTTCGTCCAACACCGTTCG	979688|F|0-68:G>T-68:G>T
	1632	1092173	2A	1.22496	G/A	TGCAGCCCATTACTCCATCAACATGCAGCCCATTATTATTCACGATGGACAATACAGGAAACTGATGAA	1092173|F|0-56:G>A-56:G>A
	1633	1142231	2A	1.22496	A/G	TGCAGCTGGGGAATTCGGTCCGAGTCGCTGGTCGCCTCTTTGGCGTCGTCGAGACGAACCGAGATCGGA	1142231|F|0-11:A>G-11:A>G
	1634	2265364	2A	1.22496	C/T	TGCAGGTCGAGTGTTCTGGCTGAACACAACACTCGACACTTGGACGGCGACCCGCGCAGCTATGCTGTC	2265364|F|0-26:C>T-26:C>T
	1635	1004337	2A	1.22754	C/T	TGCAGTCGGGTAAGTGTGCCCTCTGTGAGGTTCACCTGGAACACTGCATGGCACACGGCTAGGCAGCCG	1004337|F|0-6:C>T-6:C>T
	1636	3064658	2A	1.23174	T/C	TGCAGTGTACCGCCCCACCACCAGGCTGACTTTGTCACGAGACCGAGATCGGAAGAGCGGTTCAGCAGG	3064658|F|0-34:T>C-34:T>C
	1637	991212	2A	1.23983	A/G	TGCAGCAGGGCATGGAAGGAGGAGTAGCAGAGGAAGGGGGCCGCGCGGAGGGGCGACGTGCTCGCCGAG	991212|F|0-11:A>G-11:A>G
	1638	1041769	2A	1.25279	C/T	TGCAGCAAGAAGAAAGGCAGAAACAGTCAGGAAACAATCCCACGAACCACACAAGGCGAAAAATCCCGT	1041769|F|0-17:C>T-17:C>T
	1639	1083267	2A	1.25279	G/A	TGCAGCAACCTTTGTTCGTTAGCTGACGGTGTGCCATGTAGAGGTCGGCACGTCCCGTGGGGTGGGGTA	1083267|F|0-66:G>A-66:G>A
	1640	1102402	2A	1.25279	A/G	TGCAGCCCTGCACCGCGCCCTGAACCGCCATGGGCGTTGACCACCGCTGCTTCGTCATCCTCTCGCAAA	1102402|F|0-42:A>G-42:A>G
	1641	1159200	2A	1.25279	C/G	TGCAGTTTGAACTACAACACGTCCAAACCAACGAATACACAAATGCCATTGGTTGGACGATGTGCAAAC	1159200|F|0-23:C>G-23:C>G
	1642	1201430	2A	1.25279	G/A	TGCAGAGCTTCGTCCGCGCTCGCGACCGCGTCCGCGTCCACCACCACGACCACGACGAGGACCGCCGCT	1201430|F|0-58:G>A-58:G>A
	1643	1863020	2A	1.25279	T/A	TGCAGTGAGAGGCAGCCAGGGGACGCAGAGGAGGACGGGAAGATGGGGAGGTCGAGGCCAGTGGTGCTA	1863020|F|0-5:T>A-5:T>A
	1644	2253618	2A	1.25279	C/T	TGCAGTACGTGGATCGAGCCATCTTCTCCGTGCACGAGCGTCGTCATCCGCCGTTGATTCGCTCGACCC	2253618|F|0-18:C>T-18:C>T
	1645	2256769	2A	1.25279	G/A	TGCAGTCGTGCGGATGCTCGATCTGGCCGCAGGCGCAACTGGAAATCACGTTGCATCCCCGTGGAAAAT	2256769|F|0-15:G>A-15:G>A
	1646	2260686	2A	1.25279	G/A	TGCAGCCGCGAGAGGCTTCGAACCATCCATGATCGATGCACCTGCCTAGCACAGTCGTCAAGGACTAGC	2260686|F|0-43:G>A-43:G>A
	1647	2260959	2A	1.25279	G/A	TGCAGCGTGCCTGTGGCTGTACGTACTGATCGTTTCCCCGTGTTCCTCCACACGGGCAGGTTCGCCGAC	2260959|F|0-18:G>A-18:G>A
	1648	2264931	2A	1.25279	C/T	TGCAGCATCATCTCGAGCTTGGGCTCGAGCAGCAGCGCGGCGTCCATGGAGGCGGAGGCGATGACTGCG	2264931|F|0-29:C>T-29:C>T
	1649	3064524	2A	1.25279	G/A	TGCAGTAGGGTTCATCGTAGCGCTGACGGCGTTCCGCCTCACCGAGATCGGAAGAGCGGTTCAGCAGGA	3064524|F|0-9:G>A-9:G>A
	1650	4009252	2A	1.25279	G/A	TGCAGCTCGTAGGAGGTGCTGGTGGTGACCGCGGCGGCGCCGAGATCGGAAGAGCGGTTCAGCAGGAAT	4009252|F|0-24:G>A-24:G>A
	1651	1674778	2A	1.25986	C/A	TGCAGTTCCACAACTGTTAGCGAGTTTTATCCTTTTCAGTGTGTCCACCCAACTGCCTTTTAGCACAAG	1674778|F|0-13:C>A-13:C>A
	1652	1698476	2A	1.25986	A/G	TGCAGTTCCACAACTGTTAGCGAGTTTTATCCTTTTTGGTGTGTCCACCCAACTGCCTTTTAGCACAGG	1698476|F|0-9:A>G-9:A>G
	1653	1228363	2A	1.2735	A/G	TGCAGGACGCGCTGAACAAGCTACTCAGGCGCGCCAAGTCTAAGTCCAGCTCCCGCGGCTCCACCGCCG	1228363|F|0-62:A>G-62:A>G
	1654	1074803	2A	1.27648	C/G	TGCAGTTCTGCGTGAGACGACAAGGTCGTGCGATACGGTGATGTTGTGTGAAGCAACAAGACGCGTGAT	1074803|F|0-30:C>G-30:C>G
	1655	1080871	2A	1.27648	C/T	TGCAGCACAGTCGTTTGATTACCTGTCGTCTACACATCGTGCGTGTGAATATCGTGTGTAGAGTTCCCC	1080871|F|0-41:C>T-41:C>T
	1656	1091747	2A	1.27648	G/A	TGCAGTTGACCCGCCACATGGCGTTGCCAATCGCCTGCGGGAGGAGGAACAGGTCCTGCATCAGCGCCA	1091747|F|0-52:G>A-52:G>A
	1657	1097688	2A	1.27648	C/T	TGCAGGACATGCTCCTTCCACTACATTCAGTCGGCGGTGTGTACAAGTCCTTCCTGTTCTTTATGATGG	1097688|F|0-14:C>T-14:C>T
	1658	1105050	2A	1.27648	G/A	TGCAGAATCAACCAAACCAACAAAGACGGCATCAGAACCAGACCCCTCCTGCACTTCTCTAATCTATAC	1105050|F|0-34:G>A-34:G>A
	1659	1128502	2A	1.27648	T/A	TGCAGACCAAATTTGATATCGCCGCAACAATATTAGAAGGGCCCAAGAAAGTGCAATTCCAAGGTGAAA	1128502|F|0-51:T>A-51:T>A
	1660	1150369	2A	1.27648	C/A	TGCAGTCCCAGGCCCCGCATTTCCTTCAAAACATAAGGACGCACAAGCATTTGCCGCCTCGCCCACTTC	1150369|F|0-7:C>A-7:C>A
	1661	1215845	2A	1.27648	A/G	TGCAGAGGAGAGTTCTTTCCTGGTACGTGAAGCTCATGACATGTTGCTTGTTTCTCTTGTCCGAGATCG	1215845|F|0-38:A>G-38:A>G
	1662	991737	2A	1.27648	G/A	TGCAGCCTAGAGCACAGCGCGGCGCGCAATAATTTAGACCGAAGCGTCGTGCGAGTGCCCGATCTCTCA	991737|F|0-56:G>A-56:G>A
	1663	1026485	2A	1.28538	G/A	TGCAGTGAGCGTCGGGCCAGGGAACTGGCGGCTAGTCGCATCGCCTGGAGGACACTGTTCCGAGATCGG	1026485|F|0-46:G>A-46:G>A
	1664	1060708	2A	1.28784	C/A	TGCAGCATGCATGCATGCATGCCGCTGTTGGCAGGACTCCAGCCACACCGCAAGAGAGACACACACACC	1060708|F|0-22:C>A-22:C>A
	1665	984567	2A	1.28784	C/G	TGCAGAACTCAAATGAGTTTGACACATACAGGCCAAAAGCCACTGAAAGCCCGAAACTGTTGCCAATTG	984567|F|0-24:C>G-24:C>G
	1666	1069415	2A	1.2919	A/G	TGCAGTTACGCACGCAGAGGGCACTTTTCCAAGGACACAAGAATTAAGGCACCCAGGCCACCTCAGCTG	1069415|F|0-34:A>G-34:A>G
	1667	1130567	2A	1.2919	T/C	TGCAGGTCGAGGACGCCGTAGGTGGTGGAGGTGAGGGAGACGACGTGGTCCACACGGCCGCGCACGGTG	1130567|F|0-45:T>C-45:T>C
	1668	1139316	2A	1.2919	C/A	TGCAGCTGCGGATGCGTACAATTTCTTTGGTGACAGACAGACGAGACCAGACCAGACCAGACCGCGCGC	1139316|F|0-5:C>A-5:C>A
	1669	1229345	2A	1.2919	T/C	TGCAGTGCTCCGTGGAGCCTGGCGGAGCCGCGGAGGCTGTTGCAGGCCAGCAGGCGCAGCTCGTCCTCC	1229345|F|0-5:T>C-5:T>C
	1670	2259024	2A	1.2919	T/C	TGCAGTCGGCTGTCCGTATTTATGCGCTCCGTGGAAATTTAGCGGAGCTCTCTTGTCACTGTTGCAGTT	2259024|F|0-22:T>C-22:T>C
	1671	3027176	2A	1.2919	C/T	TGCAGCGAGCTGCGCGCGCCCCAGATGCACAGCCTGCGCCGAGATCGGAAGAGCGGTTCAGCAGGAATG	3027176|F|0-16:C>T-16:C>T
	1672	4910108	2A	1.2919	A/G	TGCAGTTCAGCCCGTCCCTAACTCACCCCGAGATCGGAAGAGCGGTTCAGCAGGAATGCCGAGACCGAT	4910108|F|0-19:A>G-19:A>G
	1673	980184	2A	1.2919	G/A	TGCAGGTCTCGCATCACTCCAATGTAAAATACAACAACTCATAAATTGTGTCCAAGGCAGGTCACTGCC	980184|F|0-59:G>A-59:G>A
	1674	1127014	2A	1.29299	C/A	TGCAGCGGACACGGCGCCCTCACCAATCATCTCTACGGCCAGCGGCGCACGCGCACGTTCTGGTACTCC	1127014|F|0-65:C>A-65:C>A
	1675	1090010	2A	1.29421	A/C	TGCAGAAACGAACTCTGAAGGACGTGCTGTATGGCCTGCTCGGAAAGGCTGGGCTGATGCCGAGATCGG	1090010|F|0-43:A>C-43:A>C
	1676	1001208	2A	1.29908	G/A	TGCAGGGGCCGCAGCTGCCGCCGTTCCTGTCCAAGACGTACAACCTCGTCAGCGAGCCGCAGCTGGACG	1001208|F|0-58:G>A-58:G>A
	1677	1022284	2A	1.29908	C/T	TGCAGTCATCCATGAGAAGCACTACAGGTCTGACCATAGGCCTATTTTGGTTGACACGGAATATTATAA	1022284|F|0-29:C>T-29:C>T
	1678	1086242	2A	1.29908	C/T	TGCAGAGAACAGATGGCTAGGTCTAAATGCGAAGTTGCAGACAACCAGACGCTGCATGCCAAAACGAGG	1086242|F|0-29:C>T-29:C>T
	1679	1099377	2A	1.29908	A/G	TGCAGGTAGACGGCGGGGCCGCGGAAACATGCATGGGTATGCGCGTACATGTGGGGAGCAGAAGAAAGA	1099377|F|0-46:A>G-46:A>G
	1680	1208648	2A	1.29908	A/T	TGCAGCTACGGAAGCGTCCGAATAGACAACCGATTCCCTCTGTTCTAGCGCACTGCTCACAGCAGCACT	1208648|F|0-11:A>T-11:A>T
	1681	1219210	2A	1.29908	A/G	TGCAGCAGCAGCATGATGAGGCGAAGATGGTGAGGAGTTGTGAGAGGACAGAGCTGTAGCGGCGCATGG	1219210|F|0-65:A>G-65:A>G
	1682	1229102	2A	1.29908	A/G	TGCAGTAAAAATTGATCATCTACAGCGCGGCTACGGCAGTAGCTCGGCAAGCTAGTGAGGGGCATCTGC	1229102|F|0-32:A>G-32:A>G
	1683	1277573	2A	1.29908	T/G	TGCAGCCAAAGAAGCTCTGTTTTCTGGCCACCGACTTGCGATATGGGTTAGAGGAGAAGCCTCCTGCTG	1277573|F|0-43:T>G-43:T>G
	1684	2252671	2A	1.29908	A/C	TGCAGCAACAGCAGCCTCACCAATCACCAACAATCCACCAGGCAATGATCGATGATGATTCTTTATTAA	2252671|F|0-64:A>C-64:A>C
	1685	3934726	2A	1.29908	G/C	TGCAGGTCGGCAGCTCCGTCGTTGTTGTGGTGGTATAGATGGCTCCGAGATCGGAAGAGCGGTTCAGCA	3934726|F|0-40:G>C-40:G>C
	1686	4910264	2A	1.30063	G/A	TGCAGGGGAGTGGGGAGTGGGGAACTGTGGGACTACTACTTCTAGCTACCACGGTGTGGATATTCTTCA	4910264|F|0-12:G>A-12:G>A
	1687	3955958	2A	1.30543	A/C	TGCAGCCCAACTAGAAGGGATGTGGCATGTTCGTGCATGTTGGGCCGAGATCGGAAGAGCGGTTCAGCA	3955958|F|0-26:A>C-26:A>C
	1688	1072735	2A	1.30589	C/T	TGCAGGTCCATGCCATCCTTGATACAGTAGCTTCCACCACTGCTGCGGGAGCGACGACGCCGAGATCGG	1072735|F|0-51:C>T-51:C>T
	1689	1075984	2A	1.30589	G/A	TGCAGTTGGTAACCGAATTAATTCGTACCATATATTTGATGGTTGATTACTAGCAGGTACTCCCTCCGT	1075984|F|0-14:G>A-14:G>A
	1690	1083104	2A	1.30589	G/A	TGCAGCGTAGGATATGCCTATGAACTGATTCATGCACATGCCATATAAGAGAAGCATTGCGGTCCCAAG	1083104|F|0-26:G>A-26:G>A
	1691	1069709	2A	1.3095	A/G	TGCAGGCTTAGGATGTATCCGTCTTGGGTCGTCACCTACATGTACGCAACCGCCAAATTAATCTTCCGT	1069709|F|0-37:A>G-37:A>G
	1692	1071231	2A	1.3095	G/A	TGCAGAGCTATCAGCGATGGTTGTGGGGTCTTGTAATCCGATTTGGTGGTACGGTTTTAAACTTTAGTT	1071231|F|0-15:G>A-15:G>A
	1693	1075950	2A	1.3095	A/C	TGCAGAAAAAAGATAGGAGTTTTGATTTCGCTGGCTGGAACAAGAATAAAACCGAGATCGGAAGAGCGG	1075950|F|0-14:A>C-14:A>C
	1694	1083971	2A	1.3095	C/T	TGCAGTTATTTATATTTCCACTAGTGTGTGTACTCTTTTGTGGCAATTATTTTCTGCTTCCTTTAAGCA	1083971|F|0-18:C>T-18:C>T
	1695	1085277	2A	1.3095	T/C	TGCAGCTCCGTGGCGGTGATGAATGTGCCGTGAAATCCGTGGCACGCGCCCCGAGATCGGAAGAGCGGT	1085277|F|0-23:T>C-23:T>C
	1696	1090149	2A	1.3095	A/G	TGCAGGAAACCGAAGAATGCCTGTCTATCTAGAAACCCGCTCACCCACCCATCTTCATCAGAGTCACGG	1090149|F|0-26:A>G-26:A>G
	1697	1090508	2A	1.3095	A/C	TGCAGAGTTGCAGGTGTCACCTCCAAAGTCCAACGGCTCCACGACCAGCCTCCACCACGTCACGCTCAT	1090508|F|0-43:A>C-43:A>C
	1698	1092372	2A	1.3095	G/A	TGCAGCCACCGCTTGCTGCTGTTTTGCTCCTGGCCGCTGCTGCTTGCTGCTCCCCGAGATCGGAAGAGC	1092372|F|0-41:G>A-41:G>A
	1699	1097526	2A	1.3095	A/G	TGCAGCGAATCACGAGCGACCGCAGCGGCGAGTCGGCGACGGGCGGCGGTGGGAAAGTGCCGAGATCGG	1097526|F|0-18:A>G-18:A>G
	1700	1106035	2A	1.3095	C/T	TGCAGTTCAAATTTCCAAAGCGATGGAATAGGTGCTCCGCCAGATTCGTGGAGCCGAGATCGGAAGAGC	1106035|F|0-14:C>T-14:C>T
	1701	1118289	2A	1.3095	T/C	TGCAGTCAACGTAGACAGACATAGCGGCCATCCATGGAAGCGAGCGGCTCCGAGATCGGAAGAGCGGTT	1118289|F|0-11:T>C-11:T>C
	1702	1124767	2A	1.3095	C/T	TGCAGCCGCAGCAGCACAGTTCCCGATCTTAATTCCGCGCAGGCACATGCGGGGCCGACGCGGAAGGGG	1124767|F|0-27:C>T-27:C>T
	1703	1128135	2A	1.3095	T/C	TGCAGTCTCCCTCCTGCCCGTGTCGCCGCCTTCACCTCGCCAGGAGACCGATGACCGCAACCTCCCCCC	1128135|F|0-20:T>C-20:T>C
	1704	1129233	2A	1.3095	C/T	TGCAGCCCAGCCGATCCACCCTGTAGAACCGTATTCCCTCCCAAGTGACCCGCCTTCCGATCGGACGCA	1129233|F|0-50:C>T-50:C>T
	1705	1129787	2A	1.3095	G/A	TGCAGTTCAAATTGGCAGAGTTACAGCTTCCCCGCTCCGTAGATTTTTGGAGTGGATGATTACCGAACA	1129787|F|0-49:G>A-49:G>A
	1706	1147342	2A	1.3095	T/C	TGCAGTCTGTGTCTGCATAGATCTCGCACCAAAAAGTTTTTGCATCTTGCACTTGGAATCCAGCTCACT	1147342|F|0-38:T>C-38:T>C
	1707	1149238	2A	1.3095	A/G	TGCAGGACACGAGCACGAGAAAGGGTCAGGGAGGAAGAGAGGGAAAGAGAAGAAGGAGCAGGGGCGCAC	1149238|F|0-11:A>G-11:A>G
	1708	1151752	2A	1.3095	T/C	TGCAGCTCCCTCTCGGAGGTGCGGCCGCTGCTTGTGCGTGCGTCGCTTGTGTGCATCGGTCGCGGCCAC	1151752|F|0-10:T>C-10:T>C
	1709	1204947	2A	1.3095	C/T	TGCAGACAATTTAAACGGCTATACCGAAAGAAGAGACGCATGCTTATTTATCAGCTTGATTGCAATTGG	1204947|F|0-51:C>T-51:C>T
	1710	1227997	2A	1.3095	T/C	TGCAGGGCTAGAGTTCACGGGTGCGAGGTAGGGCAGCGCCCTGCTGGCTCCAGGGGGCACGCAGCCATG	1227997|F|0-8:T>C-8:T>C
	1711	1229595	2A	1.3095	T/G	TGCAGCTCGTGGCCATGCCCAGCTCCTCATCGCGCTCCCACATGCACTCGTCCACGCGTGCCCCGCGTC	1229595|F|0-9:T>G-9:T>G
	1712	1235569	2A	1.3095	T/C	TGCAGGTTTCGGTCAGATCCAAGGAGATTAGTTGGAAGTTGGGAAGCAGGAGCGTGCCTTGTCCGAGAT	1235569|F|0-28:T>C-28:T>C
	1713	1696617	2A	1.3095	C/T	TGCAGTATATATTCAGGGCCTGTACATGCATGAGGTCGAAACGACGTTGCGTACCTTGCCGAGATCGGA	1696617|F|0-13:C>T-13:C>T
	1714	1862406	2A	1.3095	C/T	TGCAGCCACAGAAGAGGACGAGGCAGGGGCGTCGAGCTCCCAGAGGTGGGAGCTGGTCATGGTCGCCGA	1862406|F|0-8:C>T-8:C>T
	1715	2252454	2A	1.3095	A/G	TGCAGTGTTGTGTTCGATTCCTAGCTATCATGCCCTGCTATTTTTTTGCAAATTATCACCTTGTATTTG	2252454|F|0-39:A>G-39:A>G
	1716	2254633	2A	1.3095	C/T	TGCAGGAGAGGATTCTCTTTTGTTCGCAATTTCCACCATCGAATCTGGACTGGTTTGAAATTTTCCGCC	2254633|F|0-14:C>T-14:C>T
	1717	2263493	2A	1.3095	G/A	TGCAGTGAAATTCCTTGCCCAAGTAGGCTGACATTGTTCTCCTCAATTTGATCTGTGCAGACAGTGGTT	2263493|F|0-26:G>A-26:G>A
	1718	3064695	2A	1.3095	T/C	TGCAGAGTCGGATCCTCCTTTTTTTGTTTGACTGCATGACAGCAGCCGAGATCGGAAGAGCGGTTCAGC	3064695|F|0-27:T>C-27:T>C
	1719	4910884	2A	1.3095	G/T	TGCAGGGGCGGCGCTAGGCGATGGCCGAGATCGGAAGAGCGGTTCAGCAGGAATGCCGAGACCGATCTC	4910884|F|0-17:G>T-17:G>T
	1720	983068	2A	1.3095	G/T	TGCAGTGCTGTCATGCTGCGCACATCTCGGGGCGCTAGAGAAGGGAAGGGAGGTCCATGAGTATGTAAT	983068|F|0-64:G>T-64:G>T
	1721	994487	2A	1.3095	G/A	TGCAGCAAAAGTGCCAGGACCAAGAGGACCACATGCACAGCTCGGCTGCCAGCCCGCGGCACGGCCCGA	994487|F|0-10:G>A-10:G>A
	1722	1053080	2A	1.31168	T/C	TGCAGTTCCTTCCCGCTCTTTCCTCTCCCCATGACCGACTTAACCCCACAACCCAACGCCCCCAAACCC	1053080|F|0-16:T>C-16:T>C
	1723	1073641	2A	1.31168	A/G	TGCAGTGTCAATTATATTTAACCAGAATCAAACCCCAAGTTGAAACACAAGCATATATACTGCTGGTGA	1073641|F|0-54:A>G-54:A>G
	1724	2255026	2A	1.31168	A/G	TGCAGCCCAAGCGATCAGCGATCGAACCGAGAAAGCAGAGGCATGGAAAATCCCGCCAAAAATTACAGG	2255026|F|0-25:A>G-25:A>G
	1725	3064828	2A	1.31168	G/C	TGCAGGGGCTGAACTTCCCCACGCGCTCGAATTGATCCGCGAGAAGCCAACACCAGTGCAGTGGCGAAG	3064828|F|0-5:G>C-5:G>C
	1726	993171	2A	1.31168	C/T	TGCAGACTGGCATTTACCATGCCGTTTTTCCTTATTGGCCGACGGTGTCACCGTCCCGAGATCGGAAGA	993171|F|0-10:C>T-10:C>T
	1727	1214378	2A	1.31284	G/A	TGCAGTTGCCTACTTCCTACTGCTTGCTTGCCGCTACTACTACCTCCTGCTGCCGCTACTTAGCTGCTG	1214378|F|0-32:G>A-32:G>A
	1728	1021101	2A	1.31496	T/G	TGCAGACCCAGACCTGAAGGCGTCTGAAGTGACGGTGAAGGGCGTGTTTGAGGAGGTCAAGCTGGCTGA	1021101|F|0-24:T>G-24:T>G
	1729	979169	2A	1.32037	G/A	TGCAGCATGCACGCAAAGGCGCAGAGCCACCACCTGCACTGCATTACTGCACACGAAACGGGAGGAAAA	979169|F|0-20:G>A-20:G>A
	1730	1097891	2A	1.3258	G/A	TGCAGCGGCGGCGGCGAGGTCGGTGGAAAAGAAGGACGACGAGGAGGAGCCGAGATCGGAAGAGCGGTT	1097891|F|0-6:G>A-6:G>A
	1731	1036450	2A	1.32589	A/G	TGCAGGACGAGGCATCTCATCCTCCTCTCCCTCGCGGTCTCACCCATCATTTCCTTGGCCCCTTCTCCT	1036450|F|0-41:A>G-41:A>G
	1732	1099943	2A	1.32589	G/A	TGCAGTAGCACCCCCAAATCCTCCCGCCCTGGGTAGAGGCAGAGGCAAAGCATGGCCCGAGATCGGAAG	1099943|F|0-25:G>A-25:G>A
	1733	978526	2A	1.32589	G/A	TGCAGGTTTCTTTCAGCAGTTCGGGGCTGTTAAGGGGGTCAGGATTGCCCGAGATCGGAAGAGCGGTTC	978526|F|0-34:G>A-34:G>A
	1734	992817	2A	1.32832	G/T	TGCAGGCACTGATTGGAGACGCCCCGAAATTCATTGTCACCATCATTGTGACAGCTTTGCCGAGATCGG	992817|F|0-10:G>T-10:G>T
	1735	984222	2A	1.33091	C/T	TGCAGCAAAAACTTCCAGGTGCTGTGCGTGGCCTGTCAGATCAACATGGGCTGTCTTTTCGCGAGGAAG	984222|F|0-50:C>T-50:C>T
	1736	1091069	2A	1.3313	G/A	TGCAGGGAACGCGGCCGAGAAGGTGGCGCGAGCCGAGGAGGTCGCGAAGGCGAAGGCCGAGATCGGAAG	1091069|F|0-29:G>A-29:G>A
	1737	1099927	2A	1.3313	A/T	TGCAGCCATTGCCACCATACATCACTGAAATATAAATTCAGGACATAGAGAGTTCTTGCTTACCCGAGA	1099927|F|0-7:A>T-7:A>T
	1738	2300556	2A	1.3313	G/A	TGCAGCAGCGCTAGGGGAGCCTGGGACGACAATACTCCGAGAAGACAGCACAGAGTTCGCAGGGAGGAG	2300556|F|0-62:G>A-62:G>A
	1739	3024443	2A	1.3313	A/G	TGCAGCCGCTTGGATTGCCACACGAGCTTGCGCATCTGGTCGAAACGCGAGCTCAGGTGCTTGATCACC	3024443|F|0-44:A>G-44:A>G
	1740	3064811	2A	1.3313	G/A	TGCAGAGGGATGGGGGCCAAGGGGGCAAGCAGGATGGGTGGCCGAGATCGGAAGAGCGGTTCAGCAGGA	3064811|F|0-37:G>A-37:G>A
	1741	3222159	2A	1.3313	G/A	TGCAGAGATTTGTACTATTTCTTTTGCCTATCGAACAAGCACAAGTGGATTCAGTGGAAACGACTAATT	3222159|F|0-32:G>A-32:G>A
	1742	991434	2A	1.3313	A/T	TGCAGTTACCAAAGAAAAAAGAAGCTCGGCTGCTTCATATCAACATCATAATACCAGCTGTATATATAT	991434|F|0-42:A>T-42:A>T
	1743	994673	2A	1.3313	G/C	TGCAGTTTGCAGTGCACACATGCTGTTCAAGAGAAGGCACGCGCATGGGCCGAGCAAATTAACAGAGCA	994673|F|0-35:G>C-35:G>C
	1744	999103	2A	1.3313	C/T	TGCAGTATGCCCCTTTCCCTCCCCTCCGTAGACGAATTAGCACCGCTGTCCCCCGCCCACGGCCTCGCC	999103|F|0-51:C>T-51:C>T
	1745	1063031	2A	1.33682	A/G	TGCAGCACACAAGCATCCGTCCATTGGTCCTTCGCCGCGGAAAAGAAGGGGAATGCACAAAATTTCACC	1063031|F|0-8:A>G-8:A>G
	1746	1216842	2A	1.34373	G/C	TGCAGGTTCCTTCAGAAACGAAGCACAAACGCCGAGACGATTGATCAAGATCAACAGAAGTCAACGGGC	1216842|F|0-30:G>C-30:G>C
	1747	2255128	2A	1.34373	C/T	TGCAGCACGCAACAGCAAAACCAGTTAACGTATGTTACCGCCTCTCAATGATTGCACTCGAAATTTAAA	2255128|F|0-28:C>T-28:C>T
	1748	2257109	2A	1.34373	C/G	TGCAGCTGACACGATCACAACGTGTTGCTTCATCGACATACTACAGGTTTATTGCATTGTGCTAGCATG	2257109|F|0-65:C>G-65:C>G
	1749	1101796	2A	1.34754	A/G	TGCAGCGACAAGGCCGACAGTGTGCAGGACGTGAAAGTAGAGTCGCCTCTTGCCCAGGAACGTCACACC	1101796|F|0-33:A>G-33:A>G
	1750	992420	2A	1.35415	C/T	TGCAGCAACTGCTTGTTTCTGCTACGGAATTTTAGTATTTGACATGTCAGTTTGTTGTTGATCTGCTGG	992420|F|0-24:C>T-24:C>T
	1751	1187752	2A	1.35872	A/T	TGCAGGTGGGAATCCCAACCAATCAGCCTCCACAGTCACACACGTACGCATCCACACACACTCTCTCTC	1187752|F|0-59:A>T-59:A>T
	1752	1201200	2A	1.35872	T/C	TGCAGCAAGAAGAGCATGAGGGAGAGATGCCGTGAGAGAGAGCTACAGAAGGAGAAAGGGGAACGAGAG	1201200|F|0-16:T>C-16:T>C
	1753	1206820	2A	1.35872	T/G	TGCAGTAAACACAGCTTAATACTACTGCTCTCCGTGTGCGAATGCCGCAACTGCACAAGCTATCAGCGT	1206820|F|0-16:T>G-16:T>G
	1754	3222274	2A	1.35872	T/G	TGCAGTGTAAAGCGGAGGAGTTGCAGTTTCCCCGCTCCTCAAATTCCGAGATCGGAAGAGCGGTTCAGC	3222274|F|0-38:T>G-38:T>G
	1755	979618	2A	1.35872	C/A	TGCAGTGCATAATCAACCATTTCCTGCTAGTAATTCATGATGTTAAACGCTGCTCTATCCTAGCAATAC	979618|F|0-47:C>A-47:C>A
	1756	1086350	2A	1.3649	G/C	TGCAGAAAAAATTCAGTATGTTGTGGTGGAATGTTTTCCTCCCTTCAAACCGAGATCGGAAGAGCGGTT	1086350|F|0-28:G>C-28:G>C
	1757	3064550	2A	1.3649	A/G	TGCAGCCTGTCCTCGAGAAAGTGCTTCCGCATGTGGCCACCCAGCGCCTGCCCGAGATCGGAAGAGCGG	3064550|F|0-38:A>G-38:A>G
	1758	4909705	2A	1.3649	A/G	TGCAGGACATTTCCAAAAAAGGCCTCGACTCCCGAGATCGGAAGAGCGGTTCAGCAGGAATGCCGAGAC	4909705|F|0-27:A>G-27:A>G
	1759	988236	2A	1.3649	G/A	TGCAGTTGGTGGCCAATACTTTTGTTTAGAATTGGGAATTGTGGGGATGTGGACAATCTGATGCCAACA	988236|F|0-40:G>A-40:G>A
	1760	1000632	2A	1.37601	T/C	TGCAGCACACGGTTCCTTCTTTCGGGCGCACTGCGATGAAGTGCTCCTGGCCGCCTCCTGCTGCGGTAC	1000632|F|0-66:T>C-66:T>C
	1761	1068327	2A	1.37601	A/C	TGCAGAAAAGCAAAACAAAGCCATGACATCATCCCTCGCAAACAAGATAACATAAATGCAAAGTAACTC	1068327|F|0-39:A>C-39:A>C
	1762	1074137	2A	1.37601	G/A	TGCAGCTTCGCTCGTTGCAGAGCAGATGTGGCGCGGTGAGGGACTTGCAGCCAAGACGAGATGTGAGGC	1074137|F|0-54:G>A-54:G>A
	1763	1075438	2A	1.37601	G/A	TGCAGTGCACTGCATCATGCAGCATCACTTCAGTTCGTCTGGTTATTCCTGCATTACATTATACTAGTA	1075438|F|0-21:G>A-21:G>A
	1764	2281236	2A	1.37601	G/C	TGCAGGTAACCAACGGCCCAGTGTAGCGCGGGCGGCCCCCTGGGTCGATCGGTCAGGTGGTAACCGAGA	2281236|F|0-34:G>C-34:G>C
	1765	2289376	2A	1.37601	A/C	TGCAGCTACAATCGTACCCTACACACGTACCACTCCACCAGCAGTGCACGCCAAACAAAGAATTTTCAC	2289376|F|0-53:A>C-53:A>C
	1766	3064474	2A	1.37601	G/C	TGCAGCCGCGGTGGATTCACGCACGGGAAGTGGTGCACCGAGATCGGAAGAGCGGTTCAGCAGGAATGC	3064474|F|0-34:G>C-34:G>C
	1767	3936367	2A	1.37601	G/A	TGCAGGTACTGCACGCTCACGGTGCAGAGAACGGCGTCGAGGGAGGCGCTATCGAGCTCCAGCCGCTGC	3936367|F|0-32:G>A-32:G>A
	1768	1057156	2A	1.37699	C/T	TGCAGTAAACTTCATGTGTTAACTGCCATTTAACCATGTCACTTTTAACCAATCTACCACATCAGACGC	1057156|F|0-22:C>T-22:C>T
	1769	1864326	2A	1.38821	C/T	TGCAGGCTCCTCTCGATGGAGACTGGAGAGCGCCGCCGACGACTTCCGCGCCACGCGCAGCCGCCTGCT	1864326|F|0-53:C>T-53:C>T
	1770	1027267	2A	1.39896	A/G	TGCAGAGAGAGGCCCGCGGATTTGGTGAAGGAAGCTGGGGAGGAGGCCAAGCGAGGCTGGACCGTGGGG	1027267|F|0-48:A>G-48:A>G
	1771	1061092	2A	1.39896	G/A	TGCAGGTTTGCATGCATGCATGCATGATAGGTGAACGATCCCCAACCAACAAAGGAAAGGAAATAGGGA	1061092|F|0-21:G>A-21:G>A
	1772	1213989	2A	1.39896	A/G	TGCAGGAAGGGGAGCTTCTTATAAACATTAAGAATCACGATCTGGTTCCTGAGCACGTGCTCCTCACAC	1213989|F|0-39:A>G-39:A>G
	1773	1236356	2A	1.39896	C/T	TGCAGGCCACCGATCGTCTGCTTCCCTGTGCACAGCGACAACGCGCCCTCCGACGTGCCCCACGCAACC	1236356|F|0-25:C>T-25:C>T
	1774	3024651	2A	1.39896	A/G	TGCAGCCCCGCACAGTCCTCTCCTCCGCTCCTTCTTCGTCCTCCCGAGATCGGAAGAGCGGTTCAGCAG	3024651|F|0-11:A>G-11:A>G
	1775	4910809	2A	1.39896	A/G	TGCAGGACGAAGATGCCATTGGTGGCGTTCCCCAGCTTCATCTTCTCGACGCAGCTCCTGACCACGGCC	4910809|F|0-10:A>G-10:A>G
	1776	989756	2A	1.39896	T/C	TGCAGTAATAAGCTCGTGGCTCTTTCAGTTTCCTCCTGCAAAATGATGGAGCCAGCCTTGGAAGTGATA	989756|F|0-46:T>C-46:T>C
	1777	2252941	2A	1.40216	C/T	TGCAGTTCAATCCCAACTTGTGCGCTTCGTTTTCGAATTTTTGCTCGACGCGTGCTTATTGAGCCGAGA	2252941|F|0-27:C>T-27:C>T
	1778	1099566	2A	1.41072	C/T	TGCAGTTTTTATGCATCTCAGAGTTGTACTTATAGGTCCATGGGTAAGTAGCAGAATGCCAGCACCGAG	1099566|F|0-62:C>T-62:C>T
	1779	1234327	2A	1.41617	A/G	TGCAGCTGTACTTAAATCAACGGCACTGCGCCACGAAATAGAGCTTTGTACGGGAAGATGGCGGCTTAT	1234327|F|0-15:A>G-15:A>G
	1780	2277911	2A	1.44494	G/C	TGCAGTGTTTACCTCGACCACGCTGCTGGTAAGTCGCCTCCGAGTGCTGCCCCGCGCCTCGACGAGCCG	2277911|F|0-6:G>C-6:G>C
	1781	1005784	2A	1.4452	G/C	TGCAGGCCAACGGCGCGACGGCGACCGCGACGTCGGCCAGCGGCGCGATGGTGGTGGGGCTGAGCCCGC	1005784|F|0-19:G>C-19:G>C
	1782	1075823	2A	1.45109	C/A	TGCAGACCCCGAGTCTTTGTAGTCCTCCCTTCATCATCAAAAAAAGAGTCTCTGTAGTCCCACACCACT	1075823|F|0-37:C>A-37:C>A
	1783	1077356	2A	1.45656	G/A	TGCAGTGACTCTCGGCCCAAAGCTGTACGAGACAGTGAGGGGAAAGCTGTCGCTGGGCGCCAGAATCAT	1077356|F|0-21:G>A-21:G>A
	1784	1091741	2A	1.45656	T/C	TGCAGCAGTCAGCCAAGATGAAGTCTAGCAGCGGCGGCCATGTCGTGGGAGTCCCGAGATCGGAAGAGC	1091741|F|0-8:T>C-8:T>C
	1785	1110618	2A	1.45656	G/T	TGCAGGCAGAAGGGCGCGGGCGCGGCCACACACGAGCAGGCGAGCGCGAGACCGCGCGGGCGCTGGCTG	1110618|F|0-12:G>T-12:G>T
	1786	1161545	2A	1.45656	G/T	TGCAGCTGGGCGACGGGAGCGCAGCCGCCGATGGGTGGCGCGCTCTCTCCGAGATCGGAAGAGCGGTTC	1161545|F|0-7:G>T-7:G>T
	1787	978821	2A	1.45656	C/G	TGCAGGACCTCGTCAGGATGGTCAGCAGCCGCAAACACGCAGTTCTAGGGCGCATCAACCGAGATCGGA	978821|F|0-13:C>G-13:C>G
	1788	1019498	2A	1.47463	G/A	TGCAGCACCTGCATGCACAGTTGGCGTTCGGGAGAGAGGAAAAGTGACCATAGGAAATCTGCCCATGTG	1019498|F|0-33:G>A-33:G>A
	1789	1010332	2A	1.48066	G/A	TGCAGAGGAAGTCTTGTCCCTGGAATCTCTACGCATGGCTTACCCTACCTTGAGCGTCACGGATGGTGA	1010332|F|0-55:G>A-55:G>A
	1790	1094089	2A	1.48066	T/G	TGCAGCCTTTTCTTCTCTGGCAAGCCTGTGCCTGTGCGCGTCCCGCCGTTTTGGGTTTCGTCTCCCGCT	1094089|F|0-8:T>G-8:T>G
	1791	989588	2A	1.48066	G/A	TGCAGACGTCAATCCAAATCGGCAGCGCATCTCATCCATGATGGATGCATGGCACGTAGTTGGCCCGAG	989588|F|0-7:G>A-7:G>A
	1792	1089684	2A	1.48397	T/C	TGCAGCCCTTGGCGGCCTCAGGCGGCTCAGAGAGGTCTATCTTGGTGGAAATTCTTTCTCAGGCCAGAT	1089684|F|0-54:T>C-54:T>C
	1793	1284615	2A	1.48439	G/C	TGCAGCTTACCCTGTTATATAGCTGAGCTACCTGCACTCCTTTACGTCGCCAGCCGAGGTGGGACTAAT	1284615|F|0-13:G>C-13:G>C
	1794	977937	2A	1.50126	G/A	TGCAGAGGACTTGGATTTTTGGATTTGGACATCATGAACAAATGCTTGCTAATAAAATGGCTCCGAGAT	977937|F|0-20:G>A-20:G>A
	1795	998788	2A	1.50126	T/C	TGCAGAGGGCTTAATTAGATGGCTGAAAGTGGACCAGCCGAAATATTAGGCCGAGATCGGAAGAGCGGT	998788|F|0-19:T>C-19:T>C
	1796	3064488	2A	1.57481	T/G	TGCAGTAGCAGAAGGCGGCGTTGTCCTTGTTCTTGCCGCCGAGATCGGAAGAGCGGTTCAGCAGGAATG	3064488|F|0-30:T>G-30:T>G
	1797	1009953	2A	1.59423	C/T	TGCAGCCGCCGCCCCCTCCCCAAAAAAACCACGCGCCCAGCGTCCCGCGCCCACACGCACAGGGCGGCT	1009953|F|0-47:C>T-47:C>T
	1798	1022755	2A	1.59423	G/A	TGCAGCTGAAGCCTGAAAGCGAGTTGCTAGACGCGGCACTGGTACATAGTAGGAACCAAGGGCTAGACG	1022755|F|0-18:G>A-18:G>A
	1799	1065797	2A	1.59558	G/A	TGCAGTCAGAAGCTATCCTGGCCCTTTAAATGTAAAGATCCGCCGCAAGGAAGAGAGCTTTACAGCATG	1065797|F|0-64:G>A-64:G>A
	1800	1104170	2A	1.59558	A/G	TGCAGCGAGACGAGAAACAACGTTTCACGTAAATCCGACGGTTGAAGGCGAGCACATCCAACGGACGCG	1104170|F|0-30:A>G-30:A>G
	1801	1216461	2A	1.59558	T/C	TGCAGTACGGGGGAGACAAGCCTGGTGGTGAGCTGTCAATCCATGGACCCCGAGATCGGAAGAGCGGTT	1216461|F|0-28:T>C-28:T>C
	1802	1217356	2A	1.59558	G/A	TGCAGTTTGCTGCGCCGACGTACAACACAGCTCCAGGTTTAACATTTGACCCGCAAACACCAAGGGAGT	1217356|F|0-63:G>A-63:G>A
	1803	1376920	2A	1.59558	T/C	TGCAGGTGCCGTGCGCCGTCTCCGCGCGCCACGCCGCAGGGACCACAAGTTTGAGCTTTGACAGAACGT	1376920|F|0-58:T>C-58:T>C
	1804	2253187	2A	1.59558	G/A	TGCAGGTAGCGCGCGGCGCAGCGGAGCATGGCAACGTTGGCAACCGTGATGTCGACGTGGACGCCGTAG	2253187|F|0-50:G>A-50:G>A
	1805	4910164	2A	1.59558	C/G	TGCAGCTGGCGTCGCGGCGCAGGCCTCACTTCCGAGATCGGAAGAGCGGTTCAGCAGGAATGCCGAGAC	4910164|F|0-19:C>G-19:C>G
	1806	983268	2A	1.59558	A/G	TGCAGTACTCCTGCTATCCCTGCCACTATGGAGGACAAAATACCAGGTACAAATGGGAACATTAGTCTT	983268|F|0-52:A>G-52:A>G
	1807	996768	2A	1.59558	A/T	TGCAGCAGCAGCAATAGAGGAGAGCGAGGGGAGGGGCACGTGAATGCGGCAGCAAATGCGTCGCACCGA	996768|F|0-20:A>T-20:A>T
	1808	1009386	2A	1.59692	G/A	TGCAGGTTCGTTGGGCGTGCAGAGCTGTGCTGCACCAGTGGCCGTGTCCGTGTGGCCGCCGAGATCGGA	1009386|F|0-49:G>A-49:G>A
	1809	1065743	2A	1.59692	C/A	TGCAGTGGAGATACAACGAGCAAACGAATGAGCCATGCTACAAACTGTGCTCCGAGATCGGAAGAGCGG	1065743|F|0-13:C>A-13:C>A
	1810	1089750	2A	1.59692	A/G	TGCAGGACAAGCAGTGAACTGGTGGATCTTCGTTGTGTTCACCGTGGCCGAGATCGGAAGAGCGGTTCA	1089750|F|0-12:A>G-12:A>G
	1811	1103072	2A	1.59692	A/G	TGCAGGTCAGCACCATAGTCGTACGAACAGAGAAATTGCATTGCAATTCTCACACCACAGACCAATGCT	1103072|F|0-58:A>G-58:A>G
	1812	1106300	2A	1.59692	C/A	TGCAGATTCCGTCGGCACCGCGTCATCGCCACCGCCGCTACCCCACCGCGACCCTTCCCGTGACTTCTC	1106300|F|0-35:C>A-35:C>A
	1813	1125543	2A	1.59692	G/A	TGCAGAGGTCCCTGTCGGCGTCCCGCGCTGGAGTTGTGGTCCGTCTACTCCGCCGTCCTCCCCTCTGGT	1125543|F|0-17:G>A-17:G>A
	1814	1216386	2A	1.59692	C/T	TGCAGCCTTCCCCTCGGCAAAATCGTGGCCGTTGCCATTCAGCTCCACAACATTCCTTGCCACGGCAGC	1216386|F|0-47:C>T-47:C>T
	1815	1272157	2A	1.59692	A/G	TGCAGCAATTGTCAGTAAGGAAGTACCACAGATCGTGGATAATACCAAAGCTCCCGAGATCGGAAGAGC	1272157|F|0-7:A>G-7:A>G
	1816	990567	2A	1.59692	C/T	TGCAGCCCCGCACCACGCCCTGAACTGCCTTGCTGCTGCCCACCCGAGGCCTCCTTGGTCTGGTTTTCA	990567|F|0-8:C>T-8:C>T
	1817	993186	2A	1.59692	C/T	TGCAGACATGCTTAAAATAGGTACAAAGCCCCTAGAACCATGATAGCCGACCTGGATGACCGAGATCGG	993186|F|0-51:C>T-51:C>T
	1818	1072243	2A	1.60269	T/C	TGCAGATAGGGTGAGGATGCCTCGGGGGATACTTGGAGGCCAACACTTGACCATCATTTGGCCCTTTTC	1072243|F|0-11:T>C-11:T>C
	1819	1125990	2A	1.60269	C/G	TGCAGAGTGGTTTGGTTCGCACGTCGGCGTCATCGCTTCGGTAAACGCGGCGTGCGGGCGTGCGTGAAA	1125990|F|0-45:C>G-45:C>G
	1820	2258407	2A	1.60269	C/T	TGCAGTTGATTACACATGTACGGAGCTTTCTTCAGGGTGCTGCAAAAGGAAAGCGATGAACGCACTTGT	2258407|F|0-20:C>T-20:C>T
	1821	1068536	2A	1.60298	T/C	TGCAGTAGTAGCTTTCGGAGAAGAGATGCGGCGAGCGTTGCTTTTGGTGACCCTCTCCGAGATCGGAAG	1068536|F|0-42:T>C-42:T>C
	1822	3064424	2A	1.60322	G/A	TGCAGCAGCTTGGCTGCCTCTGAAAGTGGTAGCAATTCCGAGATCGGAAGAGCGGTTCAGCAGGAATGC	3064424|F|0-21:G>A-21:G>A
	1823	1075089	2A	1.60855	G/A	TGCAGGTCTGAAACCGTAAGCTGTGAGAGACTGAGAGCGCAGACCACAGCGTAACAGATCTCCGAGATC	1075089|F|0-26:G>A-26:G>A
	1824	2311249	2A	1.60855	G/A	TGCAGCCGCTGGAGGGGGAGGAGACCCCGTCGAACCAACAAGGTAATCCCCTCCGTAAACCCTAGGCTA	2311249|F|0-10:G>A-10:G>A
	1825	3034278	2A	1.60855	T/C	TGCAGCCGTCTCCCTCTCACTCGCTCGCTCCTCATCCGAGATCGGAAGAGCGGTTCAGCAGGAATGCCG	3034278|F|0-8:T>C-8:T>C
	1826	3021145	2A	1.61031	G/A	TGCAGAACCAGTAGCAGAAGTGATATCACAATTCTCCGAGATCGGAAGAGCGGTTCAGCAGGAATGCCG	3021145|F|0-16:G>A-16:G>A
	1827	1051900	2A	1.6188	T/C	TGCAGTTTTCCCACTCCTTCATTTTCCACATTAAGTTAGGGTGTTTAAGATTTGTCCACTACTAGGAGT	1051900|F|0-14:T>C-14:T>C
	1828	2254615	2A	1.62004	A/G	TGCAGGTGCTGTCACTGGAGATTCACGGTCGCCACAGGAAAAAGTGTCGCTCTGACGAGGCAAATGCAG	2254615|F|0-24:A>G-24:A>G
	1829	994685	2A	1.62004	T/C	TGCAGTTGCTTGCAGTTCACTTATCCCAGCTTCAACACAGGCAACAGGGATGATTTCAGCTTCAGCCCG	994685|F|0-5:T>C-5:T>C
	1830	996555	2A	1.62004	T/A	TGCAGCTTGTGAACAGAACAGTGGACTCGCGCCCACACTCCCGCATCTTGTATGCGCTCGGCGGGCACT	996555|F|0-38:T>A-38:T>A
	1831	1042669	2A	1.6321	A/C	TGCAGATCACGCCGAGCAATGGGAACATGAGCCACAAGTCGGGGAGAGTGGTGTACGCCAAGGAGACCC	1042669|F|0-18:A>C-18:A>C
	1832	990957	2A	1.64226	A/G	TGCAGGGTTGTTAATTAGAGATATCTGTCTTCTGATGATCCCAGTATATATGCGTCTAGGCACAAATGA	990957|F|0-49:A>G-49:A>G
	1833	1090879	2A	1.65349	C/T	TGCAGCAGCAGCAGCAGCCTGTATCAGTGACGAACATGTATAGGTTAGAGACGGACTGAAGGGAAACGG	1090879|F|0-17:C>T-17:C>T
	1834	2276076	2A	1.65396	G/A	TGCAGATGGGGAGGATCTTCTCCAACGACCTGTACATCGACCTGTCGCGGTATCTGCTGGACAACATCT	2276076|F|0-59:G>A-59:G>A
	1835	3064761	2A	1.6765	G/A	TGCAGCGAGGAGATGGCGGTGTCCGTGGCTGCCGCGCCGAGATCGGAAGAGCGGTTCAGCAGGAATGCC	3064761|F|0-20:G>A-20:G>A
	1836	1022408	2A	1.67678	G/A	TGCAGTGATTTATGTGAAGCTCTGTAGGCGCCGCCGAACTCCCCCACCTTTTCGTTCCACAAAGCATCG	1022408|F|0-13:G>A-13:G>A
	1837	1055319	2A	1.67678	G/A	TGCAGTTTCAATCTGATTGATTGTTTCCTTTGCTCGCGATGGATGGATGCAGGTGACAGGGACCATGGC	1055319|F|0-22:G>A-22:G>A
	1838	1072944	2A	1.67678	G/A	TGCAGGAAACGTAGAGTAGTGTCACCAACACAATTGTACGTACAAAGATGAATGAAATTACTGAAGATT	1072944|F|0-10:G>A-10:G>A
	1839	1075261	2A	1.67678	G/T	TGCAGGAGGAAGAAGAGGAGAAGCGGCGGACAGCAGTGGAAGGAGAAGATGCTGTTCTCATGGGCGACG	1075261|F|0-14:G>T-14:G>T
	1840	1090071	2A	1.67678	C/G	TGCAGAGGAAACTGTAGGCAGGTCAGCGTGGTGCATGGGAATAGAATCCTGACGAGCAACGAGCCGAGA	1090071|F|0-18:C>G-18:C>G
	1841	1094537	2A	1.67678	C/G	TGCAGCGAGAGCATGCTGCGCAACAACCCATTGGCTACTGTCCCCGACGACCCCGACGCGCTCGTTTCC	1094537|F|0-15:C>G-15:C>G
	1842	1126470	2A	1.67678	A/G	TGCAGGCTCCAACAGCAGGTCCAAGAAGGTACGCGTAACCCCTGTAGATCCATCATATGCGGTACGAAG	1126470|F|0-11:A>G-11:A>G
	1843	1863057	2A	1.67678	C/A	TGCAGCTTGAGCGTGCATCTGGCCTGGAACTTGCACTCGCTGCAGTGCGCCTGGTACCTGACCTCGCCG	1863057|F|0-39:C>A-39:C>A
	1844	2248858	2A	1.67678	C/T	TGCAGAACAAGTAAACACAAGACTGTCAACTAAATCGACACTTCGCTTCAGAAAATAAAACAACCGAGA	2248858|F|0-7:C>T-7:C>T
	1845	2256631	2A	1.67678	C/T	TGCAGAAGTTAGCACTTCGAATTTGGGACACAAGTTCGGTGTTTTGAGCATGTCTGTCAACTGGAGCAT	2256631|F|0-14:C>T-14:C>T
	1846	3022109	2A	1.67678	T/C	TGCAGAGCATATGTGCATCGTGTAGCAAGGAAATTCCGAGATCGGAAGAGCGGTTCAGCAGGAATGCCG	3022109|F|0-9:T>C-9:T>C
	1847	3025116	2A	1.67678	T/G	TGCAGCGCTGCTGCTCTCACCCTCTGACCCAGTGACCGAGATCGGAAGAGCGGTTCAGCAGGAATGCCG	3025116|F|0-24:T>G-24:T>G
	1848	3026937	2A	1.67678	T/A	TGCAGAGGGAGGGCTGTGTAGTACGTGCTGGAGCTTTCTGTACCGAGATCGGAAGAGCGGTTCAGCAGG	3026937|F|0-34:T>A-34:T>A
	1849	3064381	2A	1.67678	T/C	TGCAGAAAAGGTACACGTACGTTCGTCAAGACCAGCAGTCCTATTCCGAGATCGGAAGAGCGGTTCAGC	3064381|F|0-17:T>C-17:T>C
	1850	1147248	2A	1.67882	C/T	TGCAGATCGACAGTCATGCGGTGAGCAATCAAGTGGTGCAGATGGTAACCCAGAGTAGTGGCGCTAATA	1147248|F|0-18:C>T-18:C>T
	1851	991712	2A	1.67882	G/A	TGCAGCGTTAATCTAATTTTGGTGTCAAAACGCTGAGGACGCAGTTTGACACAAGGAATCCAGAGAGAT	991712|F|0-66:G>A-66:G>A
	1852	1071544	2A	1.6824	G/A	TGCAGTCCGTTTTTAATTTCTGGCCTGGATCAGTTTCTTCCTCTGGATGGCCACGCTTATTTGTCCCCG	1071544|F|0-32:G>A-32:G>A
	1853	2260600	2A	1.6824	A/G	TGCAGGCACTCGATGAAAATCGGAAGGGAGAGCCCTTCTTTTATAGGCACTCGATGAAAACCAGCCGAG	2260600|F|0-24:A>G-24:A>G
	1854	3025800	2A	1.6824	C/T	TGCAGTTGGGCCTTGGAGCTTGAGAAGGTAGTAGCAACCTGACCGAGATCGGAAGAGCGGTTCAGCAGG	3025800|F|0-37:C>T-37:C>T
	1855	999939	2A	1.6824	A/G	TGCAGCAGGAACCAATAACTGATGGTTTCTATTGATGGACATTGGAATAAGTTCAGAAATAATACTACC	999939|F|0-38:A>G-38:A>G
	1856	1009931	2A	1.68354	C/G	TGCAGCCTCACGTCGCCATCGTCACCTCCTCGTGCTCGCCGTCTCACATGGCAGGCCGAGATCGGAAGA	1009931|F|0-28:C>G-28:C>G
	1857	1053641	2A	1.68802	C/A	TGCAGATTGCGGTTACGGATTGAAGGCGGCGACACATCCTACCGTCCACGACAAAAGACGCCCATACAT	1053641|F|0-9:C>A-9:C>A
	1858	3064509	2A	1.68802	C/T	TGCAGCCCAGGGAATGCAGGGCGCGTCGCCGCTCTGGAACTCGCCGAGATCGGAAGAGCGGTTCAGCAG	3064509|F|0-6:C>T-6:C>T
	1859	1093211	2A	1.69308	T/C	TGCAGAAGCGAATCATAGATCAGCCAATCCATGCACCATTACAGTGCAGCACATCATCTCCGACTCTCA	1093211|F|0-15:T>C-15:T>C
	1860	2260254	2A	1.69607	C/T	TGCAGGGGAAAGAGGGCGCCGACGTGGTTCTCGAGGTCCAAGGGGAGGCCTTCCACGCCCACAAGCTCG	2260254|F|0-19:C>T-19:C>T
	1861	1229356	2A	1.71765	T/C	TGCAGAGCGGCTACTGACCGATCCACGGCCAGGACATGACATGCGCGCGTCGGCGTCGCCTTTGATTGA	1229356|F|0-21:T>C-21:T>C
	1862	2253029	2A	1.73246	C/T	TGCAGCCTCACGAAATGCTTCAAAAGTATCGATGACAATCGCAGTGCTGTCACACGTCGTCGTGGCACC	2253029|F|0-10:C>T-10:C>T
	1863	986459	2A	1.73246	A/G	TGCAGAGTAGTGATCATCGGCGATATGGCGTCGGCAGCAGGCGATGGGACGAGGAGGAGGAAGACGGCG	986459|F|0-60:A>G-60:A>G
	1864	1864661	2A	1.73537	T/G	TGCAGGCTCTGTAGGGCTCCTCAATCCTCCCCAAAATATCGCTGCTTGTGGTAGATCACATCGACCAAA	1864661|F|0-42:T>G-42:T>G
	1865	3064613	2A	1.74941	T/A	TGCAGTTCTCATCAAGCTGCTGCTCGAGAAAGGCTACGCAGTCAAGACGACGGTCAGAGACCCCGAGAT	3064613|F|0-6:T>A-6:T>A
	1866	2258278	2A	1.75302	A/T	TGCAGCTTTGGCTCTGGTTTGGTGAAGCCGTTCGAGTTCATGGCGGAAGACCGTTGGAATTCGTCATTT	2258278|F|0-57:A>T-57:A>T
	1867	1275924	2A	1.75599	C/T	TGCAGTACTCGACGGTACCGCCCTCGCCGTGTTTACTCTCTTTTCTACCGCCGTTCGCACTTTGCTCTT	1275924|F|0-18:C>T-18:C>T
	1868	1299453	2A	1.76894	G/C	TGCAGCTGCACGTACGTAGCTGCTAGTTCAGACTTTGCCAGCCTCACGTAGAGCTCCTGCCCTTTGTCG	1299453|F|0-18:G>C-18:G>C
	1869	1107019	2A	1.80378	C/A	TGCAGCGCACAGGACAGAAAAGCATGCACAGCCAGCGAGCACAAGCACAGCGCCATGCTCGTCTTGGCA	1107019|F|0-53:C>A-53:C>A
	1870	1071195	2A	1.82625	A/G	TGCAGATCAGAGAGCCAGAGGGGGAAAATCGCATTTTTAACGATGGAGTTGTTCTGTAGAGCGCCGAGA	1071195|F|0-24:A>G-24:A>G
	1871	1204588	2A	1.82625	C/A	TGCAGAGACGACACTCCAAGATTACATGACACGTGATTTCATCATGGACATGTCGGTACCAGAAGAGGA	1204588|F|0-24:C>A-24:C>A
	1872	2276132	2A	1.82625	T/C	TGCAGGGGGTGGCCGTGAAGAAGCTCGCCTCGTGATCGATCCTTTTCGAGCAACCCGAGATCGGAAGAG	2276132|F|0-44:T>C-44:T>C
	1873	2276835	2A	1.82625	G/T	TGCAGAACATCACGCACGGATCGATGAGTGAGCGCAACCGAGCTCGGAGCCGAGATCGGAAGAGCGGTT	2276835|F|0-41:G>T-41:G>T
	1874	4909347	2A	1.82625	A/C	TGCAGCAGCGGCCGCGAGTCGCCGCGGCGGCGGCAGAAGGAGGAGAGGCGCGGCTCCTCGGAGCCGAGA	4909347|F|0-45:A>C-45:A>C
	1875	1092204	2A	1.83749	T/G	TGCAGCGGACGATGTTCACCAACGGGCCGCAGGGCGGCGCCGACGGGTGAGTTCTTGATCACTATGCTC	1092204|F|0-54:T>G-54:T>G
	1876	1127363	2A	1.83749	C/T	TGCAGTTTTGGTCTCTGAGGCTCTAAGGCCAACTTCACCGTGTGACCCCAAACGGACGTCCGTTTTATC	1127363|F|0-47:C>T-47:C>T
	1877	1166096	2A	1.83749	A/G	TGCAGCATCCACCAGAAGACTCGGTTGCTAACTACTACTAGCATAGTGTGCATAGAGCACATGAGCTGA	1166096|F|0-16:A>G-16:A>G
	1878	2372250	2A	1.83749	C/A	TGCAGTGATCAAGAATGCTTGCGCGGTTCGATCGACGTCGTCGCTGAGTCCGTCCGTCCAGTCGCTTGC	2372250|F|0-58:C>A-58:C>A
	1879	992715	2A	1.83749	C/T	TGCAGTACCACGCAACAAGTAAGCAGCACGAAACGACGTGACGGGCCTTGTAGCCCGAGATCGGAAGAG	992715|F|0-36:C>T-36:C>T
	1880	2256686	2A	1.84885	C/A	TGCAGGAAAACCGTCGAGAAACGGAGAGAGAGAAAATTAGCAGTGACTGCCGCTGGTTTGGGGCAGCTT	2256686|F|0-10:C>A-10:C>A
	1881	3064404	2A	1.84885	A/G	TGCAGAAACCTGGGAGCAACAGGAAAACCGTGTCCACTTCAGCATTTGGGCGAATCGGACCAGAATCGT	3064404|F|0-26:A>G-26:A>G
	1882	1123134	2A	1.88076	C/A	TGCAGACCACGCACACCCCGCAGTTCCTCGGGTTGAACACGGCTCTAGGCTATAGGAACCCGTCCGTCG	1123134|F|0-39:C>A-39:C>A
	1883	999293	2A	1.88076	G/A	TGCAGGCATGCGTGCATGGCGACGAAATGGACAATCAAACAGTACAGGCTGGCCGTTAAATTGACGGTA	999293|F|0-29:G>A-29:G>A
	1884	1002701	2A	1.93825	T/C	TGCAGCCACTGCGGCCCACCTAACCCCGCACAGCCGCAGCCCACCTAAGCCGCAGCGAAGCGGTACGCC	1002701|F|0-9:T>C-9:T>C
	1885	1088061	2A	1.99065	T/A	TGCAGGTACAGGTCCACCACCAACGGCAGCAACAAGCCTTCCGCTGAAAGGTAGGGGAATCTCGCTTGA	1088061|F|0-61:T>A-61:T>A
	1886	2277859	2A	1.99065	C/T	TGCAGTAACGTGTGCTTGAGGCACAAGCCAGCAGGCTCGCATCTGGAAGGAGCGACTGGCTGATTCGAA	2277859|F|0-37:C>T-37:C>T
	1887	976830	2A	1.99065	T/G	TGCAGTGCTTACCACGTTCAGGCCATGACAAGGCTTGGAGCAAACCACCTTAGTCTCCAAACATGCACC	976830|F|0-5:T>G-5:T>G
	1888	3029249	2A	1.99483	G/A	TGCAGTTGGGCGGGCCTACCTGGGACGTGGAGCTAGGCCGAGATCGGAAGAGCGGTTCAGCAGGAATGC	3029249|F|0-9:G>A-9:G>A
	1889	1010498	2A	2.00038	A/C	TGCAGTTCGTTCAGGGAATCCCAAGGAACAGGGCTGCCTAGCTTGGCGTAGGATCGTCCTGTCTTTCGG	1010498|F|0-26:A>C-26:A>C
	1890	1093182	2A	2.00408	A/G	TGCAGATGCTTCAGCGAGAGAAACTTTTCATCTCGCTTAACGCGATAAATAGTCGCCCCGAGATCGGAA	1093182|F|0-39:A>G-39:A>G
	1891	3222539	2A	2.00408	G/C	TGCAGAGAGCGCGAGTCGAAGCCTTTGCCTGGCGCCGAGATCGGAAGAGCGGTTCAGCAGGAATGCCGA	3222539|F|0-33:G>C-33:G>C
	1892	1090495	2A	2.01638	A/G	TGCAGTTAGGAGCCGACAGGAGAGAAGAGGCCAGCGGTTTCAAGTTTCAGCAGGAGCGTCCGAGATCGG	1090495|F|0-7:A>G-7:A>G
	1893	1068421	2A	2.07747	T/C	TGCAGTGTTTTGTCTCCCTGTAAGTGCAGTTCCGTTCAATCAAACTCTGTCCATGCTAGCTGCGTGTTT	1068421|F|0-68:T>C-68:T>C
	1894	1056356	2A	2.11964	C/T	TGCAGCAAAAACATCCACCCATATGAGAAGTATAGAGCATTTTCCTGAAACAAATAATTAGCAAAGATT	1056356|F|0-43:C>T-43:C>T
	1895	1063107	2A	2.11964	C/G	TGCAGATAGGACATTCTAAAACGTTTCCAACATGGTGATTAGCTAGTACAGAGAACGTATCTCCACACG	1063107|F|0-55:C>G-55:C>G
	1896	1138749	2A	2.11964	A/T	TGCAGCAGTTTTGTGTTCATGGATATAGTCGCATGGTTGTATCCACACTAGGTTTATGCACGCAAACAT	1138749|F|0-24:A>T-24:A>T
	1897	2255667	2A	2.11964	T/C	TGCAGTTCTCCCTCAACAAGGTCGAGGAGGTCAGTCGCCCACGCTTCCTTCCGATCCCCCATTCCGAGA	2255667|F|0-5:T>C-5:T>C
	1898	3956868	2A	2.11964	T/C	TGCAGGTTCCGCCGTTTGTACCCGACGAGGCGCCGCGACGGCCGAGATCGGAAGAGCGGTTCAGCAGGA	3956868|F|0-14:T>C-14:T>C
	1899	1067091	2A	2.13154	C/T	TGCAGCACCACAAGGCAGCAAAGGCACATCAGGAACTCTTGATTCTTTTCATGCTACTTCTCCTGACGC	1067091|F|0-49:C>T-49:C>T
	1900	1094059	2A	2.13154	C/A	TGCAGCGCTGATGACGATGATGAGAGATGGTTTTTACTGGGCCTTGGAGACGTGGAGGCGGGCCCATAT	1094059|F|0-7:C>A-7:C>A
	1901	3064873	2A	2.13154	G/C	TGCAGCCGTGCTGGACGAAGGTGGCGACAAGACTGACTGACCGAGATCGGAAGAGCGGTTCAGCAGGAA	3064873|F|0-16:G>C-16:G>C
	1902	996946	2A	2.13154	A/G	TGCAGACGGGGGAGACAGGGCGGGCGCCGTGACGGAGCACTCCCTAGAGGCGCTGGTGCTTACCTCTCG	996946|F|0-45:A>G-45:A>G
	1903	1127704	2A	2.14317	A/C	TGCAGGAACCCCGACACATCCTTCTTCTCATCCGTCTCCGTCGCCGCAGCACCAGGCGCATGCCCCGAG	1127704|F|0-29:A>C-29:A>C
	1904	1190338	2A	2.14317	C/T	TGCAGCACGTCCTGCTGTACGAGGGCGAAGACTTGCCGCACTTCAACGACGTTCTCCAGTCCCTCAGCT	1190338|F|0-5:C>T-5:C>T
	1905	1164723	2A	2.14584	G/C	TGCAGAACCACAAGGCAGCAAAGGCACATCAGGAACTCTTGATTCCTCTCATGCTACGTCTCCTGACAC	1164723|F|0-57:G>C-57:G>C
	1906	977177	2A	2.15493	C/T	TGCAGGGAGACATGAACTGAATTTGTGACATTGCGTTGCTCAGATAATTTTCCGAGATCGGAAGAGCGG	977177|F|0-16:C>T-16:C>T
	1907	1088816	2A	2.16704	G/A	TGCAGTTCGTTTAAGACCTTGTTGCGAACCTGATACTTTGTTTAATAAAATGCCTGTGTACATCATGCG	1088816|F|0-66:G>A-66:G>A
	1908	1252319	2A	2.17445	T/C	TGCAGATTTCATCAATAACAAGTAGAAGTATTACAGTTTGTAAATGATTATACAACCAGTAAACTGTGT	1252319|F|0-6:T>C-6:T>C
	1909	3064936	2A	2.17511	G/A	TGCAGCCGCCAGGGCGCGCTGGCCGCGGAGTTCCCCGAGATCGGAAGAGCGGTTCAGCAGGAATGCCGA	3064936|F|0-24:G>A-24:G>A
	1910	1091680	2A	2.17691	C/T	TGCAGCGCCTGCCTCGCGGGCTACATCGGCGCCAAGATCCAGGACAGAATCGCCGACGTCAAGTGCCCG	1091680|F|0-56:C>T-56:C>T
	1911	1133336	2A	2.17691	C/T	TGCAGTGCACTAGTCACCCCCAGTTCCTCATTCCAAATACAGATGAGGTTATGTATACCCAAGCAACAC	1133336|F|0-25:C>T-25:C>T
	1912	1201257	2A	2.17691	G/C	TGCAGTTCACGAAGCATCACGGTGAGGACTAATGGCATGGCAATGGCTTGATGAACAGGAAGCTAGGCG	1201257|F|0-23:G>C-23:G>C
	1913	3021489	2A	2.17691	C/A	TGCAGATATTTTCTTTTCTTTTCTTTCTTTCTTTCCCGAGATCGGAAGAGCGGTTCAGCAGGAATGCCG	3021489|F|0-12:C>A-12:C>A
	1914	997103	2A	2.17691	G/A	TGCAGTGGTGAAGCGGCCGACCACCGTGGATAAACTTTCAGTTTGACATCCGAAGCGGGTGGGTTGCTG	997103|F|0-6:G>A-6:G>A
	1915	1161059	2A	2.20954	G/C	TGCAGGCAGCTGAGGGTGGAGCACGGGCTAGTGCGGCAAGAAAGTTGTTCAGCCCGCGTTCCGAGATCG	1161059|F|0-55:G>C-55:G>C
	1916	3064817	2A	2.21097	T/C	TGCAGATTTGCGGCCGTCCCCCGTCGCGCGCCATCCGTCCCGTCCGAGATCGGAAGAGCGGTTCAGCAG	3064817|F|0-7:T>C-7:T>C
	1917	1015967	2A	2.21101	G/T	TGCAGTCGGGGACGGCTACCTGAACCGCCTTCGCCAAACGATCCTGCATACCAGCATTTTCAGCTAGCT	1015967|F|0-14:G>T-14:G>T
	1918	1016489	2A	2.21101	C/T	TGCAGTCTATGAGTTTCAAGTATACAACTGAAGACACGTGGGTGTTTCCAAGCCATGTAGATACGTCCG	1016489|F|0-36:C>T-36:C>T
	1919	1034434	2A	2.21101	A/C	TGCAGGATATGCGTGCATATGCATGTATCCGCCTTTCCAAACCGCGGAAAGGTTCTTGATTGATTGTGC	1034434|F|0-39:A>C-39:A>C
	1920	1039214	2A	2.21101	T/C	TGCAGCTTCGGGCACCTCAAGGGCCTGGACGCCAACAAAACTGGGCATTTGGATCCCCTCCTCCTCGTC	1039214|F|0-64:T>C-64:T>C
	1921	1062525	2A	2.21101	C/A	TGCAGATCCGTAGGGCGATTGGTCCACAGAACATTGTTAACAACAAATGTAGCCATCGGTGAGTGAGTG	1062525|F|0-23:C>A-23:C>A
	1922	1083264	2A	2.21101	T/C	TGCAGCAAGCAAACCCACATGCCATTACGTTTCTCCTGTCATTCTCTCAGCGTGGAGCGTAGACTATAA	1083264|F|0-42:T>C-42:T>C
	1923	1091543	2A	2.21101	C/G	TGCAGAGGCGAGCGACAACTTGACGAAGGCGGTGAGATTATTGAAGGCCAGCACCGAGAACCCCTTCCA	1091543|F|0-12:C>G-12:C>G
	1924	1093498	2A	2.21101	G/T	TGCAGATGAAGACGATTTTGCAGTCGGGGTTATCAGTAACGGAGGCAGGCAGCAAGGAATGATGCATGT	1093498|F|0-43:G>T-43:G>T
	1925	1117207	2A	2.21101	A/G	TGCAGATGACATCGCCATTAGTATCACAACAGCGACGGCAAGAAGGAAGGCAGCGCGCCGTGGGAAACG	1117207|F|0-30:A>G-30:A>G
	1926	1218546	2A	2.21101	C/T	TGCAGGCCGCCCCCGACGAGGACAAGCTCGGGGACCTCGCCGCGGACCTCTTCAAGGTCTACTACATCG	1218546|F|0-12:C>T-12:C>T
	1927	2290778	2A	2.21101	G/C	TGCAGCCAGCGCTGACACCGATAGCTACCTACTACTAGTACGTGTTATTAGTGGCACCATAGGCTACAT	2290778|F|0-52:G>C-52:G>C
	1928	1125557	2A	2.22119	G/A	TGCAGGTCCCCCGAGACGACATCCCAGGCCGCTTGGTAGAACGCGGTGCCGAGGCCATCCGAGATCGGA	1125557|F|0-26:G>A-26:G>A
	1929	1047706	2A	2.22306	G/C	TGCAGTTGCTACTGCTGGCCACCGCTATGGCCTTTTTCGCAGGTACCTCAAACCGCATGCCATGGGAAT	1047706|F|0-65:G>C-65:G>C
	1930	1105987	2A	2.23001	G/C	TGCAGTGATCGTGTGGATCGCCAGTTCGCTATATGTGTGGATCCAAAGGATGCCTGCCGAGATCGGAAG	1105987|F|0-14:G>C-14:G>C
	1931	1060442	2A	2.23941	C/T	TGCAGTAATTCTGAATATAACTGTGTACTGTACGAACAAATTTTTGTATTTAGATGATTATACGTATAA	1060442|F|0-27:C>T-27:C>T
	1932	1021420	2A	2.24605	G/A	TGCAGCTGGTCTATCTGGCGGCGGCCACGGTGTTCTACTACGAAGCCATGGAGAGCAAGGAGGTGGTGC	1021420|F|0-28:G>A-28:G>A
	1933	1080724	2A	2.24605	C/T	TGCAGCCGACTTGTAAGCATTCTCTGGTCTTTACTCCTCGTCTGCACTTGAATCTTCAAATGTGACCGA	1080724|F|0-53:C>T-53:C>T
	1934	1090146	2A	2.24605	G/A	TGCAGTAAAGTTCCACTGGTCAACGATGGCGAAGTGGTAGTTGTTTCACTCCCCGAGATCGGAAGAGCG	1090146|F|0-35:G>A-35:G>A
	1935	1091012	2A	2.24605	G/T	TGCAGATTCCCGCTCCCACTCGCCCTCCTCGTCAACCCATAGCAGTAGCACGCTTGGCACCACCGCGGA	1091012|F|0-41:G>T-41:G>T
	1936	1105769	2A	2.24605	C/T	TGCAGTCGCACCTAAACCGCCTCCGCGTCAAGTCGTTGTTACCGTTTTGCCGAGTCGCCGAGATCGGAA	1105769|F|0-33:C>T-33:C>T
	1937	2262196	2A	2.24605	A/T	TGCAGTTGCAAAACACACACACAAAATGTAGTTACCGTGAAAAGTGAGCGTAGCGTCTGGCGGTCGAGC	2262196|F|0-29:A>T-29:A>T
	1938	2263981	2A	2.24605	C/G	TGCAGTCGAACGAGTCCAGAGTTTGTCGATCGGTAGATCCGTAGATTACATGCATACGTATTGAATATT	2263981|F|0-48:C>G-48:C>G
	1939	1187077	2A	2.25601	C/G	TGCAGAGCAACTGCCAACATCTATGCTGTCAACGGTACCTTCCAGGCCAACATTGAACACCTCCCAGTG	1187077|F|0-14:C>G-14:C>G
	1940	1126296	2A	2.25754	T/C	TGCAGCTTCTTCTCCTCCCCCAGACTGCGTCTGCGTCCTCCGATCCATCGGAACAGAAGCAGGGCCGTC	1126296|F|0-25:T>C-25:T>C
	1941	3020554	2A	2.25754	C/T	TGCAGGTATGTGCAACAGAAGTTCAATGCCATTTTCCCCGAGATCGGAAGAGCGGTTCAGCAGGAATGC	3020554|F|0-29:C>T-29:C>T
	1942	1186413	2A	2.26616	A/G	TGCAGGCAAGGGATCCCCTCGCAAGATTCAAGAAGCTAGGTGGGCGGCGGCGGATCTTTACCTGGTGGC	1186413|F|0-7:A>G-7:A>G
	1943	1106995	2A	2.27047	G/T	TGCAGTCACTCCTCGCTGTTCCTCTGGTAGGGAGGTCGGTGCTGATTTCAGCCTCATCAAGCACGTCGC	1106995|F|0-29:G>T-29:G>T
	1944	1090021	2A	2.30851	A/C	TGCAGCCAAGGCGGGTTCATGGAGGAAGCCTGGATATACTTAAGAGCCATGACAGACAAGTTCCGCATC	1090021|F|0-41:A>C-41:A>C
	1945	1218651	2A	2.30851	A/G	TGCAGTCAATATCAACACAAGTCAAGAGCCAACCAACTTGATGCCACGAAAGCAGTGAACCTCTAGCAA	1218651|F|0-31:A>G-31:A>G
	1946	1089875	2A	2.30924	C/T	TGCAGTATGTATATAAGGTGTCATTAAATGATAGAATATGCACATTATGTAGATCACAAACCTAAGATG	1089875|F|0-40:C>T-40:C>T
	1947	2253930	2A	2.31119	G/A	TGCAGCGCCCGCGCCGCGGCCTCGGGGTCCCTGAACGTCACCTGGGAAGGATCGACACGAGCAGCAAAG	2253930|F|0-49:G>A-49:G>A
	1948	1667853	2A	2.31187	T/G	TGCAGCAAGGCTAGCGATGAGACGCGCGACGGCGTCCAGATCTGAGCACGACGAGACGAGACGCACGAC	1667853|F|0-34:T>G-34:T>G
	1949	2245372	2A	2.31267	C/T	TGCAGACACGCACTGATCACGATGTTCCAGGAGACGGCGTCGACCTCGGCCATGGCTCTGAATGCCCGC	2245372|F|0-8:C>T-8:C>T
	1950	1103548	2A	2.31335	A/G	TGCAGTAGCGTGGAAACCGTCTCCTGTTAGAATGACGGCAATTCATTATTATATTTGAACAAGTTCCAA	1103548|F|0-58:A>G-58:A>G
	1951	1110627	2A	2.31335	T/G	TGCAGCTGAAACCTATCCACCACATGGAAAAGGTAGAGGTGATCACCTTCGTGGTCGTGGTCGTCATAT	1110627|F|0-47:T>G-47:T>G
	1952	1282247	2A	2.31335	T/G	TGCAGGCCATCCACCCGAGCCCATCCATGGAGGGAGAGGCCGTTGACGCCGAGCTGCGGCTCTGCCCAC	1282247|F|0-62:T>G-62:T>G
	1953	1092979	2A	2.31573	T/A	TGCAGGTTCGTGGTGCTCACCCTCGGCGCCGACAGCGCATGGAGGCAGACGGCGGATCCGCCGCACTGG	1092979|F|0-10:T>A-10:T>A
	1954	1088421	2A	2.317	C/A	TGCAGAGCATCATCCCATCCCCCAAGTCATAAACCCAAGTCGGACTCGCCTTCCTCCTCCCCAACTACT	1088421|F|0-14:C>A-14:C>A
	1955	1089339	2A	2.317	C/G	TGCAGGCACGACAGACTGCATAAGAACGAAGCCCTCGTCACTTTTCAGCACAGCCGTTGTTCTTCAGTG	1089339|F|0-61:C>G-61:C>G
	1956	1091806	2A	2.317	G/T	TGCAGAGTCGGCATTGGATCTTCTTAACTGGTTAGCGGAGTTGGCGAGGGACAAGATCTTTCTCGGCAA	1091806|F|0-47:G>T-47:G>T
	1957	1098973	2A	2.317	C/G	TGCAGTACCAAGGAAGAGCAAACGAGGAGAGTTGGCAGCGATGGGCGGCTGCAAAAGATTGCCTCGGCC	1098973|F|0-7:C>G-7:C>G
	1958	1103422	2A	2.317	G/C	TGCAGACGCGCGCGCGCTCACATGTACAGTAAATTACTAGCAGCATGCTGATGCACCGAGATCGGAAGA	1103422|F|0-46:G>C-46:G>C
	1959	2242354	2A	2.317	A/C	TGCAGTTTACTTCGGTTAGTCGAAAAAAGTGCCTAAACAAAACCAACATGCAAGGAATGTACAAGCATT	2242354|F|0-56:A>C-56:A>C
	1960	984698	2A	2.317	G/C	TGCAGAACTCTGCTGTGTAAAACTGATTTGGTTTGGAAATTGCTTTGCTTCCTCTTGCGGTGTAGGTAG	984698|F|0-30:G>C-30:G>C
	1961	1209389	2A	2.31708	A/G	TGCAGTAGCGCGATGCATAGGTGATGCGCGTTCAGTTACCAGCGTTTGAGGCCGAGAGCTGCCACTAGG	1209389|F|0-12:A>G-12:A>G
	1962	2258430	2A	2.31708	A/G	TGCAGTGAATCTGAGGCTATTTTTATTAAGATATATAAAGGCTGTAAATCGATTCGATATAACACCGAG	2258430|F|0-27:A>G-27:A>G
	1963	3026936	2A	2.31708	A/G	TGCAGAGTGTGTTTGGCAAGGCGCCTGCCACTCTTGGCCTTGGCCCGAGATCGGAAGAGCGGTTCAGCA	3026936|F|0-18:A>G-18:A>G
	1964	4910382	2A	2.3178	C/T	TGCAGCCTCGTCGGCGGGATCCCAGCCTTCCTCGGGGGCATGACCGAGATCGGAAGAGCGGTTCAGCAG	4910382|F|0-21:C>T-21:C>T
	1965	1015564	2A	2.31786	G/A	TGCAGCTGCGGCGAGGAGGCGGCGAGCGCGGGCGGGATCTCCCAGCCGCCGAGATCGGAAGAGCGGTTC	1015564|F|0-12:G>A-12:G>A
	1966	1019771	2A	2.31786	A/G	TGCAGCCAAAAGGCTGGCTAATGGAGGGGAGAAGACGGGTCCACATGAAGAAGAAGAGTGGCCAGCAAA	1019771|F|0-54:A>G-54:A>G
	1967	1030510	2A	2.31786	T/C	TGCAGCTGCCTTCACACTCAACTCGTGTTTACACTGGACTGGATCCATCACCACAGCACAACATGCTCA	1030510|F|0-63:T>C-63:T>C
	1968	1052066	2A	2.31786	T/C	TGCAGGCTTTGTATCCAACTTCAGTGTGGATCCACCATTACTACCTGCTCAATGCTTTCAACCAATATC	1052066|F|0-45:T>C-45:T>C
	1969	1066118	2A	2.31786	A/T	TGCAGCTAACACGGTATACATCAATCTTTCCAACATTATCCACTTCTTCTCCATGCAAAAACCAAAATC	1066118|F|0-37:A>T-37:A>T
	1970	1070859	2A	2.31786	A/T	TGCAGGTTCACCAATGCAGATTACAAGAAGCTACAAAGAATCAGCGAGACCCCCACCACGTATCGCCCG	1070859|F|0-19:A>T-19:A>T
	1971	1087996	2A	2.31786	G/A	TGCAGCCCATGCATGTCGTAACAGTCCATGCTTCAGAGATACTGTTTGGCCCATGTTTGATTACTGTCC	1087996|F|0-14:G>A-14:G>A
	1972	1089389	2A	2.31786	G/T	TGCAGTCGTGCAGGGCCGCCGTTGTGTGTTGGTGTGCTCTGCTCCGATCAGGTGGAGAGATATAACCAA	1089389|F|0-27:G>T-27:G>T
	1973	1090396	2A	2.31786	G/T	TGCAGCCGCAGCCAAGCAAACAAAATCCAAAGAAACAAAATCAAAGCAACGAAGAGTAAAACCAAAAGG	1090396|F|0-53:G>T-53:G>T
	1974	1090922	2A	2.31786	G/A	TGCAGTCTGTAGTGCACATAATAACGTATGCAAAATATGTAGGAGTGTTGTCGCAAAAACAAAATGTAT	1090922|F|0-29:G>A-29:G>A
	1975	1092032	2A	2.31786	C/T	TGCAGGAGGAGCAGCAGCAGGAGGAGCACGGGGGTGGCCGCCCATGTAGGCATTGCCGAGATCGGAAGA	1092032|F|0-11:C>T-11:C>T
	1976	1098816	2A	2.31786	A/G	TGCAGGTGGGCTCTGCTACTGTTTGCTGCGAACCGACTCGACTCGGGCCGAGATCGGAAGAGCGGTTCA	1098816|F|0-17:A>G-17:A>G
	1977	1202897	2A	2.31786	C/G	TGCAGGCCGCCTTCGCCGCCGCCGCGCTCGCCGTCATGGCCTCCACTGACGACTTCTCCTCCGTCACCA	1202897|F|0-16:C>G-16:C>G
	1978	1218562	2A	2.31786	A/G	TGCAGCTTCACATCTGAACAACGCAGGCGTGCATGCATGCCACGGGATCGTCCTCGGCCCTCTTGCGCC	1218562|F|0-17:A>G-17:A>G
	1979	1228050	2A	2.31786	A/C	TGCAGTTATGTTGCTCAGCTAAGGCCAAAATGGTTGCCACCATGTTCACATCAATGTGGCTGCATAACT	1228050|F|0-29:A>C-29:A>C
	1980	2275801	2A	2.31786	T/C	TGCAGACCGACCTATGTTTTGTTCTTCTTACTACGTGGAGTGATGAGTGATCGATGAAACTGTTAGGAT	2275801|F|0-43:T>C-43:T>C
	1981	2278270	2A	2.31786	C/T	TGCAGTCCAACGACCTTGCATCGCTCGACTGAGTATAGTTGTTTTTACTTTCGGCAGAACCAACGTGCC	2278270|F|0-21:C>T-21:C>T
	1982	3026345	2A	2.31786	C/G	TGCAGCCTTCACCACACGCACCAAAACAGCCTCCTCGAAGTAGCCGAGATCGGAAGAGCGGTTCAGCAG	3026345|F|0-21:C>G-21:C>G
	1983	3027058	2A	2.31786	A/G	TGCAGGTAACTGGAAACGGTCATCCTCGCGTCGCTGTGACTCCCGAGATCGGAAGAGCGGTTCAGCAGG	3027058|F|0-13:A>G-13:A>G
	1984	3064857	2A	2.31786	C/T	TGCAGTACCGCTGGCAGCAGAGCGGTGAACCACAACGGCGACCTCCGAGATCGGAAGAGCGGTTCAGCA	3064857|F|0-22:C>T-22:C>T
	1985	4910082	2A	2.31786	T/G	TGCAGCTTCATTTTTGCAGGCGCACAGGGACCCGAGATCGGAAGAGCGGTTCAGCAGGAATGCCGAGAC	4910082|F|0-10:T>G-10:T>G
	1986	986208	2A	2.31786	G/A	TGCAGGTGCAGTTCAGTGAGGAGGATCTCCTCCCGTGGCAGTTTTGCCTTCTCCGAGATCGGAAGAGCG	986208|F|0-17:G>A-17:G>A
	1987	4909542	2A	2.31931	G/A	TGCAGCTTCGGCGTTGAAGGCGCACAGGGACCCGAGATCGGAAGAGCGGTTCAGCAGGAATGCCGAGAC	4909542|F|0-9:G>A-9:G>A
	1988	1238701	2A	2.32238	G/A	TGCAGCTGGCCCAGCCGCCGCACCCATCCGCCGCCGCGGCGAGCACTTTCGCCGAGATCGGAAGAGCGG	1238701|F|0-16:G>A-16:G>A
	1989	1024346	2A	2.32956	T/C	TGCAGGCGTGCGAGTGCAGTTGGGCCTGACCGACGGGCATGTAACTATAATTGTGTGCTATCGGTGTGC	1024346|F|0-26:T>C-26:T>C
	1990	2282254	2A	2.33113	C/A	TGCAGTCAACTAACATCTGCGCCGACAGTTCCTCCAGCGTTCCCGTCCTGATGGCGGTGATGCCCTCCA	2282254|F|0-22:C>A-22:C>A
	1991	1128880	2A	2.34112	T/A	TGCAGTCCCATTTCAGCTGAGCGCTGAGGTTTATTTTGATGTAATGCTTTGAGAGAGTGTTGAGTTGTA	1128880|F|0-57:T>A-57:T>A
	1992	995632	2A	2.34112	A/G	TGCAGGTGGAGACCCTGGAGGCGCAGGACATGAAGATGCTCGGGCAGATGCCGTCGCTCCGCTCCCTGT	995632|F|0-27:A>G-27:A>G
	1993	981071	2A	2.34225	G/A	TGCAGAGTGCCTATTTTTCAACTCTACTGTTTTAGCCCGCAGCTCCGACAGCTCCGCACGGAGCTGAGT	981071|F|0-8:G>A-8:G>A
	1994	2243090	2A	2.34293	G/A	TGCAGTATGTACAACAGGAGGCTGCGGTGTCGAAGAATTGCCTGTGCTTAAGGCGTTTCAAGCGTTGGT	2243090|F|0-23:G>A-23:G>A
	1995	1087767	2A	2.36607	G/C	TGCAGAAACTTGGGAGCGACTCAAAGTCTGTACGTGTAAGCAGTTAGTGGAGAGATTAGTGGGTCAAGT	1087767|F|0-12:G>C-12:G>C
	1996	1096228	2A	2.37057	G/C	TGCAGGTTGTTGGCAGCGCAAGACTCTCTCCCTCTAGTGCTCACTCTCATCCACAGCTCCGAGATCGGA	1096228|F|0-11:G>C-11:G>C
	1997	1237190	2A	2.37185	T/C	TGCAGTTTTGCGCGAGACGACAAGGTCGTGCGATACGGTGATGTTGTGGGAAGCAACAAGACGCGTGAT	1237190|F|0-7:T>C-7:T>C
	1998	3034011	2A	2.37262	A/G	TGCAGGGTATCCTACAGCCATTTCTCTTCTGTGTGCAAAACCCCGAGATCGGAAGAGCGGTTCAGCAGG	3034011|F|0-8:A>G-8:A>G
[truncated: 8,113 more rows]

## Sheet: Supp Table 11B
	Table S11B. Details of SNPs used for haplotype analysis in this study. The chromosome location and position informations obtained from DArT-seq Pyt Ltd
	Marker no. chromosome wise	Marker ID	Clone ID	alleles	chromosome	position (Morgan)
	1	M11778	993127	T/C/Y	1	0.02369
	2	M164	1005431	G/A/R	1	0.06814
	3	M7431	1267221	C/Y/T	1	0.06814
	4	M11792	993293	G/A/R	1	0.06814
	5	M8982	2266418	C/T/Y	1	0.11314
	6	M9591	3021967	C/A/M	1	0.145277
	7	M979	1043336	A/G/R	1	0.149831
	8	M6360	1204785	C/T/Y	1	0.150899
	9	M5904	1144874	G/R/A	1	0.15849
	10	M2323	1076290	R/G/A	1	0.166925
	11	M197	1007201	G/A/R	1	0.2624
	12	M8710	2257989	C/T/Y	1	0.26802
	13	M10190	3064386	A/G/R	1	0.28258
	14	M6371	1204920	A/G/R	1	0.28475
	15	M7746	1695192	T/A/W	1	0.28475
	16	M294	1013283	C/S/G	1	0.325084
	17	M11565	989159	T/Y/C	1	0.325084
	18	M5993	1159673	G/A/R	1	0.35151
	19	M10455	3222161	C/G/S	1	0.361333
	20	M1322	1054654	A/G/R	1	0.391738
	21	M7045	1228019	W/A/T	1	0.391738
	22	M7924	1863421	A/G/R	1	0.391738
	23	M7017	1221968	G/T	1	0.400228
	24	M10039	3028141	A/R/G	1	0.408735
	25	M3708	1092922	G/T/K	1	0.41297
	26	M2030	1070756	C/G/S	1	0.454298
	27	M2725	1084833	G/T/K	1	0.454298
	28	M4280	1100955	C/T/Y	1	0.454298
	29	M4471	1102916	C/G/S	1	0.454298
	30	M7309	1245046	G/A/R	1	0.468378
	31	M5447	1126027	T/G/K	1	0.516526
	32	M1264	1052695	G/C/S	1	0.65562
	33	M11740	992286	T/C/Y	1	0.706876
	34	M4414	1102253	C/T/Y	1	0.71134
	35	M7203	1234731	G/R	1	0.724
	36	M7927	1863459	G/A/R	1	0.724
	37	M5289	1121822	C/G/S	1	0.74163
	38	M10360	3064797	C/Y	1	0.74163
	39	M11722	991908	T/A/W	1	0.74163
	40	M3690	1092638	G/A/R	1	0.75195
	41	M7241	1237602	G/T/K	1	0.75195
	42	M2638	1082710	G/A/R	1	0.76477
	43	M2121	1072456	C/S/G	1	0.77019
	44	M3731	1093111	C/T/Y	1	0.77019
	45	M994	1043910	A/C/M	1	0.7879
	46	M2487	1079222	A/G/R	1	0.78915
	47	M9154	2277788	T/G	1	0.80222
	48	M9195	2278913	G/A/R	1	0.81131
	49	M7865	1771898	G/A/R	1	0.83699
	50	M5708	1130132	A/G/R	1	0.94452
	51	M3590	1092053	T/Y/C	1	0.98168
	52	M9248	2281371	C/G/S	1	1.01144
	53	M1107	1047696	A/T/W	1	1.01983
	54	M1665	1063493	T/C/Y	1	1.01983
	55	M5524	1126925	G/R/A	1	1.07462
	56	M1122	1048305	G/T/K	1	1.08625
	57	M3741	1093186	G/T/K	1	1.09131
	58	M10134	3030753	G/A/R	1	1.10074
	59	M6125	1187863	A/T/W	1	1.10786
	60	M7298	1244238	C/Y/T	1	1.10786
	61	M11751	992543	C/T/Y	1	1.11924
	62	M377	1019639	G/R/A	1	1.14536
	63	M3005	1088821	A/G	1	1.14809
	64	M7589	1379240	C/T/Y	1	1.18138
	65	M1117	1048166	C/T/Y	1	1.19214
	66	M2304	1075997	A/G/R	1	1.19683
	67	M7900	1862951	T/C/Y	1	1.20003
	68	M3238	1090082	T/C/Y	1	1.23671
	69	M1477	1058809	G/R/A	1	1.2554
	70	M11470	987095	C/G/S	1	1.2554
	71	M1511	1059739	G/A/R	1	1.26593
	72	M2604	1081901	T/A/W	1	1.26593
	73	M2788	1087368	A/G/R	1	1.26593
	74	M9408	2347458	G/T/K	1	1.31144
	75	M409	1020635	G/R/A	1	1.34927
	76	M609	1027321	Y/C/T	1	1.35293
	77	M11645	990671	A/T/W	1	1.35787
	78	M161	1005358	A/R/G	1	1.39086
	79	M8798	2259899	G/C/S	1	1.39086
	80	M10801	4910221	T/Y/C	1	1.39528
	81	M2024	1070550	C/T/Y	1	1.43712
	82	M6468	1207963	C/Y	1	1.43712
	83	M144	1004489	A/C/M	1	1.44787
	84	M9881	3025434	T/C/Y	1	1.44787
	85	M9974	3026844	C/G/S	1	1.44787
	86	M10761	4909857	C/T/Y	1	1.44787
	87	M7508	1288467	G/S	1	1.45445
	88	M3840	1093901	G/K/T	1	1.47101
	89	M5778	1132776	C/T/Y	1	1.47795
	90	M11264	983200	G/C/S	1	1.4813
	91	M10760	4909851	G/R/A	1	1.49913
	92	M3430	1091122	G/C/S	1	1.51661
	93	M4461	1102694	C/Y	1	1.51661
	94	M3085	1089266	A/T/W	1	1.52725
	95	M4278	1100939	T/A/W	1	1.52725
	96	M6167	1199979	G/T/K	1	1.52725
	97	M9120	2277135	G/A	1	1.52725
	98	M9210	2279310	A/T/W	1	1.52725
	99	M11873	995021	G/A/R	1	1.52725
	100	M4885	1109578	T/C/Y	1	1.53767
	101	M5663	1129025	G/A/R	1	1.53767
	102	M6848	1218701	A/G/R	1	1.53767
	103	M11234	982829	T/A/W	1	1.53767
	104	M11965	997000	T/Y/C	1	1.53767
	105	M10806	4910244	G/C/S	1	1.54307
	106	M7593	1380604	G/A/R	1	1.54377
	107	M3793	1093499	G/C/S	1	1.5482
	108	M6028	1163264	C/G/S	1	1.5482
	109	M9267	2282340	T/C/Y	1	1.5482
	110	M9289	2289282	G/A/R	1	1.5482
	111	M11077	980012	A/G/R	1	1.5482
	112	M12005	998279	G/A/R	1	1.5482
	113	M10404	3064878	G/T/K	1	1.54844
	114	M3351	1090724	C/S/G	1	1.55366
	115	M406	1020599	C/A/M	1	1.55918
	116	M644	1030021	A/G/R	1	1.55918
	117	M2177	1073500	C/T/Y	1	1.55918
	118	M4883	1109543	C/T/Y	1	1.55918
	119	M11147	981494	G/R	1	1.55918
	120	M8869	2261700	C/G/S	1	1.56459
	121	M10335	3064754	C/Y	1	1.5659
	122	M4053	1098532	T/C/Y	1	1.56632
	123	M4531	1103736	T/C/Y	1	1.57028
	124	M1302	1054139	G/A/R	1	1.575
	125	M7599	1384058	T/Y/C	1	1.58014
	126	M3890	1094412	T/C/Y	1	1.58645
	127	M186	1006931	G/A/R	1	1.59142
	128	M5527	1126965	C/G/S	1	1.59594
	129	M5640	1128599	C/A/M	1	1.59594
	130	M7863	1770588	T/C/Y	1	1.59608
	131	M9238	2280853	A/G/R	1	1.59704
	132	M11948	996713	C/T/Y	1	1.59745
	133	M62	1002101	T/C/Y	1	1.60797
	134	M10188	3064385	T/C/Y	1	1.6133
	135	M10562	3570013	G/A/R	1	1.6133
	136	M4852	1108912	G/R	1	1.6138
	137	M5434	1125883	G/A/R	1	1.6138
	138	M4285	1100999	C/A/M	1	1.61799
	139	M7763	1695844	T/Y	1	1.61877
	140	M1879	1067570	C/Y	1	1.62277
	141	M8601	2255603	C/A/M	1	1.62454
	142	M10618	3951462	G/A/R	1	1.62824
	143	M5515	1126809	G/A/R	1	1.63019
	144	M6775	1217762	C/T/Y	1	1.64639
	145	M3209	1089914	T/C/Y	1	1.65731
	146	M5367	1125019	G/A/R	1	1.65731
	147	M3310	1090469	C/T	1	1.66274
	148	M2789	1087379	G/A/R	1	1.665
	149	M10444	3222144	C/T/Y	1	1.66784
	150	M6860	1218842	G/R/A	1	1.67848
	151	M9912	3025801	G/A/R	1	1.6882
	152	M4113	1099553	T/A/W	1	1.69552
	153	M821	1036763	C/A/M	1	1.70034
	154	M4525	1103659	G/K	1	1.70034
	155	M6133	1191576	C/T/Y	1	1.70034
	156	M6876	1219079	G/R/A	1	1.70034
	157	M11222	982624	C/G/S	1	1.70551
	158	M11148	981496	T/Y/C	1	1.71191
	159	M251	1009948	A/C/M	1	1.724
	160	M2111	1072196	C/G/S	1	1.724
	161	M11315	984013	A/T/W	1	1.73563
	162	M5964	1151824	G/C/S	1	1.73866
	163	M8705	2257844	C/T/Y	1	1.73881
	164	M6553	1211651	G/C/S	1	1.74281
	165	M249	1009860	C/T/Y	1	1.74726
	166	M1619	1062584	G/R/A	1	1.74726
	167	M2403	1077686	G/A/R	1	1.74726
	168	M2663	1083179	T/Y/C	1	1.74726
	169	M7128	1229895	A/G/R	1	1.74726
	170	M10548	3222545	C/T/Y	1	1.74726
	171	M11981	997518	C/G	1	1.74726
	172	M8645	2256752	T/C/Y	1	1.82339
	173	M8727	2258338	C/G/S	1	1.82339
	174	M8518	2253894	T/Y/C	1	1.83414
	175	M10180	3064367	A/G/R	1	1.84563
	176	M11799	993550	A/G/R	1	1.86188
	177	M2807	1087705	A/T/W	1	1.90353
	178	M3878	1094261	G/A/R	1	1.91927
	179	M4076	1099207	A/G/R	1	1.92492
	180	M7461	1276808	G/A/R	1	1.92492
	181	M2497	1079399	G/C/S	1	1.94723
	182	M7417	1265562	T/C/Y	1	1.94752
	183	M4799	1107737	G/A/R	1	1.95805
	184	M11233	982827	A/G/R	1	1.95805
	185	M367	1019230	G/C/S	1	1.96636
	186	M10405	3064880	A/W/T	1	1.96636
	187	M4796	1107683	G/A/R	1	1.97015
	188	M804	1036118	T/A/W	1	1.98043
	189	M3037	1088969	G/A/R	1	1.98746
	190	M3931	1094941	G/A/R	1	1.98746
	191	M10117	3029921	A/R	1	1.99023
	192	M5041	1113739	T/C/Y	1	2.01425
	193	M8762	2259122	C/A/M	1	2.03685
	194	M8860	2261453	T/C/Y	1	2.03685
	195	M2383	1077339	A/G/R	1	2.04355
	196	M7938	1863647	G/T/K	1	2.04459
	197	M680	1031374	A/T/W	1	2.04568
	198	M8877	2261890	A/G/R	1	2.04796
	199	M5410	1125624	T/C/Y	1	2.05415
	200	M2442	1078423	G/A/R	1	2.05846
	201	M11849	994411	G/C/S	1	2.05846
	202	M10427	3064923	A/G/R	1	2.06719
	203	M4159	1099971	T/C/Y	1	2.06732
	204	M1790	1065547	G/A/R	1	2.07007
	205	M202	1007445	T/G	1	2.07323
	206	M10970	978301	C/T/Y	1	2.081
	207	M4986	1111900	G/T/K	1	2.08122
	208	M9124	2277220	G/A/R	1	2.08122
	209	M4465	1102766	T/Y	1	2.1686
	210	M7142	1230905	A/G/R	1	2.18326
	211	M3404	1090990	A/G/R	1	2.20443
	212	M5975	1154273	C/G/S	1	2.20443
	213	M1624	1062638	G/A/R	1	2.21738
	214	M6816	1218247	G/C/S	1	2.22526
	215	M9702	3023381	G/A/R	1	2.2364
	216	M8532	2254132	A/G/R	1	2.24724
	217	M8469	2252888	C/M	1	2.25178
	218	M8539	2254313	A/T/W	1	2.25201
	219	M2472	1078943	G/A/R	1	2.25212
	220	M10300	3064691	A/T/W	1	2.25861
	221	M3196	1089822	A/G/R	1	2.2603
	222	M8761	2259055	C/T/Y	1	2.26057
	223	M6743	1217318	A/G/R	1	2.26091
	224	M11958	996849	T/G/K	1	2.26091
	225	M5232	1119832	C/A/M	1	2.26435
	226	M7184	1233752	A/G/R	1	2.26498
	227	M12002	998133	G/T/K	1	2.27001
	228	M8931	2263444	G/A/R	1	2.27245
	229	M9412	2362198	T/C/Y	1	2.27245
	230	M1272	1053011	T/C/Y	1	2.28096
	231	M3882	1094315	C/A/M	1	2.28096
	232	M4001	1096735	C/T/Y	1	2.28411
	233	M3998	1096317	T/Y/C	1	2.29232
	234	M829	1036982	G/C/S	1	2.33457
	235	M6548	1211261	C/T/Y	1	2.3518
	236	M7025	1224874	C/T/Y	1	2.36315
	237	M3651	1092409	T/C/Y	1	2.43442
	238	M11075	979990	C/A/M	1	2.45648
	239	M11664	990910	Y/T/C	1	2.45897
	240	M1296	1053918	C/T/Y	1	2.47885
	241	M9196	2278971	C/T/Y	1	2.47895
	242	M3803	1093573	A/R/G	1	2.47938
	243	M6992	1221008	C/Y	1	2.50239
	244	M7111	1229178	C/T/Y	1	2.52406
	245	M7937	1863632	T/C/Y	1	2.52406
	246	M5012	1112806	A/R/G	1	2.5427
	247	M289	1012827	G/C/S	1	2.57576
	248	M135	1004030	A/G/R	1	2.57681
	249	M5719	1130394	A/G/R	1	2.60757
	250	M8570	2254920	G/R/A	1	2.60823
	251	M3325	1090544	T/C/Y	1	2.62221
	252	M11616	989937	C/G/S	1	2.64933
	253	M505	1023239	G/C/S	1	2.73219
	254	M5137	1116797	A/G/R	1	2.73219
	255	M7635	1400987	C/S/G	1	2.73219
	256	M4206	1100351	T/Y	1	2.74972
	257	M888	1039668	T/G/K	1	2.77196
	258	M5016	1112918	A/G/R	1	2.78548
	259	M6500	1209199	G/A/R	1	2.80446
	260	M2716	1084505	G/A/R	1	2.8189
	261	M11863	994818	C/A/M	1	2.83923
	262	M7743	1695042	T/A/W	1	2.85433
	263	M6545	1211189	C/T/Y	1	2.89409
	264	M1249	1052152	G/A/R	1	2.91092
	265	M8756	2258975	G/T/K	1	2.92179
	266	M860	1038571	G/A/R	1	2.94211
	267	M237	1008962	A/G/R	1	3.02345
	268	M573	1025998	T/C/Y	1	3.0426
	269	M6381	1205354	T/G/K	1	3.1348
	270	M6164	1199087	T/C/Y	1	3.16866
	271	M8828	2260798	G/A/R	1	3.20014
	272	M6064	1166094	A/G/R	1	3.26844
	273	M111	1003066	G/C/S	1	3.27292
	274	M667	1030952	C/G/S	1	3.33235
	275	M7339	1252328	G/A/R	1	3.33235
	276	M5210	1119177	T/A/W	1	3.43901
	277	M1393	1056700	A/C/M	1	3.45025
	278	M9527	3021449	G/T/K	1	3.45025
	279	M1905	1068218	G/S/C	1	3.46479
	280	M3171	1089724	A/C/M	1	3.46479
	281	M10522	3222450	T/C/Y	1	3.483
	282	M51	1001565	C/T/Y	1	3.54296
	283	M7951	1864148	C/G/S	1	3.60644
	284	M8996	2268203	T/C/Y	1	3.62968
	285	M9832	3024760	A/G/R	1	3.62968
	286	M301	1013786	G/T/K	1	3.66025
	287	M9467	3020883	C/T/Y	1	3.66062
	288	M10247	3064523	T/C/Y	1	3.7657
	289	M10223	3064476	T/G/K	1	3.79536
	290	M2131	1072582	G/R	1	3.82365
	291	M3645	1092374	A/G/R	1	3.85244
	292	M8947	2264291	C/G/S	1	3.85244
	293	M4048	1098230	A/G/R	1	3.85784
	294	M12027	998746	C/G/S	1	3.85784
	295	M10297	3064684	C/T/Y	1	3.877
	296	M10357	3064790	C/T/Y	1	3.88016
	297	M11371	985133	G/A/R	1	3.95781
	298	M11368	985057	A/G/R	1	4.03671
	299	M11489	987669	T/G/K	1	4.04713
	300	M3104	1089370	A/T/W	1	4.05845
	301	M4917	1110168	A/C/M	1	4.05845
	302	M613	1027740	T/C/Y	1	4.06936
	303	M10677	4018908	G/R/A	1	4.09087
	304	M11501	987869	A/C/M	1	4.09106
	305	M7934	1863565	G/A/R	1	4.12049
	306	M8932	2263451	A/G/R	1	4.12049
	307	M645	1030201	A/R/G	1	4.14878
	308	M11700	991471	C/T/Y	1	4.14878
	309	M3555	1091861	A/G/R	1	4.16421
	310	M8631	2256474	A/G/R	1	4.27238
	311	M6578	1213940	C/M/A	1	4.27818
	312	M11971	997180	T/C/Y	1	4.34681
	313	M4045	1098094	A/G/R	1	4.37942
	314	M4752	1106916	G/T/K	1	4.40002
	315	M8487	2253156	A/G/R	1	4.4286
	316	M7712	1691619	C/T/Y	1	4.43925
	317	M8790	2259648	A/G/R	1	4.43925
	318	M9766	3024089	A/R/G	1	4.43925
	319	M43	1001398	T/G/K	1	4.44723
	320	M10175	3034508	T/Y/C	1	4.44723
	321	M887	1039623	G/A/R	1	4.46939
	322	M7957	1864628	C/G/S	1	4.56572
	323	M5268	1120903	C/A/M	1	4.58859
	324	M10538	3222498	A/G/R	1	4.59912
	325	M5700	1130028	C/T/Y	1	4.63323
	326	M5932	1150205	G/C/S	1	4.67316
	327	M6014	1161276	T/C/Y	1	4.68572
	328	M3164	1089676	T/C/Y	1	4.69014
	329	M9740	3023789	T/C/Y	1	4.69014
	330	M9281	2288930	A/G	1	4.69036
	331	M1418	1057186	A/G/R	1	4.70842
	332	M8839	2261019	T/C/Y	1	4.71922
	333	M10196	3064401	C/G/S	1	4.71922
	334	M11797	993502	A/G/R	1	4.7463
	335	M3284	1090322	C/T/Y	1	4.74967
	336	M7322	1247733	A/W/T	1	4.75729
	337	M532	1024096	G/S/C	1	4.80611
	338	M7219	1235751	T/C/Y	1	4.80611
	339	M4664	1105551	G/S/C	1	4.80779
	340	M5465	1126203	T/G/K	1	4.80779
	341	M8919	2262964	C/T/Y	1	4.80779
	342	M3617	1092167	T/A/W	1	4.82323
	343	M11508	988067	A/R	1	4.85381
	344	M7454	1274604	T/C/Y	1	4.85828
	345	M10010	3027529	C/S	1	4.87191
	346	M7237	1237384	T/C/Y	1	4.90671
	347	M7296	1243497	A/G/R	1	4.91261
	1	M5092	1114944	G/A/R	2	0.092399
	2	M11247	983031	C/T/Y	2	0.15955
	3	M6996	1221202	C/A/M	2	0.165649
	4	M4463	1102745	G/R/A	2	0.1827
	5	M7416	1265398	A/R/G	2	0.1827
	6	M10973	978310	A/M	2	0.190979
	7	M10610	3946763	G/T/K	2	0.305739
	8	M6005	1160521	C/S/G	2	0.34511
	9	M1426	1057381	T/C/Y	2	0.37647
	10	M11581	989369	A/G/R	2	0.409039
	11	M11993	997799	G/A/R	2	0.615829
	12	M3954	1095372	C/A/M	2	0.625273
	13	M3916	1094724	T/W/A	2	0.627979
	14	M9095	2276595	G/R/A	2	0.650709
	15	M11495	987796	G/C/S	2	0.650709
	16	M12052	999471	C/T/Y	2	0.650709
	17	M7432	1267802	G/T/K	2	0.673719
	18	M3591	1092059	C/G	2	0.740524
	19	M9059	2276106	G/K	2	0.789059
	20	M10235	3064502	T/A/W	2	0.794782
	21	M4777	1107243	C/T/Y	2	0.800072
	22	M7472	1279840	G/R/A	2	0.853079
	23	M6038	1164559	A/G/R	2	0.853659
	24	M7594	1381207	G/C/S	2	0.859105
	25	M11138	981355	G/K	2	0.862012
	26	M1459	1058318	C/T/Y	2	0.876022
	27	M7533	1302326	G/R/A	2	0.879789
	28	M10625	3953130	G/A/R	2	0.895373
	29	M6	1000211	A/G/R	2	0.92627
	30	M10393	3064864	G/A/R	2	0.92627
	31	M10971	978306	T/Y/C	2	0.92627
	32	M1130	1048511	G/C/S	2	0.927016
	33	M7344	1253056	A/R/G	2	0.929603
	34	M1824	1066189	A/T/W	2	0.93832
	35	M9230	2280288	T/C/Y	2	0.93832
	36	M4722	1106306	A/G/R	2	0.944345
	37	M3481	1091447	A/R/G	2	0.94995
	38	M5117	1115814	G/C/S	2	0.94995
	39	M6072	1166594	A/G/R	2	0.94995
	40	M9015	2275235	C/G/S	2	0.94995
	41	M2894	1088189	T/Y	2	0.954554
	42	M11514	988167	A/G/R	2	0.954633
	43	M4343	1101630	C/Y	2	0.9732
	44	M11686	991290	C/T/Y	2	0.981379
	45	M2482	1079093	G/R/A	2	1.00297
	46	M5712	1130298	C/T/Y	2	1.00462
	47	M440	1021375	G/A/R	2	1.01068
	48	M351	1017784	C/S/G	2	1.01834
	49	M7910	1863122	G/S/C	2	1.02533
	50	M8686	2257474	C/T/Y	2	1.02555
	51	M11718	991748	A/M/C	2	1.03559
	52	M253	1010023	A/G/R	2	1.03998
	53	M458	1022144	T/C/Y	2	1.03998
	54	M540	1024576	T/C/Y	2	1.03998
	55	M735	1033566	A/R/G	2	1.03998
	56	M1118	1048220	G/R	2	1.03998
	57	M1235	1051688	C/T/Y	2	1.03998
	58	M1273	1053014	G/S/C	2	1.03998
	59	M1533	1060461	T/G/K	2	1.03998
	60	M1961	1069301	C/T/Y	2	1.03998
	61	M2418	1078006	G/R/A	2	1.03998
	62	M2453	1078676	G/R/A	2	1.03998
	63	M2557	1080632	G/R	2	1.03998
	64	M2907	1088268	G/C	2	1.03998
	65	M3012	1088865	G/A/R	2	1.03998
	66	M3264	1090232	A/R/G	2	1.03998
	67	M3313	1090475	G/C/S	2	1.03998
	68	M3493	1091512	G/C/S	2	1.03998
	69	M3534	1091756	G/T/K	2	1.03998
	70	M3902	1094539	G/C/S	2	1.03998
	71	M4261	1100839	C/Y/T	2	1.03998
	72	M4353	1101694	C/T/Y	2	1.03998
	73	M5190	1118607	G/R/A	2	1.03998
	74	M5381	1125298	C/Y	2	1.03998
	75	M5726	1130474	G/C/S	2	1.03998
	76	M5809	1136194	G/S	2	1.03998
	77	M5899	1144525	G/R/A	2	1.03998
	78	M5979	1155232	G/A/R	2	1.03998
	79	M6026	1163169	T/Y/C	2	1.03998
	80	M6144	1194198	C/A/M	2	1.03998
	81	M6272	1202736	C/T/Y	2	1.03998
	82	M6293	1203157	T/C/Y	2	1.03998
	83	M6447	1207394	C/T/Y	2	1.03998
	84	M7026	1224984	C/A/M	2	1.03998
	85	M7198	1234409	C/S/G	2	1.03998
	86	M7199	1234457	G/A/R	2	1.03998
	87	M7260	1239023	T/Y	2	1.03998
	88	M7361	1255952	C/A/M	2	1.03998
	89	M7364	1256169	C/T/Y	2	1.03998
	90	M7394	1262015	G/C/S	2	1.03998
	91	M7455	1275131	A/R/G	2	1.03998
	92	M7477	1280252	G/C/S	2	1.03998
	93	M7563	1343256	A/R/G	2	1.03998
	94	M7580	1376868	T/C/Y	2	1.03998
	95	M7751	1695427	G/C/S	2	1.03998
	96	M7939	1863653	G/T/K	2	1.03998
	97	M8572	2254948	C/T/Y	2	1.03998
	98	M8734	2258438	C/A/M	2	1.03998
	99	M8821	2260661	C/T/Y	2	1.03998
	100	M9021	2275353	T/Y/C	2	1.03998
	101	M9268	2282507	T/A/W	2	1.03998
	102	M9344	2295796	C/Y	2	1.03998
	103	M9365	2305157	A/R	2	1.03998
	104	M9520	3021417	T/C/Y	2	1.03998
	105	M9547	3021598	G/A/R	2	1.03998
	106	M9804	3024477	G/A/R	2	1.03998
	107	M10105	3029489	C/A/M	2	1.03998
	108	M10172	3034354	T/Y/C	2	1.03998
	109	M10299	3064689	G/A/R	2	1.03998
	110	M10412	3064902	G/A/R	2	1.03998
	111	M10503	3222377	A/R/G	2	1.03998
	112	M11567	989167	A/G/R	2	1.03998
	113	M11703	991524	T/W/A	2	1.03998
	114	M10030	3027935	G/T/K	2	1.04038
	115	M2259	1075108	C/T/Y	2	1.06313
	116	M5203	1118979	T/C/Y	2	1.06313
	117	M6140	1193859	G/R	2	1.06313
	118	M6049	1165239	C/G/S	2	1.06631
	119	M5116	1115716	G/A/R	2	1.07767
	120	M9705	3023388	T/Y	2	1.13038
	121	M11573	989222	C/T/Y	2	1.18857
	122	M4603	1104558	C/G/S	2	1.206
	123	M3809	1093590	G/T/K	2	1.21206
	124	M1674	1063663	G/A/R	2	1.21749
	125	M7950	1864032	T/C/Y	2	1.26834
	126	M5644	1128678	C/T/Y	2	1.29472
	127	M7366	1256326	G/T/K	2	1.29498
	128	M10215	3064462	C/G/S	2	1.31853
	129	M2692	1083840	C/A/M	2	1.34206
	130	M7683	1669157	G/A/R	2	1.38825
	131	M2646	1082843	T/C/Y	2	1.4236
	132	M10714	4909504	A/G/R	2	1.46026
	133	M10246	3064522	A/G/R	2	1.49426
	134	M3428	1091115	T/C/Y	2	1.49536
	135	M3825	1093762	A/C	2	1.52928
	136	M1649	1063312	A/G/R	2	1.57611
	137	M10633	3954491	A/G/R	2	1.59882
	138	M10820	4910365	G/A/R	2	1.59882
	139	M10873	4910712	C/T/Y	2	1.59882
	140	M6079	1167152	T/C/Y	2	1.59886
	141	M8851	2261275	T/C/Y	2	1.59886
	142	M9368	2305784	A/G/R	2	1.59886
	143	M9459	3020845	A/R/G	2	1.59886
	144	M10826	4910381	T/C/Y	2	1.60679
	145	M3258	1090180	C/T/Y	2	1.61035
	146	M4107	1099494	A/R/G	2	1.61035
	147	M7704	1681936	T/C/Y	2	1.61035
	148	M138	1004259	T/C/Y	2	1.62211
	149	M1243	1051996	A/G/R	2	1.62211
	150	M6833	1218524	A/R	2	1.62211
	151	M7636	1401028	C/G/S	2	1.62211
	152	M11528	988333	G/A/R	2	1.62282
	153	M3023	1088924	G/C/S	2	1.63299
	154	M2971	1088611	T/C/Y	2	1.63335
	155	M3130	1089522	T/C/Y	2	1.63335
	156	M3839	1093885	G/A/R	2	1.63335
	157	M7665	1667050	A/C/M	2	1.63335
	158	M9765	3024078	A/C/M	2	1.63335
	159	M11936	996356	G/C/S	2	1.63335
	160	M3216	1089962	C/T/Y	2	1.63843
	161	M3170	1089721	T/K	2	1.64027
	162	M9110	2276864	C/T/Y	2	1.64511
	163	M11252	983080	T/C/Y	2	1.65473
	164	M824	1036841	T/G/K	2	1.6566
	165	M9677	3022990	T/A/W	2	1.6566
	166	M10546	3222542	G/T/K	2	1.6566
	167	M11084	980395	C/G/S	2	1.6566
	168	M165	1005540	A/G/R	2	1.66713
	169	M671	1031228	T/C/Y	2	1.66713
	170	M3162	1089668	C/T/Y	2	1.66713
	171	M7653	1666581	T/C/Y	2	1.66713
	172	M8814	2260536	C/A/M	2	1.66713
	173	M8987	2266736	C/G/S	2	1.66713
	174	M9177	2278300	G/A/R	2	1.66713
	175	M1700	1064113	A/C/M	2	1.67102
	176	M704	1032247	C/Y	2	1.67837
	177	M3711	1092926	G/R	2	1.67837
	178	M7430	1267210	T/Y	2	1.67837
	179	M8676	2257258	G/A/R	2	1.67837
	180	M3743	1093203	C/M/A	2	1.68425
	181	M121	1003611	A/T/W	2	1.69013
	182	M605	1027289	A/R/G	2	1.69013
	183	M1934	1068781	T/Y/C	2	1.69013
	184	M5160	1117619	T/C/Y	2	1.69013
	185	M6080	1167181	C/T/Y	2	1.69013
	186	M6765	1217640	T/Y/C	2	1.69013
	187	M9307	2290369	A/R	2	1.69013
	188	M10333	3064752	G/A/R	2	1.69013
	189	M11066	979844	C/T/Y	2	1.69013
	190	M4138	1099794	C/T/Y	2	1.69057
	191	M809	1036303	T/K/G	2	1.70189
	192	M3479	1091408	G/K/T	2	1.70189
	193	M7519	1297131	G/C/S	2	1.70189
	194	M8974	2265714	G/S/C	2	1.70189
	195	M4873	1109386	C/T/Y	2	1.72498
	196	M1660	1063426	T/G/K	2	1.7376
	197	M10264	3064594	G/C/S	2	1.76114
	198	M2846	1087916	A/R/G	2	1.76277
	199	M236	1008954	G/T/K	2	1.77178
	200	M2734	1085087	T/C/Y	2	1.77178
	201	M4926	1110373	T/A/W	2	1.77178
	202	M6113	1184166	G/C/S	2	1.77178
	203	M124	1003643	G/A/R	2	1.78242
	204	M2072	1071331	C/T/Y	2	1.79341
	205	M11828	994111	T/C/Y	2	1.7971
	206	M4237	1100665	C/M/A	2	1.81448
	207	M5090	1114828	G/A/R	2	1.81693
	208	M3622	1092189	T/C/Y	2	1.82913
	209	M6082	1167425	A/G/R	2	1.82913
	210	M10620	3951867	C/T/Y	2	1.82913
	211	M6916	1219848	C/G/S	2	1.84062
	212	M5752	1131194	G/T/K	2	1.84743
	213	M8776	2259466	G/A/R	2	1.85104
	214	M858	1038290	C/A/M	2	1.85662
	215	M965	1042782	T/Y	2	1.85662
	216	M1170	1049867	A/C/M	2	1.85701
	217	M2736	1085163	T/C/Y	2	1.85701
	218	M10786	4910091	T/K/G	2	1.86441
	219	M9265	2282248	T/G/K	2	1.86585
	220	M3780	1093432	C/A/M	2	1.86794
	221	M4123	1099632	C/T/Y	2	1.87221
	222	M6254	1202422	C/Y	2	1.87221
	223	M2051	1071118	A/G/R	2	1.88428
	224	M2953	1088521	G/A/R	2	1.88428
	225	M5689	1129780	G/T/K	2	1.88428
	226	M2423	1078069	T/C/Y	2	1.90181
	227	M4642	1105362	G/A/R	2	1.90181
	228	M10046	3028283	G/S/C	2	1.90181
	229	M5127	1116395	T/G/K	2	1.90192
	230	M4751	1106896	A/C/M	2	1.92128
	231	M5907	1145134	T/C/Y	2	1.92246
	232	M7136	1230705	C/T/Y	2	1.92246
	233	M10252	3064540	A/G/R	2	1.93239
	234	M3828	1093781	C/T/Y	2	1.94326
	235	M5674	1129298	C/T/Y	2	1.94326
	236	M6157	1196718	A/C/M	2	1.94326
	237	M3206	1089869	A/C/M	2	1.94468
	238	M541	1024654	T/G/K	2	1.94872
	239	M1933	1068770	C/G/S	2	1.94872
	240	M1542	1060776	G/A/R	2	1.9545
	241	M8986	2266714	C/T/Y	2	1.96103
	242	M10068	3028745	G/C/S	2	1.96103
	243	M6023	1162330	C/T/Y	2	1.96728
	244	M1183	1050063	C/Y/T	2	1.97349
	245	M1609	1062366	C/T/Y	2	1.9795
	246	M1782	1065218	T/C/Y	2	1.9795
	247	M3329	1090571	G/A/R	2	1.9795
	248	M7282	1242530	A/G/R	2	1.99535
	249	M6757	1217562	A/R/G	2	2.00289
	250	M6561	1212076	A/G/R	2	2.0051
	251	M3319	1090513	C/T/Y	2	2.01206
	252	M10268	3064610	T/C/Y	2	2.01206
	253	M11275	983383	C/T/Y	2	2.01206
	254	M628	1028690	A/M/C	2	2.01539
	255	M8731	2258419	G/A/R	2	2.01539
	256	M3649	1092395	C/G/S	2	2.01718
	257	M1261	1052686	T/G/K	2	2.02011
	258	M1811	1065922	G/A/R	2	2.02011
	259	M3847	1093983	G/A/R	2	2.02011
	260	M8461	2252712	C/A/M	2	2.0292
	261	M10997	978610	G/R/A	2	2.03922
	262	M5680	1129510	G/T/K	2	2.04996
	263	M6376	1205142	C/G/S	2	2.04996
	264	M207	1007849	G/A/R	2	2.05727
	265	M4968	1111499	C/A/M	2	2.05727
	266	M2191	1073712	T/C/Y	2	2.05802
	267	M3291	1090352	T/C/Y	2	2.05942
	268	M11099	980658	T/C/Y	2	2.06157
	269	M5039	1113706	G/C/S	2	2.08168
	270	M9058	2276098	C/T/Y	2	2.11247
	271	M5789	1133869	T/C/Y	2	2.11274
	272	M5938	1150435	C/A/M	2	2.12608
	273	M1689	1063973	G/C/S	2	2.14974
	274	M11546	988758	A/G/R	2	2.15381
	275	M7275	1242104	A/C/M	2	2.17382
	276	M3638	1092291	G/A/R	2	2.17693
	277	M3935	1094990	T/C/Y	2	2.18549
	278	M3568	1091942	G/A/R	2	2.18898
	279	M3845	1093962	C/S	2	2.21104
	280	M6875	1219070	T/C/Y	2	2.2487
	281	M4068	1098887	C/T/Y	2	2.25656
	282	M12022	998666	A/T/W	2	2.26819
	283	M1611	1062434	T/Y	2	2.27918
	284	M4576	1104210	G/C/S	2	2.27918
	285	M1135	1048643	C/T/Y	2	2.30624
	286	M7113	1229218	T/C/Y	2	2.30624
	287	M8979	2266225	T/G/K	2	2.35766
	288	M11944	996630	C/A/M	2	2.3593
	289	M8737	2258499	C/T/Y	2	2.36068
	290	M5797	1134457	G/A/R	2	2.41778
	291	M10916	977195	T/A/W	2	2.41778
	292	M3692	1092679	G/K/T	2	2.42889
	293	M1074	1046839	C/T/Y	2	2.49066
	294	M9080	2276392	G/A/R	2	2.50202
	295	M3020	1088904	G/A/R	2	2.62943
	296	M8900	2262381	A/G/R	2	2.62943
	297	M11876	995057	C/G/S	2	2.62943
	298	M28	1000810	C/G/S	2	2.64042
	299	M9189	2278693	A/G/R	2	2.6458
	300	M3511	1091605	A/G/R	2	2.65117
	301	M8672	2257211	G/S/C	2	2.67315
	302	M2242	1074839	C/T/Y	2	2.70661
	303	M2439	1078363	G/A/R	2	2.7652
	304	M9937	3026224	T/G/K	2	2.7652
	305	M2727	1084862	G/A/R	2	2.7742
	306	M11730	992114	C/Y/T	2	2.7812
	307	M10757	4909825	C/A/M	2	2.78308
	308	M10703	4909460	T/C/Y	2	2.78885
	309	M10778	4910039	T/C/Y	2	2.79119
	310	M139	1004273	C/G/S	2	2.80095
	311	M8348	2249474	G/A/R	2	2.80095
	312	M11475	987187	C/G/S	2	2.80095
	313	M3877	1094239	T/C/Y	2	2.80114
	314	M11029	979184	G/T/K	2	2.80114
	315	M7489	1283307	A/R/G	2	2.85978
	316	M977	1043194	G/C/S	2	2.868
	317	M718	1032650	T/C/Y	2	2.87924
	318	M7676	1667871	C/G/S	2	2.882
	319	M180	1006460	C/A/M	2	2.89035
	320	M577	1026129	G/R/A	2	2.90174
	321	M9847	3024957	A/G/R	2	2.90174
	322	M725	1033032	A/G/R	2	2.9035
	323	M304	1014052	C/G/S	2	2.90727
	324	M108	1003008	C/G/S	2	2.93648
	325	M9274	2284499	G/T/K	2	2.98486
	326	M4895	1109819	T/C/Y	2	3.00921
	327	M3279	1090302	C/T/Y	2	3.01538
	328	M6918	1219886	A/G/R	2	3.01878
	329	M2645	1082842	G/A/R	2	3.04403
	330	M5761	1132017	A/G/R	2	3.04403
	331	M6837	1218571	T/Y/C	2	3.05901
	332	M9128	2277285	G/A/R	2	3.06098
	333	M9014	2275207	G/R	2	3.06537
	334	M5492	1126449	G/R/A	2	3.12025
	335	M8690	2257522	T/Y/C	2	3.12092
	336	M640	1029624	C/T/Y	2	3.12419
	337	M9242	2281182	G/A/R	2	3.12606
	338	M1528	1060382	Y/T/C	2	3.13802
	339	M6509	1209708	C/T/Y	2	3.13819
	340	M11000	978671	C/Y	2	3.14232
	341	M7256	1238842	A/G/R	2	3.14471
	342	M9181	2278332	T/C/Y	2	3.15035
	343	M9305	2289862	C/G/S	2	3.15035
	344	M6940	1220264	C/G/S	2	3.15122
	345	M5851	1139478	A/G/R	2	3.1612
	346	M7460	1276419	C/A/M	2	3.1612
	347	M9413	2369529	G/C/S	2	3.16148
	348	M10530	3222477	G/A/R	2	3.16717
	349	M9179	2278315	A/T/W	2	3.1731
	350	M9006	2270676	C/T/Y	2	3.17359
	351	M7419	1265600	G/S/C	2	3.17977
	352	M11793	993307	G/A/R	2	3.17977
	353	M8836	2260946	A/C/M	2	3.18737
	354	M8893	2262137	C/T/Y	2	3.19795
	355	M130	1003866	G/C/S	2	3.20322
	356	M3928	1094917	G/R/A	2	3.22188
	357	M8712	2258021	C/T/Y	2	3.26912
	358	M10007	3027436	T/C/Y	2	3.29318
	359	M1748	1064784	T/C/Y	2	3.29687
	360	M6237	1201883	G/R	2	3.29687
	361	M5959	1151515	A/R	2	3.31215
	362	M5063	1113979	C/T/Y	2	3.34382
	363	M8995	2267926	A/G/R	2	3.34382
	364	M1315	1054439	T/A/W	2	3.35875
	365	M9867	3025163	C/T/Y	2	3.36907
	366	M10232	3064493	T/C/Y	2	3.36907
	367	M2210	1074158	T/C/Y	2	3.37774
	368	M11230	982742	T/C/Y	2	3.37811
	369	M5163	1117717	A/G/R	2	3.38747
	370	M7109	1229124	G/T/K	2	3.38747
	371	M1737	1064677	A/G/R	2	3.41605
	372	M10176	3034534	C/M/A	2	3.41605
	373	M11674	991085	A/C/M	2	3.41605
	374	M10426	3064922	C/A/M	2	3.42708
	375	M1377	1056260	C/M/A	2	3.46664
	376	M11988	997660	G/A/R	2	3.54337
	377	M11385	985289	C/G/S	2	3.63749
	378	M4822	1108283	T/G/K	2	3.70487
	379	M3576	1091990	G/A/R	2	3.83722
	380	M6034	1164082	G/A/R	2	3.83975
	381	M11428	986158	A/T/W	2	3.84128
	382	M8596	2255532	G/C/S	2	3.85936
	383	M8695	2257560	A/G/R	2	3.89345
	384	M10923	977296	C/T/Y	2	3.90398
	385	M760	1034271	G/R/A	2	3.90518
	386	M11617	989961	C/Y	2	3.90934
	387	M9541	3021564	C/T	2	3.91509
	388	M4049	1098323	C/T/Y	2	3.92718
	389	M7259	1238938	T/Y/C	2	3.94972
	390	M12043	999132	G/T/K	2	4.00765
	391	M189	1006956	G/A/R	2	4.02343
	392	M5026	1113207	G/T/K	2	4.08874
	393	M9161	2277906	A/G/R	2	4.1321
	394	M10228	3064484	A/G/R	2	4.15563
	395	M1557	1061145	G/A/R	2	4.16687
	396	M9352	2297159	G/C/S	2	4.16687
	397	M7651	1666488	C/G/S	2	4.18021
	398	M10261	3064575	G/A/R	2	4.23576
	399	M11772	992991	G/T/K	2	4.28184
	400	M2015	1070313	T/C/Y	2	4.28196
	401	M487	1022777	C/S/G	2	4.2912
	402	M4082	1099262	C/Y/T	2	4.30423
	403	M2223	1074480	G/A/R	2	4.34573
	404	M2238	1074770	T/G/K	2	4.35637
	405	M3027	1088931	T/C/Y	2	4.37978
	406	M1836	1066531	A/C/M	2	4.39168
	407	M3118	1089437	C/A/M	2	4.39601
	408	M3205	1089860	G/A/R	2	4.39601
	409	M1892	1067885	C/T/Y	2	4.39704
	410	M1021	1045055	T/A/W	2	4.4143
	411	M1718	1064357	G/C/S	2	4.42085
	412	M1401	1056925	T/A/W	2	4.44348
	413	M1759	1064916	C/T/Y	2	4.45245
	414	M10329	3064749	G/C/S	2	4.45245
	415	M219	1008410	G/T/K	2	4.51113
	416	M4955	1111091	T/G/K	2	4.51113
	417	M2485	1079204	T/C/Y	2	4.52224
	418	M10152	3033806	C/A/M	2	4.52224
	419	M8951	2264416	C/T/Y	2	4.54772
	420	M10634	3954513	G/A/R	2	4.56929
	421	M3145	1089578	C/T/Y	2	4.60392
	422	M9018	2275285	T/C/Y	2	4.65864
	423	M7009	1221397	A/G/R	2	4.66988
	424	M8296	2248378	T/Y/C	2	4.68411
	425	M3722	1093035	G/A/R	2	4.71741
	426	M4644	1105400	T/K/G	2	4.7408
	427	M2290	1075792	T/C/Y	2	4.78875
	428	M98	1002884	G/A/R	2	4.82222
	429	M5807	1135836	G/C/S	2	4.82222
	430	M8763	2259129	G/C/S	2	4.87316
	431	M7643	1406403	T/C/Y	2	4.87863
	432	M10054	3028545	T/C/Y	2	4.89098
	433	M10292	3064679	A/G/R	2	4.90318
	434	M9978	3026898	G/T/K	2	4.92146
	435	M3637	1092272	G/A/R	2	4.99543
	436	M4871	1109343	A/W	2	5.00692
	437	M6341	1204368	Y/T/C	2	5.25218
	438	M4413	1102235	A/C/M	2	5.26871
	439	M4416	1102277	G/A/R	2	5.26871
	440	M9284	2289089	G/T/K	2	5.26871
	441	M2758	1085895	G/T/K	2	5.27238
	442	M5029	1113340	R/A/G	2	5.27535
	443	M9048	2275932	T/A/W	2	5.28199
	444	M5758	1131906	T/G/K	2	5.29078
	445	M11871	994956	G/A/R	2	5.30069
	446	M3336	1090606	G/R/A	2	5.33536
	447	M10139	3030959	A/G/R	2	5.36595
	448	M479	1022619	Y/C/T	2	5.45418
	449	M11919	996082	C/G/S	2	5.47592
	450	M9378	2310215	G/A	2	5.56947
	451	M8960	2264915	T/C/Y	2	5.59741
	452	M6012	1161065	A/C/M	2	5.61159
	1	M5970	1152911	G/T	3	0
	2	M9422	3020463	A/G/R	3	0.16699
	3	M4093	1099374	G/R	3	0.16742
	4	M10571	3936014	G/R/A	3	0.22564
	5	M10810	4910268	T/C/Y	3	0.22564
	6	M6342	1204376	G/R/A	3	0.24849
	7	M6394	1205608	C/Y	3	0.24849
	8	M4308	1101232	T/C	3	0.278425
	9	M7176	1233512	G/C/S	3	0.27947
	10	M7230	1237068	A/C/M	3	0.2838
	11	M6136	1192676	C/T/Y	3	0.29005
	12	M8330	2249179	G/T/K	3	0.30706
	13	M4085	1099289	C/T/Y	3	0.36687
	14	M859	1038337	C/A/M	3	0.38986
	15	M5027	1113227	A/G/R	3	0.436121
	16	M7076	1228408	G/R/A	3	0.443926
	17	M388	1019993	G/A/R	3	0.449386
	18	M10049	3028391	A/G/R	3	0.449386
	19	M5567	1127406	G/A/R	3	0.471511
	20	M11396	985475	A/C/M	3	0.477881
	21	M262	1010641	G/R	3	0.483141
	22	M902	1040477	A/R/G	3	0.483141
	23	M1300	1054094	T/A/W	3	0.483141
	24	M2309	1076039	C/T/Y	3	0.483141
	25	M2526	1079953	C/T/Y	3	0.483141
	26	M7370	1257096	T/C/Y	3	0.483141
	27	M8093	2243950	T/C/Y	3	0.483141
	28	M9465	3020880	T/A/W	3	0.483141
	29	M9562	3021667	C/G/S	3	0.483141
	30	M10771	4909985	C/G/S	3	0.483141
	31	M11122	981077	G/C/S	3	0.483141
	32	M4126	1099647	G/A/R	3	0.484506
	33	M863	1038656	C/A/M	3	0.496061
	34	M6830	1218516	C/A	3	0.532131
	35	M9892	3025510	C/A/M	3	0.532131
	36	M10774	4910003	A/G/R	3	0.532131
	37	M11713	991664	A/G/R	3	0.534751
	38	M4181	1100089	T/G/K	3	0.535325
	39	M1415	1057133	C/G/S	3	0.538381
	40	M724	1032888	C/Y/T	3	0.543621
	41	M761	1034276	G/A/R	3	0.543621
	42	M136	1004137	C/A	3	0.554611
	43	M8238	2246923	C/G	3	0.554611
	44	M11333	984387	G/R	3	0.554611
	45	M1779	1065155	A/G/R	3	0.564141
	46	M3266	1090250	G/R	3	0.603981
	47	M11739	992285	T/C/Y	3	0.607861
	48	M4485	1103143	G/R/A	3	0.611614
	49	M4689	1105870	G/S/C	3	0.637901
	50	M1486	1059232	C/A/M	3	0.660121
	51	M8038	2243260	A/G/R	3	0.687931
	52	M974	1043105	A/T/W	3	0.745841
	53	M160	1005316	G/A/R	3	0.756711
	54	M7999	2242572	T/G/K	3	0.780989
	55	M8402	2250871	G/C/S	3	0.780989
	56	M3673	1092511	G/A/R	3	0.807971
	57	M710	1032466	A/T/W	3	0.832151
	58	M1445	1057945	G/C/S	3	0.832151
	59	M3135	1089532	G/A/R	3	0.832151
	60	M4566	1104151	G/A/R	3	0.832151
	61	M4874	1109388	G/C/S	3	0.832151
	62	M4912	1110095	A/C/M	3	0.832151
	63	M6886	1219173	G/R/A	3	0.832151
	64	M7372	1258947	T/C/Y	3	0.832151
	65	M10041	3028184	C/A/M	3	0.832151
	66	M10818	4910343	G/A/R	3	0.832151
	67	M4667	1105581	T/G	3	0.84879
	68	M2934	1088373	G/C/S	3	0.887291
	69	M847	1037975	T/G/K	3	0.901007
	70	M5437	1125932	G/R	3	0.901007
	71	M7027	1225267	G/C/S	3	0.901007
	72	M8701	2257768	C/T/Y	3	0.901007
	73	M10295	3064683	G/A/R	3	0.901007
	74	M10494	3222341	A/G/R	3	0.901007
	75	M10566	3935149	T/C/Y	3	0.937071
	76	M5114	1115683	T/C	3	0.948831
	77	M2352	1076782	G/C/S	3	0.980741
	78	M3852	1094033	A/T	3	0.980741
	79	M4596	1104418	G/A/R	3	0.980741
	80	M5944	1150770	A/C/M	3	0.980741
	81	M6401	1205744	G/R/A	3	0.980741
	82	M6583	1214020	C/A/M	3	0.980741
	83	M8268	2247721	G/C	3	0.980741
	84	M664	1030569	G/A/R	3	0.992101
	85	M1714	1064261	T/C/Y	3	0.992101
	86	M7967	2241811	G/A/R	3	0.992101
	87	M10662	3960347	T/C/Y	3	0.992101
	88	M10958	978119	A/R/G	3	0.992101
	89	M3214	1089952	T/C/Y	3	1.00359
	90	M3596	1092080	C/T/Y	3	1.00359
	91	M8081	2243840	C/S/G	3	1.00359
	92	M8118	2244291	A/G/R	3	1.00359
	93	M10609	3946089	T/C/Y	3	1.00359
	94	M1376	1056259	A/G/R	3	1.01508
	95	M3308	1090461	G/A/R	3	1.01508
	96	M4671	1105608	G/A/R	3	1.01508
	97	M7985	2242166	C/T/Y	3	1.01508
	98	M8241	2247037	A/T/W	3	1.01508
	99	M5819	1136901	C/Y/T	3	1.02339
	100	M7956	1864498	C/T/Y	3	1.02339
	101	M3676	1092531	G/A/R	3	1.03923
	102	M10611	3948039	G/A/R	3	1.06208
	103	M2074	1071344	G/R/A	3	1.0735
	104	M4522	1103630	G/A/R	3	1.0735
	105	M5204	1119001	C/G/S	3	1.0735
	106	M8044	2243317	G/C/S	3	1.0735
	107	M11348	984620	C/S/G	3	1.0735
	108	M5043	1113786	C/T/Y	3	1.0976
	109	M5332	1123576	A/G/R	3	1.0976
	110	M5686	1129686	T/C/Y	3	1.0976
	111	M1051	1046092	A/C/M	3	1.10909
	112	M2187	1073588	G/C/S	3	1.10909
	113	M2539	1080095	C/A/M	3	1.10909
	114	M4372	1101874	G/C/S	3	1.10909
	115	M5060	1113969	C/T/Y	3	1.10909
	116	M8161	2245138	G/A/R	3	1.10909
	117	M8658	2256956	G/C/S	3	1.10909
	118	M8863	2261504	G/R/A	3	1.10909
	119	M9360	2304133	T/C/Y	3	1.10909
	120	M10097	3029275	C/G/S	3	1.10909
	121	M10708	4909478	A/G/R	3	1.10909
	122	M10989	978479	G/A/R	3	1.10909
	123	M10379	3064835	G/T/K	3	1.11944
	124	M6891	1219266	C/T/Y	3	1.26083
	125	M5903	1144606	G/A/R	3	1.2865
	126	M2887	1088157	G/A/R	3	1.3059
	127	M4214	1100415	T/C/Y	3	1.30603
	128	M8980	2266235	A/C/M	3	1.31714
	129	M1945	1068907	A/G/R	3	1.32863
	130	M4209	1100394	C/A/M	3	1.32863
	131	M5247	1120399	C/A/M	3	1.34945
	132	M2047	1071041	T/A/W	3	1.36124
	133	M2438	1078337	C/T/Y	3	1.36124
	134	M3008	1088836	A/T/W	3	1.36124
	135	M3725	1093047	T/C/Y	3	1.36124
	136	M4755	1106987	C/T/Y	3	1.36124
	137	M5058	1113954	G/C/S	3	1.36124
	138	M5431	1125873	T/A/W	3	1.36124
	139	M6138	1193748	G/A/R	3	1.36124
	140	M8088	2243892	G/A/R	3	1.36124
	141	M11167	981699	G/R/A	3	1.36124
	142	M11606	989827	T/C/Y	3	1.36124
	143	M4225	1100560	A/G/R	3	1.373
	144	M8541	2254344	A/G/R	3	1.39502
	145	M6719	1217081	C/Y/T	3	1.40046
	146	M7177	1233612	A/G/R	3	1.46561
	147	M10490	3222300	C/A/M	3	1.47724
	148	M7215	1235467	K/G/T	3	1.49235
	149	M1073	1046829	G/A/R	3	1.51268
	150	M1520	1060154	T/A/W	3	1.51268
	151	M7170	1233262	C/T/Y	3	1.51268
	152	M8051	2243386	T/G/K	3	1.51268
	153	M10955	978059	G/C/S	3	1.51268
	154	M11166	981695	T/C/Y	3	1.51268
	155	M11735	992228	G/A/R	3	1.51268
	156	M6627	1215797	T/G/K	3	1.51939
	157	M9586	3021953	A/G/R	3	1.51939
	158	M959	1042645	T/C/Y	3	1.52444
	159	M5794	1134354	G/A/R	3	1.52444
	160	M4860	1109179	A/G/R	3	1.52488
	161	M5432	1125875	A/G/R	3	1.53052
	162	M6604	1214867	A/T/W	3	1.53083
	163	M9719	3023502	G/A/R	3	1.53593
	164	M10602	3944785	T/C/Y	3	1.53593
	165	M8875	2261832	A/R/G	3	1.54038
	166	M1773	1065047	T/C/Y	3	1.57865
	167	M7592	1379957	G/A/R	3	1.57865
	168	M1303	1054222	G/A/R	3	1.58299
	169	M5157	1117337	A/T/W	3	1.59872
	170	M2285	1075721	C/A/M	3	1.64213
	171	M10317	3064732	A/C/M	3	1.64213
	172	M2322	1076272	G/R/A	3	1.67155
	173	M8113	2244149	T/C/Y	3	1.67701
	174	M3687	1092616	A/G/R	3	1.67789
	175	M7690	1670454	G/R/A	3	1.67789
	176	M9551	3021632	C/S/G	3	1.6835
	177	M4585	1104328	G/R/A	3	1.78952
	178	M4305	1101182	G/R/A	3	1.89448
	179	M6925	1220015	G/T/K	3	2.01675
	180	M782	1034997	T/G/K	3	2.02739
	181	M730	1033356	G/C/S	3	2.03814
	182	M6764	1217624	A/C/M	3	2.04963
	183	M6928	1220095	T/G/K	3	2.04963
	184	M2790	1087389	G/R	3	2.06126
	185	M10722	4909588	C/A/M	3	2.07316
	186	M11249	983056	G/A/R	3	2.07316
	187	M3570	1091966	G/A/R	3	2.09778
	188	M8440	2252079	T/G/K	3	2.09778
	189	M10515	3222400	T/C/Y	3	2.09778
	190	M484	1022679	G/A/R	3	2.16711
	191	M11577	989269	A/G/R	3	2.16711
	192	M10702	4909424	A/R/G	3	2.22682
	193	M181	1006516	A/G/R	3	2.24435
	194	M1514	1059898	T/C/Y	3	2.24435
	195	M1998	1069967	G/C/S	3	2.24955
	196	M7846	1716257	G/A/R	3	2.24955
	197	M10996	978587	G/A/R	3	2.29734
	198	M2415	1077976	C/T/Y	3	2.3087
	199	M2877	1088098	G/R/A	3	2.3087
	200	M2913	1088286	T/Y/C	3	2.3087
	201	M3593	1092067	T/A/W	3	2.3087
	202	M4631	1105241	C/A/M	3	2.3087
	203	M4670	1105590	G/C/S	3	2.3087
	204	M5661	1129001	T/C/Y	3	2.3087
	205	M8811	2260402	C/T/Y	3	2.3087
	206	M576	1026120	G/A/R	3	2.33309
	207	M726	1033070	G/A/R	3	2.33309
	208	M1079	1046876	G/T/K	3	2.33309
	209	M4264	1100868	C/T/Y	3	2.33309
	210	M4837	1108447	A/G/R	3	2.33309
	211	M6435	1206930	C/G/S	3	2.33309
	212	M7393	1261870	T/C/Y	3	2.33835
	213	M4363	1101826	T/Y/C	3	2.34367
	214	M148	1004716	T/C/Y	3	2.34408
	215	M2196	1073749	G/C/S	3	2.34408
	216	M6027	1163248	T/A/W	3	2.34762
	217	M875	1039253	C/G/S	3	2.35598
	218	M346	1017559	G/R/A	3	2.37937
	219	M1359	1055939	A/R/G	3	2.37937
	220	M4478	1103045	G/C/S	3	2.37937
	221	M6235	1201867	C/G/S	3	2.37937
	222	M6905	1219612	C/A/M	3	2.37937
	223	M8075	2243753	A/W/T	3	2.37937
	224	M9679	3023004	A/T/W	3	2.37937
	225	M10876	4910730	G/A/R	3	2.37937
	226	M11263	983198	A/R/G	3	2.37937
	227	M7402	1262777	G/R/A	3	2.40251
	228	M7096	1228851	A/R/G	3	2.40459
	229	M6515	1209817	G/C/S	3	2.4378
	230	M7396	1262017	A/G/R	3	2.4378
	231	M5052	1113861	C/G/S	3	2.44867
	232	M6412	1205876	A/G/R	3	2.44867
	233	M6726	1217134	A/G/R	3	2.44867
	234	M6852	1218763	T/C/Y	3	2.44867
	235	M6949	1220386	T/Y/C	3	2.44867
	236	M7841	1714665	G/C/S	3	2.44867
	237	M8039	2243268	G/A/R	3	2.44867
	238	M8154	2245077	C/G	3	2.44867
	239	M8708	2257877	A/G/R	3	2.44867
	240	M9361	2304173	G/T/K	3	2.44867
	241	M9769	3024104	C/G/S	3	2.44867
	242	M10816	4910327	A/G/R	3	2.44867
	243	M11363	984947	C/T/Y	3	2.44867
	244	M1226	1051397	A/C/M	3	2.45293
	245	M11980	997489	G/A/R	3	2.4602
	246	M2171	1073380	T/C/Y	3	2.46057
	247	M2252	1075008	T/G/K	3	2.46057
	248	M10699	4909403	T/C/Y	3	2.46057
	249	M4759	1107022	A/T/W	3	2.53218
	250	M4739	1106635	G/R/A	3	2.55319
	251	M1845	1066774	G/A/R	3	2.6707
	1	M5841	1138862	T/A/W	4	0.10135
	2	M7772	1696033	G/C/S	4	0.11362
	3	M11360	984902	G/A/R	4	0.13076
	4	M5864	1140680	C/T/Y	4	0.16038
	5	M6418	1206128	G/A/R	4	0.166401
	6	M8329	2249039	G/S	4	0.16691
	7	M2951	1088511	C/T/Y	4	0.192082
	8	M3707	1092886	C/A/M	4	0.19363
	9	M12057	999518	T/C/Y	4	0.2158
	10	M3498	1091536	T/C/Y	4	0.223722
	11	M4571	1104177	C/Y/T	4	0.223722
	12	M6377	1205176	A/R/G	4	0.30145
	13	M2709	1084265	A/T/W	4	0.31301
	14	M861	1038630	G/C/S	4	0.34882
	15	M7471	1279811	G/A/R	4	0.42686
	16	M462	1022158	G/A/R	4	0.452887
	17	M8627	2256343	C/G/S	4	0.452887
	18	M114	1003109	T/C/Y	4	0.47343
	19	M6560	1212067	A/G/R	4	0.47343
	20	M9464	3020873	A/G/R	4	0.47343
	21	M12006	998359	C/T/Y	4	0.47343
	22	M843	1037819	G/C/S	4	0.499948
	23	M10363	3064800	C/T/Y	4	0.514225
	24	M11241	982956	G/T/K	4	0.514225
	25	M850	1038091	C/T/Y	4	0.55577
	26	M7465	1277633	G/A/R	4	0.55577
	27	M7677	1667915	C/A/M	4	0.55577
	28	M1587	1061775	A/T/W	4	0.57267
	29	M5306	1122848	G/R/A	4	0.6369
	30	M8445	2252351	A/G/R	4	0.645425
	31	M8962	2264948	T/A/W	4	0.65963
	32	M2354	1076875	G/A/R	4	0.76308
	33	M7514	1292492	T/A/W	4	0.76949
	34	M4360	1101788	T/G/K	4	0.77616
	35	M8602	2255628	G/A/R	4	0.8679
	36	M8937	2263673	G/A/R	4	0.8679
	37	M9184	2278457	G/T/K	4	0.8679
	38	M9706	3023415	C/T/Y	4	0.8679
	39	M9949	3026365	A/G/R	4	0.8679
	40	M11721	991804	C/G/S	4	0.89207
	41	M6111	1183080	G/R	4	0.94819
	42	M5566	1127399	T/C/Y	4	0.955038
	43	M7058	1228172	T/C/Y	4	1.01325
	44	M7201	1234571	T/G/K	4	1.02315
	45	M585	1026470	A/G/R	4	1.08636
	46	M7084	1228614	G/C/S	4	1.08636
	47	M1639	1063013	C/G/S	4	1.10678
	48	M3929	1094923	G/A/R	4	1.10678
	49	M4676	1105748	C/G/S	4	1.10678
	50	M7133	1230245	G/A/R	4	1.10678
	51	M11181	981946	T/C/Y	4	1.10678
	52	M11541	988703	T/C/Y	4	1.10678
	53	M11554	989003	C/T/Y	4	1.10678
	54	M9389	2328346	T/C/Y	4	1.11354
	55	M4063	1098792	A/G/R	4	1.12618
	56	M7510	1289432	A/T/W	4	1.12618
	57	M4199	1100269	A/R/G	4	1.1293
	58	M5121	1115924	C/G/S	4	1.13004
	59	M7266	1240078	T/Y/C	4	1.13004
	60	M9227	2280138	G/R/A	4	1.13603
	61	M10282	3064660	T/C/Y	4	1.14153
	62	M1891	1067817	G/C/S	4	1.14237
	63	M1997	1069828	T/C/Y	4	1.14237
	64	M1575	1061562	C/G/S	4	1.15217
	65	M3880	1094287	A/T/W	4	1.15217
	66	M4918	1110174	G/A/R	4	1.15217
	67	M6906	1219652	G/A/R	4	1.15217
	68	M7067	1228285	T/C/Y	4	1.15217
	69	M5034	1113430	C/G/S	4	1.15428
	70	M492	1022934	C/G/S	4	1.19815
	71	M874	1039232	C/T/Y	4	1.19815
	72	M2249	1074973	A/G/R	4	1.19815
	73	M3968	1095667	C/A/M	4	1.19815
	74	M4990	1111962	T/C/Y	4	1.19815
	75	M8513	2253877	A/G/R	4	1.19815
	76	M9895	3025548	C/T/Y	4	1.19815
	77	M12034	998851	A/G/R	4	1.19815
	78	M3960	1095449	A/G/R	4	1.2023
	79	M6198	1201176	G/A/R	4	1.20425
	80	M11060	979688	T/G/K	4	1.22038
	81	M8971	2265364	G/A/R	4	1.22496
	82	M141	1004337	C/T/Y	4	1.22754
	83	M10281	3064658	C/T/Y	4	1.23174
	84	M11683	991212	G/A/R	4	1.23983
	85	M939	1041769	C/A/M	4	1.25279
	86	M2672	1083267	G/A/R	4	1.25279
	87	M4431	1102402	A/G/R	4	1.25279
	88	M5989	1159200	C/G/S	4	1.25279
	89	M6212	1201430	A/G/R	4	1.25279
	90	M7905	1863020	T/A/W	4	1.25279
	91	M8502	2253618	C/T/Y	4	1.25279
	92	M8646	2256769	G/A/R	4	1.25279
	93	M8824	2260686	A/G/R	4	1.25279
	94	M8837	2260959	G/A/R	4	1.25279
	95	M8961	2264931	C/T/Y	4	1.25279
	96	M10248	3064524	G/A/R	4	1.25279
	97	M10674	4009252	A/R/G	4	1.25279
	98	M7703	1674778	C/T/Y	4	1.25986
	99	M7813	1698476	C/T/Y	4	1.25986
	100	M7074	1228363	A/G/R	4	1.2735
	101	M3532	1091747	A/G/R	4	1.27648
	102	M4029	1097688	T/C/Y	4	1.27648
	103	M4625	1105050	G/A/R	4	1.27648
	104	M5637	1128502	T/A/W	4	1.27648
	105	M5933	1150369	M/C/A	4	1.27648
	106	M6631	1215845	G/A/R	4	1.27648
	107	M11717	991737	G/A/R	4	1.27648
	108	M586	1026485	C/Y/T	4	1.28538
	109	M1538	1060708	A/C/M	4	1.28784
	110	M11346	984567	G/C/S	4	1.28784
	111	M1968	1069415	G/A/R	4	1.2919
	112	M5731	1130567	T/Y/C	4	1.2919
	113	M7114	1229345	T/C/Y	4	1.2919
	114	M8760	2259024	T/C/Y	4	1.2919
	115	M9993	3027176	C/Y/T	4	1.2919
	116	M11081	980184	A/G/R	4	1.2919
	117	M5531	1127014	C/A/M	4	1.29299
	118	M3221	1090010	C/A/M	4	1.29421
	119	M37	1001208	A/G/R	4	1.29908
	120	M468	1022284	T/C/Y	4	1.29908
	121	M2765	1086242	A/G/R	4	1.29908
	122	M6488	1208648	A/T	4	1.29908
	123	M6888	1219210	G/A/R	4	1.29908
	124	M7108	1229102	A/G/R	4	1.29908
	125	M7464	1277573	T/G/K	4	1.29908
	126	M8459	2252671	A/C/M	4	1.29908
	127	M10565	3934726	G/C/S	4	1.29908
	128	M10809	4910264	G/A/R	4	1.30063
	129	M10638	3955958	C/A/M	4	1.30543
	130	M2301	1075984	G/R/A	4	1.30589
	131	M2659	1083104	G/A/R	4	1.30589
	132	M1985	1069709	A/G/R	4	1.3095
	133	M2070	1071231	A/G/R	4	1.3095
	134	M2300	1075950	C/A/M	4	1.3095
	135	M2696	1083971	C/T/Y	4	1.3095
	136	M2741	1085277	C/T/Y	4	1.3095
	137	M3247	1090149	A/G/R	4	1.3095
	138	M3644	1092372	A/G/R	4	1.3095
	139	M4024	1097526	A/G/R	4	1.3095
	140	M4702	1106035	G/R/A	4	1.3095
	141	M5181	1118289	A/C/M	4	1.3095
	142	M5362	1124767	C/T/Y	4	1.3095
	143	M5616	1128135	T/C/Y	4	1.3095
	144	M5673	1129233	T/C/Y	4	1.3095
	145	M5691	1129787	G/A/R	4	1.3095
	146	M5919	1147342	C/T/Y	4	1.3095
	147	M5925	1149238	A/G/R	4	1.3095
	148	M5963	1151752	T/C/Y	4	1.3095
	149	M6372	1204947	T/C/Y	4	1.3095
	150	M7043	1227997	T/C/Y	4	1.3095
	151	M7119	1229595	T/G/K	4	1.3095
	152	M7216	1235569	T/C/Y	4	1.3095
	153	M7784	1696617	T/C/Y	4	1.3095
	154	M7870	1862406	A/C/M	4	1.3095
	155	M8450	2252454	A/G/R	4	1.3095
	156	M8557	2254633	C/T/Y	4	1.3095
	157	M8934	2263493	G/A/R	4	1.3095
	158	M10301	3064695	T/C/Y	4	1.3095
	159	M10887	4910884	G/T/K	4	1.3095
	160	M11851	994487	T/C/Y	4	1.3095
	161	M2188	1073641	G/A/R	4	1.31168
	162	M8575	2255026	A/G/R	4	1.31168
	163	M10376	3064828	G/C/S	4	1.31168
	164	M6593	1214378	G/R/A	4	1.31284
	165	M11027	979169	A/G/R	4	1.32037
	166	M814	1036450	A/G/R	4	1.32589
	167	M4154	1099943	G/R	4	1.32589
	168	M10990	978526	A/G/R	4	1.32589
	169	M11328	984222	C/T/Y	4	1.33091
	170	M3421	1091069	G/A/R	4	1.3313
	171	M9357	2300556	G/A/R	4	1.3313
	172	M10370	3064811	G/A/R	4	1.3313
	173	M10454	3222159	G/A/R	4	1.3313
	174	M11858	994673	G/C/S	4	1.3313
	175	M1641	1063031	G/A/R	4	1.33682
	176	M6702	1216842	G/C/S	4	1.34373
	177	M8583	2255128	C/T/Y	4	1.34373
	178	M4361	1101796	A/G/R	4	1.34754
	179	M11744	992420	C/T/Y	4	1.35415
	180	M6123	1187752	A/T/W	4	1.35872
	181	M6200	1201200	T/Y/C	4	1.35872
	182	M11055	979618	C/A/M	4	1.35872
	183	M10253	3064550	G/A/R	4	1.3649
	184	M10744	4909705	G/A/R	4	1.3649
	185	M11519	988236	G/A/R	4	1.3649
	186	M23	1000632	T/C/Y	4	1.37601
	187	M2275	1075438	G/A/R	4	1.37601
	188	M9244	2281236	G/C/S	4	1.37601
	189	M10221	3064474	C/G/S	4	1.37601
	190	M10575	3936367	A/G/R	4	1.37601
	191	M7954	1864326	T/Y/C	4	1.38821
	192	M604	1027267	A/G/R	4	1.39896
	193	M1556	1061092	T/A/W	4	1.39896
	194	M6580	1213989	A/G/R	4	1.39896
	195	M9822	3024651	A/R	4	1.39896
	196	M11603	989756	C/T/Y	4	1.39896
	197	M8472	2252941	C/Y	4	1.40216
	198	M7196	1234327	G/R/A	4	1.41617
	199	M167	1005784	G/C/S	4	1.4452
	200	M2293	1075823	C/A/M	4	1.45109
	201	M2384	1077356	G/A/R	4	1.45656
	202	M4933	1110618	G/K	4	1.45656
	203	M11012	978821	C/S	4	1.45656
	204	M374	1019498	A/G/R	4	1.47463
	205	M258	1010332	G/A/R	4	1.48066
	206	M11589	989588	A/R/G	4	1.48066
	207	M3165	1089684	T/Y/C	4	1.48397
	208	M7493	1284615	G/S/C	4	1.48439
	209	M10954	977937	G/A/R	4	1.50126
	210	M12029	998788	T/C/Y	4	1.50126
	211	M10229	3064488	T/G/K	4	1.57481
	212	M252	1009953	C/T/Y	4	1.59423
	213	M486	1022755	A/G/R	4	1.59423
	214	M1806	1065797	G/A/R	4	1.59558
	215	M6749	1217356	G/A/R	4	1.59558
	216	M7581	1376920	C/T/Y	4	1.59558
	217	M8488	2253187	G/A/R	4	1.59558
	218	M10796	4910164	G/S/C	4	1.59558
	219	M241	1009386	G/R/A	4	1.59692
	220	M3181	1089750	T/C/Y	4	1.59692
	221	M4480	1103072	A/R/G	4	1.59692
	222	M4721	1106300	C/A/M	4	1.59692
	223	M6670	1216386	A/G/R	4	1.59692
	224	M7445	1272157	C/M/A	4	1.59692
	225	M2112	1072243	T/C/Y	4	1.60269
	226	M1927	1068536	T/C/Y	4	1.60298
	227	M10204	3064424	G/A/R	4	1.60322
	228	M2256	1075089	G/R/A	4	1.60855
	229	M10171	3034278	T/Y/C	4	1.60855
	230	M9491	3021145	G/R/A	4	1.61031
	231	M1238	1051900	T/C/Y	4	1.6188
	232	M8554	2254615	A/G/R	4	1.62004
	233	M11859	994685	C/T/Y	4	1.62004
	234	M11666	990957	G/A/R	4	1.64226
	235	M3379	1090879	A/G/R	4	1.65349
	236	M9057	2276076	G/A/R	4	1.65396
	237	M10339	3064761	G/A/R	4	1.6765
	238	M472	1022408	G/A/R	4	1.67678
	239	M1348	1055319	G/A/R	4	1.67678
	240	M2148	1072944	G/A/R	4	1.67678
	241	M3235	1090071	G/R/A	4	1.67678
	242	M3900	1094537	G/C/S	4	1.67678
	243	M5494	1126470	A/G/R	4	1.67678
	244	M7907	1863057	A/C/M	4	1.67678
	245	M8317	2248858	C/T/Y	4	1.67678
	246	M8639	2256631	C/T/Y	4	1.67678
	247	M9605	3022109	G/S/C	4	1.67678
	248	M9861	3025116	T/G/K	4	1.67678
	249	M9981	3026937	T/A/W	4	1.67678
	250	M10186	3064381	T/C/Y	4	1.67678
	251	M5918	1147248	C/T/Y	4	1.67882
	252	M11716	991712	G/A/R	4	1.67882
	253	M2081	1071544	G/A/R	4	1.6824
	254	M8818	2260600	A/G/R	4	1.6824
	255	M12071	999939	G/A/R	4	1.6824
	256	M1289	1053641	T/C/Y	4	1.68802
	257	M10238	3064509	C/T/Y	4	1.68802
	258	M3744	1093211	Y/C/T	4	1.69308
	259	M8806	2260254	C/T/Y	4	1.69607
	260	M7116	1229356	C/T/Y	4	1.71765
	261	M8476	2253029	C/T/Y	4	1.73246
	262	M7958	1864661	T/G/K	4	1.73537
	263	M10269	3064613	G/A/R	4	1.74941
	264	M8722	2258278	A/T/W	4	1.75302
	265	M7457	1275924	C/T/Y	4	1.75599
	266	M7525	1299453	G/C/S	4	1.76894
	267	M6355	1204588	C/A	4	1.82625
	268	M9060	2276132	T/C/Y	4	1.82625
	269	M10691	4909347	C/A/M	4	1.82625
	270	M3624	1092204	T/G/K	4	1.83749
	271	M5560	1127363	C/T/Y	4	1.83749
	272	M6065	1166096	G/A/R	4	1.83749
	273	M9414	2372250	C/A/M	4	1.83749
	274	M8641	2256686	C/A/M	4	1.84885
	275	M10199	3064404	R/A/G	4	1.84885
	276	M12047	999293	G/A/R	4	1.88076
	277	M10093	3029249	C/A/M	4	1.99483
	278	M259	1010498	C/A/M	4	2.00038
	279	M3740	1093182	G/A/R	4	2.00408
	280	M10545	3222539	C/G/S	4	2.00408
	281	M1921	1068421	T/C/Y	4	2.07747
	282	M1379	1056356	C/T/Y	4	2.11964
	283	M1643	1063107	G/C/S	4	2.11964
	284	M5839	1138749	A/T/W	4	2.11964
	285	M8603	2255667	C/G/S	4	2.11964
	286	M10646	3956868	T/C/Y	4	2.11964
	287	M3856	1094059	C/A/M	4	2.13154
	288	M10399	3064873	A/R/G	4	2.13154
	289	M11962	996946	A/R	4	2.13154
	290	M5579	1127704	A/C/M	4	2.14317
	291	M6129	1190338	C/T/Y	4	2.14317
	292	M10913	977177	C/Y	4	2.15493
	293	M7338	1252319	C/T/Y	4	2.17445
	294	M10430	3064936	A/G/R	4	2.17511
	295	M5783	1133336	C/A/M	4	2.17691
	296	M9533	3021489	C/A/M	4	2.17691
	297	M6011	1161059	C/G/S	4	2.20954
	298	M10374	3064817	C/T/Y	4	2.21097
	299	M765	1034434	C/A/M	4	2.21101
	300	M873	1039214	T/C/Y	4	2.21101
	301	M1615	1062525	C/A/M	4	2.21101
	302	M2669	1083264	T/C/Y	4	2.21101
	303	M5151	1117207	A/G/R	4	2.21101
	304	M5399	1125557	G/A/R	4	2.22119
	305	M4697	1105987	C/S	4	2.23001
	306	M443	1021420	A/G/R	4	2.24605
	307	M2562	1080724	C/T/Y	4	2.24605
	308	M3413	1091012	T/G/K	4	2.24605
	309	M8894	2262196	A/T/W	4	2.24605
	310	M8943	2263981	G/C/S	4	2.24605
	311	M6120	1187077	C/G/S	4	2.25601
	312	M5474	1126296	T/Y/C	4	2.25754
	313	M6116	1186413	G/A/R	4	2.26616
	314	M4756	1106995	G/K	4	2.27047
	315	M3226	1090021	C/A/M	4	2.30851
	316	M6842	1218651	A/G/R	4	2.30851
	317	M8521	2253930	G/A/R	4	2.31119
	318	M7675	1667853	G/T/K	4	2.31187
	319	M8170	2245372	T/C/Y	4	2.31267
	320	M4519	1103548	A/R/G	4	2.31335
	321	M7484	1282247	K/G/T	4	2.31335
	322	M3714	1092979	A/T/W	4	2.31573
	323	M2941	1088421	C/A/M	4	2.317
	324	M3101	1089339	C/G/S	4	2.317
	325	M3544	1091806	T/G/K	4	2.317
	326	M4069	1098973	G/C/S	4	2.317
	327	M4510	1103422	C/G/S	4	2.317
	328	M7991	2242354	A/C/M	4	2.317
	329	M11351	984698	C/G/S	4	2.317
	330	M6504	1209389	A/G/R	4	2.31708
	331	M8733	2258430	G/A/R	4	2.31708
	332	M9980	3026936	A/R/G	4	2.31708
	333	M382	1019771	A/R/G	4	2.31786
	334	M662	1030510	T/C/Y	4	2.31786
	335	M1248	1052066	T/C/Y	4	2.31786
	336	M1822	1066118	A/T/W	4	2.31786
	337	M2036	1070859	C/T/Y	4	2.31786
	338	M2865	1087996	G/R	4	2.31786
	339	M3109	1089389	T/G/K	4	2.31786
	340	M3296	1090396	T/G/K	4	2.31786
	341	M3585	1092032	C/Y	4	2.31786
	342	M6278	1202897	C/G/S	4	2.31786
	343	M6836	1218562	A/G/R	4	2.31786
	344	M7048	1228050	A/M/C	4	2.31786
	345	M9043	2275801	T/Y/C	4	2.31786
	346	M9176	2278270	G/A/R	4	2.31786
	347	M9947	3026345	C/G/S	4	2.31786
	348	M9984	3027058	A/G/R	4	2.31786
	349	M10388	3064857	C/T/Y	4	2.31786
	350	M11432	986208	G/A/R	4	2.31786
	351	M7253	1238701	G/C/S	4	2.32238
	352	M538	1024346	C/T/Y	4	2.32956
	353	M5656	1128880	T/A/W	4	2.34112
	354	M11904	995632	G/A/R	4	2.34112
	355	M11121	981071	C/G/S	4	2.34225
	356	M8027	2243090	G/A/R	4	2.34293
	357	M2817	1087767	A/R/G	4	2.36607
	358	M3992	1096228	G/S/C	4	2.37057
	359	M7233	1237190	C/Y	4	2.37185
	360	M10159	3034011	T/W/A	4	2.37262
	361	M1897	1068080	C/Y/T	4	2.37552
	362	M2800	1087670	C/Y/T	4	2.37552
	363	M3074	1089205	C/S/G	4	2.37552
	364	M4498	1103270	G/R/A	4	2.37552
	365	M5650	1128817	T/W/A	4	2.37552
	366	M7024	1224481	C/S/G	4	2.37552
	367	M7293	1243075	A/M/C	4	2.37552
	368	M8872	2261723	T/Y	4	2.37552
	369	M9055	2276049	T/Y	4	2.37552
	370	M9144	2277553	G/K/T	4	2.37552
	371	M4115	1099561	A/R/G	4	2.37579
	372	M10115	3029919	G/A/R	4	2.37731
	373	M9768	3024097	C/A/M	4	2.39227
	374	M11818	993911	A/W/T	4	2.40997
	375	M6457	1207529	T/C/Y	4	2.42451
	376	M3747	1093233	T/C/Y	4	2.42803
	377	M7925	1863450	G/K/T	4	2.45266
	378	M10465	3222183	G/A/R	4	2.45723
	379	M7337	1252085	T/A/W	4	2.4962
	380	M3172	1089727	A/G/R	4	2.61524
	381	M3338	1090622	A/G/R	4	2.61524
	382	M4763	1107082	A/G/R	4	2.61524
	383	M5389	1125483	C/T/Y	4	2.61524
	384	M7035	1227230	A/C/M	4	2.61524
	385	M11875	995051	T/A/W	4	2.61524
	386	M12018	998651	G/C/S	4	2.61524
	387	M7335	1251323	T/A/W	4	2.66402
	1	M363	1018914	T/C/Y	5	0.011359
	2	M416	1020781	T/C/Y	5	0.011359
	3	M1833	1066465	G/A/R	5	0.011359
	4	M10243	3064517	G/A/R	5	0.011359
	5	M11485	987584	C/Y/T	5	0.0180742
	6	M7955	1864355	G/C/S	5	0.031359
	7	M6285	1202966	G/R	5	0.0392832
	8	M4426	1102369	T/A/W	5	0.051579
	9	M11819	993917	C/T/Y	5	0.06588
	10	M3355	1090737	G/C/S	5	0.072585
	11	M3895	1094458	T/G/K	5	0.0734481
	12	M398	1020241	G/A/R	5	0.0870446
	13	M4034	1097808	G/A/R	5	0.0870446
	14	M7175	1233451	G/S/C	5	0.0892248
	15	M8903	2262475	G/C/S	5	0.13673
	16	M594	1026699	C/T/Y	5	0.169197
	17	M5836	1138588	T/C/Y	5	0.20161
	18	M4694	1105975	C/T/Y	5	0.22408
	19	M10170	3034152	A/T/W	5	0.22408
	20	M11543	988728	G/A/R	5	0.22408
	21	M11862	994813	T/C/Y	5	0.22408
	22	M11869	994918	R/G/A	5	0.229068
	23	M10216	3064463	C/T/Y	5	0.23123
	24	M1494	1059415	C/G/S	5	0.245394
	25	M52	1001607	T/C/Y	5	0.247302
	26	M2801	1087672	A/G/R	5	0.247302
	27	M11693	991366	C/T/Y	5	0.268924
	28	M11440	986329	T/Y/C	5	0.277224
	29	M520	1023751	G/C/S	5	0.33065
	30	M4497	1103265	G/R/A	5	0.33065
	31	M7443	1271069	G/K	5	0.33065
	32	M8555	2254625	G/C/S	5	0.33065
	33	M9171	2278188	G/A/R	5	0.33065
	34	M10271	3064619	T/A/W	5	0.33065
	35	M2493	1079344	A/R	5	0.345169
	36	M143	1004475	T/C/Y	5	0.39903
	37	M11142	981396	C/G/S	5	0.39903
	38	M8689	2257519	T/C/Y	5	0.40187
	39	M8599	2255595	G/A/R	5	0.40613
	40	M2700	1084021	G/R/A	5	0.40958
	41	M5914	1146001	G/A/R	5	0.409901
	42	M254	1010107	A/G/R	5	0.41039
	43	M339	1017116	G/A/R	5	0.41039
	44	M5569	1127429	T/Y/C	5	0.41039
	45	M6438	1207009	G/T/K	5	0.41039
	46	M9750	3023900	T/C/Y	5	0.41039
	47	M9592	3021975	C/T/Y	5	0.410397
	48	M92	1002784	C/A/M	5	0.410449
	49	M1439	1057743	T/A/W	5	0.41078
	50	M11330	984282	T/A/W	5	0.435766
	51	M6687	1216635	A/C/M	5	0.46408
	52	M2113	1072287	T/A/W	5	0.48219
	53	M10259	3064568	G/A/R	5	0.48219
	54	M3082	1089242	A/G/R	5	0.48551
	55	M2641	1082824	C/G/S	5	0.49355
	56	M6008	1160644	G/A/R	5	0.49355
	57	M6319	1203745	T/G/K	5	0.49487
	58	M2747	1085716	G/A/R	5	0.49764
	59	M3834	1093835	A/G/R	5	0.50326
	60	M592	1026561	T/C/Y	5	0.51741
	61	M368	1019298	G/T/K	5	0.52852
	62	M1085	1047040	G/C/S	5	0.52852
	63	M1584	1061674	G/C/S	5	0.52852
	64	M3184	1089780	T/C/Y	5	0.52852
	65	M9505	3021307	C/Y	5	0.52852
	66	M10780	4910041	C/T/Y	5	0.52852
	67	M11161	981649	T/C/Y	5	0.52852
	68	M10812	4910292	C/T/Y	5	0.553476
	69	M2778	1086743	A/T/W	5	0.55564
	70	M1834	1066471	T/G/K	5	0.59102
	71	M11209	982432	C/T/Y	5	0.603388
	72	M6168	1200085	G/A/R	5	0.61774
	73	M9478	3020982	G/A/R	5	0.622574
	74	M9839	3024851	T/K/G	5	0.622574
	75	M3807	1093586	C/T/Y	5	0.62323
	76	M10570	3935335	C/T/Y	5	0.623478
	77	M6083	1167610	C/T/Y	5	0.624222
	78	M5740	1130816	C/T/Y	5	0.62918
	79	M5924	1148814	G/C/S	5	0.655255
	80	M212	1008164	A/C/M	5	0.6608
	81	M791	1035585	C/T/Y	5	0.6608
	82	M1841	1066619	C/G/S	5	0.664324
	83	M9670	3022917	G/A/R	5	0.674064
	84	M5662	1129023	G/C/S	5	0.68709
	85	M928	1041389	C/T/Y	5	0.69238
	86	M3699	1092746	G/A/R	5	0.69238
	87	M11417	985860	C/T/Y	5	0.70177
	88	M8542	2254355	C/Y/T	5	0.74986
	89	M3985	1096142	T/C/Y	5	0.796213
	90	M11794	993422	T/Y/C	5	0.80469
	91	M9237	2280790	G/A/R	5	0.85102
	92	M8913	2262876	C/G/S	5	0.866171
	93	M4549	1103901	T/C/Y	5	0.897427
	94	M5454	1126064	T/Y/C	5	0.897427
	95	M1340	1055088	T/G/K	5	0.90392
	96	M3752	1093255	G/R/A	5	0.929796
	97	M10058	3028596	G/A/R	5	0.932371
	98	M11377	985214	G/A/R	5	0.932371
	99	M571	1025958	G/A/R	5	0.935826
	100	M6331	1204183	T/C/Y	5	0.935826
	101	M7086	1228659	A/T/W	5	0.935826
	102	M11448	986475	G/A/R	5	0.935826
	103	M9944	3026327	C/A/M	5	0.944453
	104	M733	1033438	A/G/R	5	0.94766
	105	M767	1034464	G/A/R	5	0.94766
	106	M3373	1090835	T/Y/C	5	0.94766
	107	M3389	1090923	A/G/R	5	0.94766
	108	M3635	1092251	A/T/W	5	0.94766
	109	M3936	1095023	C/T/Y	5	0.94766
	110	M4344	1101637	T/C/Y	5	0.94766
	111	M6784	1217853	G/C/S	5	0.956207
	112	M7428	1267090	T/G/K	5	0.956207
	113	M7928	1863466	G/A/R	5	0.956207
	114	M7131	1230189	A/G/R	5	0.966992
	115	M8613	2256042	G/A/R	5	0.971559
	116	M50	1001535	A/C/M	5	0.993947
	117	M1463	1058385	C/Y	5	0.993947
	118	M2465	1078841	C/A/M	5	0.993947
	119	M4948	1111027	C/T/Y	5	0.993947
	120	M6091	1173915	G/T/K	5	0.993947
	121	M6110	1182884	A/M/C	5	0.993947
	122	M10425	3064921	T/C/Y	5	0.993947
	123	M9745	3023865	C/T/Y	5	0.996138
	124	M1198	1050593	A/G/R	5	1.00444
	125	M6413	1205884	C/T/Y	5	1.00444
	126	M1262	1052694	C/A/M	5	1.04282
	127	M5446	1126012	G/C/S	5	1.06398
	128	M3633	1092239	T/G/K	5	1.09783
	129	M9655	3022687	G/A/R	5	1.09783
	130	M9269	2282697	G/A/R	5	1.1194
	131	M225	1008709	A/G/R	5	1.12443
	132	M890	1039896	G/C/S	5	1.13195
	133	M10396	3064870	G/A/R	5	1.13195
	134	M7792	1696684	A/G/R	5	1.13763
	135	M9121	2277182	A/C/M	5	1.13849
	136	M5621	1128199	A/G/R	5	1.14331
	137	M423	1020900	C/A/M	5	1.15455
	138	M7596	1382798	C/Y/T	5	1.16631
	139	M9100	2276664	G/C/S	5	1.17644
	140	M102	1002952	T/C/Y	5	1.17767
	141	M145	1004525	G/A/R	5	1.17767
	142	M4886	1109645	A/G/R	5	1.17767
	143	M5395	1125541	C/G/S	5	1.17767
	144	M5593	1127831	T/K/G	5	1.17767
	145	M9232	2280466	A/G/R	5	1.17767
	146	M10031	3027945	C/A/M	5	1.17767
	147	M11868	994877	G/C/S	5	1.17767
	148	M8573	2254956	S/G/C	5	1.17971
	149	M10365	3064802	G/C/S	5	1.1839
	150	M6498	1209087	G/C/S	5	1.18571
	151	M1840	1066611	G/R/A	5	1.1859
	152	M7585	1378893	C/Y/T	5	1.1859
	153	M11534	988548	A/T/W	5	1.1859
	154	M6614	1215070	G/A/R	5	1.18865
	155	M6490	1208686	G/R/A	5	1.18916
	156	M7022	1224158	A/G/R	5	1.18916
	157	M7209	1234869	T/C/Y	5	1.18916
	158	M9287	2289195	T/C/Y	5	1.18916
	159	M8765	2259170	T/C/Y	5	1.19518
	160	M4677	1105759	A/G/R	5	1.19563
	161	M5968	1152695	G/A/R	5	1.19701
	162	M4919	1110201	T/C/Y	5	1.19859
	163	M7859	1767024	G/A/R	5	1.19859
	164	M1837	1066568	G/A/R	5	1.20801
	165	M2760	1086078	C/G/S	5	1.2274
	166	M6046	1164950	T/C/Y	5	1.2274
	167	M6115	1186401	C/G/S	5	1.2274
	168	M10255	3064556	A/C/M	5	1.2274
	169	M7904	1863013	A/C/M	5	1.23528
	170	M10066	3028740	C/T/Y	5	1.23528
	171	M9502	3021300	G/R/A	5	1.23692
	172	M559	1025310	C/A/M	5	1.24368
	173	M5805	1135506	G/K/T	5	1.25499
	174	M5632	1128337	A/C/M	5	1.25939
	175	M11762	992759	G/T/K	5	1.25939
	176	M4780	1107259	G/A/R	5	1.31369
	177	M5128	1116434	T/C/Y	5	1.31369
	178	M7320	1247535	A/G/R	5	1.31369
	179	M7458	1276341	C/A/M	5	1.31369
	180	M11452	986581	G/T/K	5	1.32518
	181	M11459	986691	T/G/K	5	1.32518
	182	M3893	1094449	T/C/Y	5	1.33677
	183	M5529	1127001	T/A/W	5	1.33681
	184	M6130	1190819	G/A/R	5	1.33681
	185	M424	1020912	C/T/Y	5	1.33834
	186	M8664	2257090	G/A/R	5	1.3401
	187	M10207	3064434	G/A/R	5	1.34394
	188	M1397	1056778	A/G/R	5	1.34438
	189	M5981	1155494	A/G/R	5	1.34438
	190	M6074	1166660	G/C/S	5	1.34438
	191	M958	1042631	C/G/S	5	1.34756
	192	M4793	1107558	T/A/W	5	1.34756
	193	M5717	1130392	T/C/Y	5	1.34756
	194	M8463	2252726	T/C/Y	5	1.34756
	195	M11627	990063	T/C/Y	5	1.34756
	196	M11510	988088	G/A/R	5	1.35569
	197	M7912	1863181	G/A/R	5	1.36608
	198	M4466	1102805	G/C/S	5	1.3697
	199	M11881	995190	C/A/M	5	1.36995
	200	M4447	1102573	G/A/R	5	1.37109
	201	M4586	1104343	M/A/C	5	1.37109
	202	M4769	1107117	C/G/S	5	1.37109
	203	M5338	1123777	T/Y/C	5	1.37109
	204	M5364	1124944	A/G/R	5	1.37951
	205	M1214	1051058	A/M/C	5	1.38245
	206	M2157	1073193	A/C/M	5	1.38759
	207	M11355	984789	T/C/Y	5	1.38759
	208	M12010	998462	C/S/G	5	1.38759
	209	M9029	2275530	A/R/G	5	1.38911
	210	M6006	1160564	C/S	5	1.39226
	211	M122	1003628	C/Y/T	5	1.3932
	212	M1087	1047092	G/A/R	5	1.3932
	213	M1338	1055060	G/A/R	5	1.3932
	214	M2458	1078757	C/T/Y	5	1.3932
	215	M3789	1093481	T/C/Y	5	1.3932
	216	M4535	1103746	A/G/R	5	1.3932
	217	M5514	1126787	C/T/Y	5	1.3932
	218	M5655	1128879	G/C/S	5	1.3932
	219	M8742	2258610	C/A/M	5	1.3932
	220	M10211	3064449	G/A/R	5	1.3932
	221	M10364	3064801	C/G/S	5	1.3932
	222	M10384	3064852	R/G/A	5	1.3932
	223	M11180	981941	T/Y/C	5	1.3932
	224	M11802	993617	C/G/S	5	1.3932
	225	M11969	997145	T/C/Y	5	1.3932
	226	M2627	1082485	G/A/R	5	1.39584
	227	M3129	1089521	C/G/S	5	1.39584
	228	M3716	1093009	T/Y/C	5	1.39771
	229	M302	1013903	G/A/R	5	1.40015
	230	M5441	1125937	C/T/Y	5	1.40015
	231	M5942	1150573	C/T/Y	5	1.40015
	232	M6570	1212973	G/A/R	5	1.40015
	233	M7734	1694825	T/C/Y	5	1.40015
	234	M4472	1102994	T/Y	5	1.40153
	235	M9387	2326994	G/A/R	5	1.41205
	236	M401	1020329	T/Y/C	5	1.41557
	237	M1595	1061891	T/K/G	5	1.41557
	238	M7669	1667363	C/T/Y	5	1.41612
	239	M5411	1125655	G/A/R	5	1.42037
	240	M2629	1082514	T/G/K	5	1.42605
	241	M8882	2261940	T/C/Y	5	1.42863
	242	M11800	993562	G/A/R	5	1.42863
	243	M6414	1205940	G/A/R	5	1.43211
	244	M5045	1113792	C/Y	5	1.45302
	245	M5612	1128088	G/R	5	1.45302
	246	M2276	1075489	G/A/R	5	1.45733
	247	M11237	982886	C/T/Y	5	1.45964
	248	M2534	1080025	C/T/Y	5	1.46174
	249	M2009	1070201	G/A/R	5	1.46465
	250	M3304	1090446	T/C/Y	5	1.46465
	251	M11940	996514	T/G/K	5	1.46465
	252	M1947	1068997	G/A/R	5	1.46997
	253	M5870	1141012	C/T/Y	5	1.47416
	254	M6555	1211847	G/A/R	5	1.47416
	255	M8498	2253534	C/A/M	5	1.47416
	256	M8696	2257603	A/G/R	5	1.47416
	257	M9954	3026475	G/C/S	5	1.47416
	258	M10382	3064848	G/A/R	5	1.47416
	259	M4219	1100505	G/A/R	5	1.47432
	260	M5383	1125372	G/A/R	5	1.47432
	261	M7141	1230893	C/T/Y	5	1.47432
	262	M8744	2258620	T/C/Y	5	1.47432
	263	M2657	1083025	T/C/Y	5	1.47486
	264	M1472	1058706	C/T/Y	5	1.47529
	265	M1545	1060960	A/G/R	5	1.47529
	266	M1861	1067126	A/G/R	5	1.47529
	267	M1946	1068936	G/T/K	5	1.47529
	268	M1992	1069819	C/Y	5	1.47529
	269	M2120	1072431	G/A/R	5	1.47529
	270	M2130	1072553	G/A/R	5	1.47529
	271	M2516	1079807	G/T/K	5	1.47529
	272	M2717	1084509	T/C/Y	5	1.47529
	273	M2720	1084681	T/C/Y	5	1.47529
	274	M2728	1084904	G/A/R	5	1.47529
	275	M3539	1091776	C/G/S	5	1.47529
	276	M3545	1091817	G/T/K	5	1.47529
	277	M4760	1107071	T/C/Y	5	1.47529
	278	M4909	1110032	C/G/S	5	1.47529
	279	M5071	1114138	G/A/R	5	1.47529
	280	M5280	1121362	G/A/R	5	1.47529
	281	M5445	1126009	G/A/R	5	1.47529
	282	M6146	1195034	G/T/K	5	1.47529
	283	M6150	1195353	T/C/Y	5	1.47529
	284	M6290	1203048	A/T/W	5	1.47529
	285	M6366	1204842	A/T/W	5	1.47529
	286	M7365	1256282	A/T/W	5	1.47529
	287	M8608	2255859	A/T/W	5	1.47529
	288	M8680	2257343	G/T/K	5	1.47529
	289	M9049	2275955	A/C/M	5	1.47529
	290	M9062	2276166	G/A/R	5	1.47529
	291	M9290	2289300	G/R/A	5	1.47529
	292	M9475	3020978	T/Y/C	5	1.47529
	293	M10119	3030025	A/T/W	5	1.47529
	294	M10409	3064889	G/T/K	5	1.47529
	295	M11119	981048	C/T/Y	5	1.47529
	296	M11358	984849	C/G/S	5	1.47529
	297	M11390	985387	C/T/Y	5	1.47529
	298	M11705	991531	A/C/M	5	1.47529
	299	M6175	1200623	A/G/R	5	1.4754
	300	M5486	1126405	T/G/K	5	1.47552
	301	M4781	1107303	T/C/Y	5	1.47865
	302	M5636	1128453	C/T	5	1.48125
	303	M5871	1141208	C/T/Y	5	1.48125
	304	M5881	1142537	T/C/Y	5	1.48125
	305	M7300	1244420	A/W	5	1.48125
	306	M12048	999303	G/A/R	5	1.48215
	307	M5831	1138218	G/R	5	1.48408
	308	M6075	1166697	T/G/K	5	1.48408
	309	M9019	2275308	T/C/Y	5	1.48527
	310	M3514	1091634	G/A/R	5	1.48616
	311	M3959	1095403	G/A/R	5	1.48616
	312	M4022	1097415	G/C/S	5	1.48616
	313	M5192	1118663	T/A/W	5	1.48616
	314	M5543	1127164	T/C/Y	5	1.48616
	315	M7137	1230835	C/A/M	5	1.48616
	316	M7190	1233877	G/A/R	5	1.48616
	317	M9872	3025235	C/G/S	5	1.48616
	318	M2443	1078426	C/A/M	5	1.48716
	319	M8685	2257429	T/C/Y	5	1.48866
	320	M5553	1127259	T/C/Y	5	1.48902
	321	M5528	1126968	C/G/S	5	1.48919
	322	M1460	1058319	T/G/K	5	1.49197
	323	M9627	3022374	G/R	5	1.49225
	324	M3881	1094298	C/T/Y	5	1.4927
	325	M11547	988766	A/C/M	5	1.49657
	326	M11913	995800	A/G/R	5	1.49657
	327	M8533	2254168	A/G/R	5	1.49779
	328	M507	1023450	G/C/S	5	1.49859
	329	M2046	1071039	C/G/S	5	1.49859
	330	M6621	1215338	G/T/K	5	1.49859
	331	M8795	2259728	C/G/S	5	1.49859
	332	M9400	2340684	C/S/G	5	1.49859
	333	M4588	1104354	T/G/K	5	1.49866
	334	M5482	1126387	A/G/R	5	1.49924
	335	M4028	1097630	C/G/S	5	1.50195
	336	M7037	1227680	T/C/Y	5	1.50195
	337	M1002	1044378	G/T/K	5	1.50312
	338	M5020	1112933	C/T/Y	5	1.50694
	339	M9385	2314851	G/A/R	5	1.50947
	340	M10285	3064666	C/A	5	1.50947
	341	M9707	3023438	C/Y	5	1.50968
	342	M3353	1090729	A/G/R	5	1.51101
	343	M2387	1077393	C/G/S	5	1.51101
	344	M737	1033649	C/T/Y	5	1.51262
	345	M2197	1073762	G/A/R	5	1.51355
	346	M5699	1130019	C/G/S	5	1.51355
	347	M6850	1218736	G/C/S	5	1.51355
	348	M7725	1694745	C/T/Y	5	1.51355
	349	M4936	1110688	G/A/R	5	1.51433
	350	M3844	1093960	T/A/W	5	1.51904
	351	M8907	2262604	G/C/S	5	1.52052
	352	M1480	1058879	C/T/Y	5	1.52095
	353	M2094	1071842	A/G/R	5	1.52095
	354	M4352	1101682	G/A/R	5	1.52095
	355	M4767	1107111	C/Y	5	1.52095
	356	M5390	1125516	C/A/M	5	1.52095
	357	M5420	1125759	A/G/R	5	1.52095
	358	M5607	1127943	G/A/R	5	1.52095
	359	M7061	1228193	T/C/Y	5	1.52095
	360	M10191	3064387	T/C/Y	5	1.52095
	361	M1882	1067586	C/S/G	5	1.52226
	362	M455	1021998	A/R/G	5	1.52407
	363	M5416	1125680	A/G/R	5	1.53135
	364	M8923	2263138	G/C/S	5	1.53135
	365	M4826	1108305	A/G/R	5	1.53513
	366	M7328	1249526	A/G/R	5	1.53513
	367	M3574	1091982	G/T/K	5	1.53728
	368	M4018	1097177	C/A/M	5	1.55036
	369	M5299	1122177	A/G/R	5	1.55036
	370	M11625	990058	C/Y/T	5	1.55131
	371	M2182	1073535	T/G/K	5	1.55584
	372	M2642	1082836	G/A/R	5	1.55584
	373	M3748	1093246	C/T/Y	5	1.55584
	374	M3934	1094978	C/T/Y	5	1.55584
	375	M4236	1100646	A/G/R	5	1.55584
	376	M7050	1228074	A/G/R	5	1.55584
	377	M7063	1228237	A/G/R	5	1.55584
	378	M7180	1233661	G/C/S	5	1.55584
	379	M7192	1234040	C/T/Y	5	1.55584
	380	M7277	1242175	G/R	5	1.55584
	381	M7929	1863467	T/C/Y	5	1.55584
	382	M8794	2259719	T/A/W	5	1.55584
	383	M8928	2263296	C/T/Y	5	1.55584
	384	M9137	2277428	G/A/R	5	1.55584
	385	M4370	1101868	G/R/A	5	1.55692
	386	M4654	1105465	A/T/W	5	1.55875
	387	M7289	1242771	T/C/Y	5	1.55875
	388	M9151	2277734	G/R	5	1.55875
	389	M7103	1228919	A/T/W	5	1.56325
	390	M8849	2261229	C/A/M	5	1.56553
	391	M4827	1108340	G/T/K	5	1.56602
	392	M393	1020140	A/G/R	5	1.56747
	393	M807	1036128	A/G/R	5	1.56747
	394	M1586	1061741	T/C/Y	5	1.56747
	395	M5438	1125933	C/A/M	5	1.56747
	396	M5635	1128432	A/G/R	5	1.56747
	397	M5721	1130396	G/C/S	5	1.56747
	398	M5777	1132751	G/C/S	5	1.56747
	399	M6019	1161803	A/G/R	5	1.56747
	400	M7662	1666905	G/A/R	5	1.56747
	401	M8748	2258657	T/C/Y	5	1.56747
	402	M10837	4910433	G/A/R	5	1.56747
	403	M7200	1234476	C/T/Y	5	1.5685
	404	M9447	3020786	G/A/R	5	1.56893
	405	M4806	1107872	G/A/R	5	1.57081
	406	M1863	1067186	S/C/G	5	1.57109
	407	M9263	2282050	G/C/S	5	1.57134
	408	M11912	995798	A/R	5	1.57134
	409	M5489	1126433	T/Y/C	5	1.5736
	410	M4007	1096889	C/S/G	5	1.57487
	411	M8978	2266150	T/C/Y	5	1.57546
	412	M5402	1125589	C/T/Y	5	1.57834
	413	M7601	1385391	A/C/M	5	1.57876
	414	M1125	1048391	C/T/Y	5	1.57954
	415	M4634	1105275	T/C/Y	5	1.57954
	416	M7144	1232336	G/A/R	5	1.58081
	417	M2375	1077192	G/A/R	5	1.58316
	418	M9186	2278575	G/A/R	5	1.58458
	419	M8681	2257357	T/C/Y	5	1.58576
	420	M350	1017774	C/T/Y	5	1.59305
	421	M11630	990153	T/C/Y	5	1.59908
	422	M5265	1120855	A/T/W	5	1.59973
	423	M1583	1061649	A/M/C	5	1.61333
	424	M5756	1131740	C/T/Y	5	1.62472
	425	M7330	1250192	G/C/S	5	1.62533
	426	M9283	2288958	T/G/K	5	1.62533
	427	M2132	1072596	G/A/R	5	1.62553
	428	M5059	1113956	G/T/K	5	1.62553
	429	M5220	1119446	C/G/S	5	1.62553
	430	M9272	2283390	A/C/M	5	1.62553
	431	M9428	3020505	T/A/W	5	1.62553
	432	M11350	984685	G/S/C	5	1.62553
	433	M6250	1202221	C/M/A	5	1.62597
	434	M7722	1694734	C/S/G	5	1.62944
	435	M11736	992231	G/A/R	5	1.63288
	436	M5099	1115117	C/T/Y	5	1.63383
	437	M482	1022665	G/C/S	5	1.63689
	438	M1029	1045376	A/G/R	5	1.63689
	439	M1333	1054955	T/A/W	5	1.63689
	440	M1663	1063463	G/A/R	5	1.63689
	441	M2099	1071872	T/C/Y	5	1.63689
	442	M7016	1221834	G/C/S	5	1.63689
	443	M7500	1286893	G/C/S	5	1.63689
	444	M7606	1390203	C/Y	5	1.63689
	445	M9366	2305457	G/C/S	5	1.63689
	446	M9801	3024470	T/C/Y	5	1.63689
	447	M10148	3033178	G/T	5	1.63689
	448	M10676	4017517	T/C/Y	5	1.63689
	449	M1942	1068885	C/Y/T	5	1.63737
	450	M3067	1089153	G/A/R	5	1.63816
	451	M6162	1198518	C/Y	5	1.63829
	452	M2762	1086228	A/G/R	5	1.64273
	453	M955	1042533	G/T/K	5	1.64476
	454	M2412	1077897	A/T/W	5	1.64476
	455	M1154	1049262	A/R/G	5	1.64881
	456	M5714	1130374	C/A/M	5	1.67168
	457	M9192	2278877	G/A/R	5	1.67585
	458	M9193	2278895	G/A/R	5	1.67585
	459	M2853	1087937	G/C/S	5	1.68037
	460	M11931	996267	G/A/R	5	1.68332
	461	M4956	1111101	G/A/R	5	1.68485
	462	M7287	1242662	C/T/Y	5	1.68485
	463	M1258	1052516	G/R/A	5	1.69524
	464	M4708	1106136	G/C/S	5	1.69524
	465	M5629	1128281	G/A/R	5	1.69524
	466	M10245	3064518	C/A/M	5	1.69524
	467	M3326	1090554	C/A/M	5	1.69657
	468	M4395	1102036	A/R/G	5	1.69657
	469	M6107	1181094	G/C/S	5	1.69657
	470	M7154	1233009	G/C/S	5	1.69657
	471	M9717	3023485	A/G/R	5	1.69657
	472	M6673	1216443	A/M/C	5	1.70206
	473	M7574	1367534	T/G/K	5	1.70206
	474	M9834	3024776	G/A	5	1.70206
	475	M4026	1097543	G/C/S	5	1.70664
	476	M5184	1118364	A/G/R	5	1.70664
	477	M5372	1125215	C/T/Y	5	1.70664
	478	M4843	1108614	A/C/M	5	1.7106
	479	M4014	1097149	G/C/S	5	1.71576
	480	M9855	3025057	C/T/Y	5	1.73256
	481	M3397	1090951	G/A/R	5	1.74408
	482	M4545	1103833	G/C/S	5	1.74408
	483	M5139	1116814	C/T/Y	5	1.74408
	484	M11021	979087	T/C/Y	5	1.74408
	485	M4050	1098383	C/T/Y	5	1.74954
	486	M353	1017802	C/S/G	5	1.7693
	487	M4707	1106128	G/A/R	5	1.80847
	488	M7191	1233947	A/G/R	5	1.81151
	489	M1614	1062471	G/C/S	5	1.83112
	490	M5930	1150194	C/T/Y	5	1.94207
	491	M8480	2253072	C/G/S	5	1.96393
	492	M4254	1100801	T/A/W	5	1.97102
	493	M2818	1087769	G/S/C	5	1.97206
	494	M8917	2262944	G/A/R	5	1.97556
	495	M7889	1862786	T/C/Y	5	1.97565
	496	M9782	3024277	A/R/G	5	1.97982
	497	M1181	1049945	G/A/R	5	1.98952
	498	M7033	1226870	G/T/K	5	1.99223
	499	M831	1037077	C/S	5	1.99532
	500	M7331	1250340	T/W/A	5	2.01872
	501	M6035	1164356	C/Y/T	5	2.02424
	502	M580	1026348	C/S/G	5	2.02548
	503	M8412	2251099	G/S/C	5	2.02548
	504	M1247	1052057	G/C/S	5	2.03158
	505	M4665	1105570	T/C/Y	5	2.03498
	506	M10249	3064525	G/T/K	5	2.03498
	507	M10144	3032875	G/K/T	5	2.04471
	1	M7314	1246029	T/A/W	6	0.02326
	2	M531	1024074	G/R/A	6	0.03475
	3	M2141	1072769	G/A/R	6	0.040525
	4	M7	1000216	T/G/K	6	0.05779
	5	M1757	1064890	G/R/A	6	0.05779
	6	M10008	3027483	G/A/R	6	0.05779
	7	M8935	2263639	T/C/Y	6	0.113973
	8	M4398	1102072	T/Y/C	6	0.12422
	9	M2946	1088473	C/A/M	6	0.13546
	10	M9657	3022723	A/T/W	6	0.19006
	11	M9758	3023996	C/A/M	6	0.19006
	12	M4415	1102265	T/G/K	6	0.192807
	13	M4231	1100619	C/G	6	0.20105
	14	M10647	3957091	G/S/C	6	0.20105
	15	M10700	4909408	G/A/R	6	0.20105
	16	M99	1002891	G/A/R	6	0.215337
	17	M2856	1087946	G/C/S	6	0.215337
	18	M11265	983228	G/R/A	6	0.215337
	19	M9418	3020360	T/A/W	6	0.22127
	20	M2837	1087880	G/A/R	6	0.22315
	21	M5660	1128994	T/Y/C	6	0.22315
	22	M9570	3021774	W/T/A	6	0.226497
	23	M2967	1088586	A/R	6	0.23464
	24	M191	1007006	G/C	6	0.24551
	25	M3678	1092553	G/R/A	6	0.24551
	26	M3103	1089342	G/A/R	6	0.247864
	27	M516	1023613	G/T/K	6	0.281446
	28	M2961	1088542	T/Y/C	6	0.3145
	29	M2890	1088175	C/T/Y	6	0.3614
	30	M10438	3064954	T/Y/C	6	0.3614
	31	M6573	1213508	A/C/M	6	0.391743
	32	M9786	3024321	C/T/Y	6	0.391743
	33	M1573	1061508	G/R	6	0.4078
	34	M2910	1088274	T/Y/C	6	0.4078
	35	M3335	1090596	T/K	6	0.4078
	36	M3939	1095078	A/G/R	6	0.4078
	37	M7290	1242814	T/C/Y	6	0.4078
	38	M8251	2247181	T/Y/C	6	0.4078
	39	M10737	4909684	T/G/K	6	0.4078
	40	M10968	978273	A/C/M	6	0.4078
	41	M11211	982451	C/M/A	6	0.4078
	42	M4345	1101647	A/C/M	6	0.417202
	43	M3783	1093454	G/A/R	6	0.44541
	44	M3387	1090913	G/A/R	6	0.46385
	45	M4275	1100932	T/K/G	6	0.47521
	46	M5081	1114310	G/R	6	0.47521
	47	M5148	1116962	G/C/S	6	0.47521
	48	M10519	3222417	G/A/R	6	0.47521
	49	M6955	1220435	C/M/A	6	0.475909
	50	M3125	1089475	A/R/G	6	0.48645
	51	M2306	1076033	T/Y/C	6	0.5523
	52	M95	1002792	T/C/Y	6	0.566
	53	M7212	1235401	G/A/R	6	0.566
	54	M8131	2244579	G/A/R	6	0.566
[truncated: 5,182 more rows]
